# Supplementary material for: Exome sequencing implicates ancestry-related Mendelian variation at SYNE1 in childhood-onset essential hypertension
Source: JCI Insight. 2024 May 8;9(9):e172152. doi: 10.1172/jci.insight.172152 (PMC11141928; doi:10.1172/jci.insight.172152)
Supplement: Supplemental tables 1-7 [file jciinsight-9-172152-s038.xlsx]

## Sheet: Table S1
Supplemental Table S1: Gene list containing known hypertension genes gathered from hypertension GWAS.
1037P	ATXN2	CMD1A	ELN	GPATCH2L	IL1A	LOC101929446	LOC105377992	METTL21A	OR51H1	PSC	SERPINA8	TGFBR2	ZNF318
1047P	AVSD2	CMD1D	EMD2	GPC6	IMP2	LOC101929528	LOC105378027	MGC1203	OR51H2P	PTCD3	SESAME	TGFBRAP1	ZNF536
146P	BAG6	CMD1E	EMILIN	GPD2	INVS	LOC101930048	LOC105378117	MGP	OR52K1	PTGFR	SF3A3	TGM3	ZNF638
289P	BAT2	CMD1GG	EMILIN1	GPOA	IQSEC3	LOC102723323	LOC105378314	MIR124-1	OR52M2P	PTPN11	SFR1	THADA	ZNF652
61O1.1	BBS3	CMD1LL	ENG	GPR39	IRS1	LOC102723446	LOC105378318	MIR1263	OVCH2	PTPN22	SFRP5	THBS2	ZNF687
649P	BCL7B	CMH16	ENPEP	GPR83	ISG20	LOC102723576	LOC105378319	MIR4447	OVOS2	PTPN4	SFTB3	THPH2	ZNF831
783P	BCRP	CMH2	ENPP2	GPR91	IT15	LOC102723639	LOC105378492	MIR5007	P2RY12	PTPN8	SFTPB	THPH3	ZNF969P
8P	BDNF	CMH8	ENPP7	GPRK2L	ITGA11	LOC102723935	LOC105378536	MIR548AZ	P2Y12	PUM	SGCZ	THPH4	ZNT10
AAT11	BDPLT8	CMIP	EOGT	GPRK4	ITPR1	LOC102724020	LOC105378769	MIR548AZ	PALLD	PXMP1	SH2B3	THRB	ZPR1
ABCB11	BDSD	CMT2A	EPHX1	GRAMD1B	JAG1	LOC102724122	LOC105378887	MIR802	PAOD1	PYY	SH3TC2	TIAM1	ZSWIM7
ABCD3	BLK	CMT2A1	EQTN	GRB10	JAKMIP1	LOC102724339	LOC105379111	MKLN1	PARP14	RAB31	SHFL1	TIGR
ABCG2	BMPR1B	CNNM2	ERP44	GRK4	JBTS14	LOC102724419	LOC105379235	MKS6	PARVB	RAB9BP1	SHFLD	TIL3
ABCP	BMPR2	CNTN4	ESR1	GRK6	JBTS4	LOC102724542	LOC105379314	MLR	PASNA	RAMP1	SHP	TLR1
ABHD17C	BNP	CNTNAP5	ESRRG	GRMP	JOAG	LOC102724584	LOC107983951	MLXIPL	PAX2	RANBP3L	SIOD	TLR5
ABP1	BPESC1	COL21A1	ETM1	GRNG	KAT2B	LOC102724596	LOC107984032	MMACHC	PAX5	RANBP3L	SIPA1	TLR6
AC016735.1	BRCC3	COL4A3	EVX1	GSD4	KAT5	LOC102724863	LOC107984170	MMDS1	PC	RASGRF2	SIPA1L2	TM9SF2
AC079767.3	BRMUTD	COL4A4	EXOC4	GTF2B	KCNH1	LOC102724874	LOC107984184	MN1	PCLN1	RBPJ	SK3	TMAU
ACCN3	BSP1	COL5A2	Exome	GTG1-1	KCNH2	LOC105369166	LOC107984260	MOB3B	PCNXL3	RCC4	SKCA3	TMBTS
ACE	BUD13	COLEC10	EYA4	GUC1A3	KCNH4	LOC105369405	LOC107984327	MODED	PCP4	RCM3	SLC12A1	TMC7
ACH	BWQTL3	COPD	EZH2P1	GUC1B3	KCNJ1	LOC105369427	LOC107984362	MOPD1	PDB6	RD3	SLC12A3	TMEM127
ACOX1	C10orf107	CORIN	F5	GUCSA3	KCNJ10	LOC105369501	LOC107984378	MOSPGF	PDCN	RELA	SLC12A9	TMEM133
ACTA2	C10orf32	CORTRD2	FAHD2CP	GUCSB3	KCNJ5	LOC105369593	LOC107984390	MOV10	PDE10A	REN	SLC14A2	TMEM161B
ACTA3	C11orf84	COX16	FAM179A	GUCY1A3	KCNK3	LOC105369682	LOC107984437	MPI	PDE11A	RET	SLC16A1	TMEM178A
ACTBP13	C11orf97	COX20	FAM185A	GUCY1B3	KCNK5	LOC105369743	LOC107984525	MPS4B	PDE11A1	RFC2	SLC17A2	TMEM194B
ACTG2	C1GALT1	COXPD28	FAM208A	H19	KCNMA1	LOC105369822	LOC107984580	MRAS	PDE11A2	RFH1	SLC20A2	TMEM237
ADAMTS7	C1orf12	CPEB4	FAM36A	HADHA	KCNN3	LOC105369838	LOC107984630	MRC2	PDE11A3	RFMN	SLC24A3	TMPRSS10
ADAMTS8	C20orf187	CPLX3	FASTKD2	HALAH	KCNQ1	LOC105370003	LOC107984724	MRPS35P3	PDE1A	RGS2	SLC25A26	TNFBR
ADAMTSL4	C2orf40	CPOX	FBLN5	HARP	KCNQ1OT1	LOC105370726	LOC107984892	MSL3P1	PDE3A	RGS21	SLC25A5P7	TNFR2
ADARB2	C2orf43	CPS1	FBLN6	HB1	KCNS3	LOC105370728	LOC107985014	MSRA	PDE5A	RGS5	SLC2A10	TNFRSF1B
ADAT2	C3orf34	CPSF3L	FBN1	HCCA2	KDM4A	LOC105370733	LOC107985261	MTAP	PDGFRA	RHOA	SLC2A2	TNNT2
ADCY3	C5orf23	CRACR2B	FBN2	HCG22	KERA	LOC105370803	LOC107985518	MTCP1	PDXK	RHOH12	SLC2A4	TNR
ADD1	C6orf195	CRCL	FBXL13	HD	KIAA0020	LOC105370960	LOC107985519	MTDPS3	PEE1	RIP5	SLC30A10	TNS1
ADD2	CACNA1D	CRELD1	FBXL19	HDAC9	KIAA0328	LOC105371544	LOC107985832	MTHFR	PEE5	RNA5SP181	SLC34A1	TNXB
ADH1C	CACNA1S	CRIP3	FBXO15	HECTD4	KIAA0472	LOC105371623	LOC107986049	MTP	PEOB4	RNA5SP23	SLC35F1	TOMM22P6
ADH3	CACNA2D2	CRK	FCGR2A	HF1	KIAA0753	LOC105371664	LOC107986049	MTPA	PEP	RNA5SP236	SLC39A12	TP53
ADM	CACNA2D4	CRLR	FER1L5	HFE	KIAA0971	LOC105372132	LOC107986055	MTR	PF4	RNA5SP444	SLC39A8	TRAPPC9
ADRA1D	CACNB2	CRN	FERMT2	HFE2	KIAA1034	LOC105372135	LOC107986223	MUC1	PFKFB3	RNASEH2C	SLC4A5	TRH
ADRB1	CACNG5	CRTAP	FES	HFE2A	KIAA1204	LOC105372155	LOC107986233	MUC22	PGL3	RNF213	SLC4A7	TRHDE
AGAP1	CACNL1A2	CSK	FET1	HFL1	KIAA1345	LOC105372189	LOC107986335	MYCBP2	PGL4	RNF219	SLC6A19	TRIB1
AGL	CACNL1A3	CSMD1	FGA	HFTC	KIAA1441	LOC105372191	LOC107986393	MYCN	PGL5	RNU1	SLC6A20	TRK
AGS2	CAKUT1	CTH	FGF14	HGPS	KIAA1462	LOC105372221	LOC107986402	MYEOV	PGQTL1	RNU2	SLC6A9	TRPC6
AGT	CALCRL	CTNNB1	FGF2	HHAT	KIF1B	LOC105372224	LOC107986613	MYL3	PGR	RNU4ATAC	SLC8A1	TRPM8
AGTR1	CAMK4	CTRCT34	FGF5	HHS	KLHL29	LOC105372981	LOC107986733	MYMY6	PHA2	RNU6	SLC9A1	TSRC1
AGTR1A	CAMKV	CTRCT41	FGFB	HIFPH2	KLHL3	LOC105373010	LOC107986738	MYO16	PHA2A	RP11	SLC9A9	TTC6
AHUS1	CAND1.11	CTT2-1	FGFR3	HIPK2	KLHL32	LOC105373158	LOC107986881	MYO1D	PHA2E	RP11-273G15.2	SLEB1	TTPP1
AHUS2	CAPN10	CUBN	FGGY	HIRIP	KLKB1	LOC105373223	LOC107986943	MYO6	PHACTR1	RP11-321F6.1	SLIT1	TTYH2
AHUS3	CAPZA1	CUL3	FGQTL6	HIST1H1T	KNG	LOC105373451	LOC107987026	MYOC	PHD2	RP11-439C8.2	SLSN1	TUSC7
AK1	CARM1P1	CVHSP	FHIT	HIST1H2APS2	KNG1	LOC105373459	LOC107987168	MYOZ2	PHN	RP11-61O1.1	SM20	U4ATAC
ALDH18A1	CARS2	CWS2	FHR1	HIST1H4C	KYNU	LOC105373460	LOC126987	NADK	PIBF1	RP4	SMAD1	UAQTL1
ALDH1A2	CASC15	CX37	FHR3	HJCYS	KYNUU	LOC105373519	LOC283278	NAGLU	PIGM	RP4-710M16.1	SMAD3	UBA52P4
ALDH2	CASP	CYB5B	FI	HJV	L3MBTL4	LOC105373531	LOC339298	NBLST1	PIK3AP1	RP4-710M16.1-PPAP2B	SMAD6	UBE3AP2
ALG1L	CASZ1	CYP11B1	FIBL6	HLA	LARGE	LOC105373744	LOC340113	NCPH	PIK3C2A	RP55	SMARCAL1	UBE3C
ALK	CAV3	CYP11B2	FIGN	HLA-DQB1	LARS2	LOC105373781	LOC388780	NCR3LG1	PIK3CG	RPL19P11	SMARCC1	UBR3
ALMS1	CBAS5	CYP17A1	FKHL12	HLASA	LDS4	LOC105373833	LOC401040	NCX1	PISRT1	RPL21P44	SMDP1	UBXN2B
ALS2CR4	CBLN2	CYP1A1	FLJ20021	HLF4	LEPR	LOC105373934	LOC402076	NDUFA10	PITX2	RPL23AP96	SNX31	UCP1
ALSS	CC2D2A	CYP1A2	FLJ32810	HMAG	LEPRD	LOC105373960	LOC646383	NEDD4L	PKD1L1	RPL27P7	SOX6	UGP2
ALX4	CCDC141	CYP21A2	FMO3	HMCN1	LETS	LOC105373992	LOC646588	NEDD8	PKD2	RPL35P4	SPATS2L	ULK3
AMT	CCDC28B	CYP2C56P	FN	HMGB3P3	LGMD1B	LOC105374205	LOC728730	NEK4P3	PKHD1	RPL37P11	SPD1	ULK4
ANIB3	CCDC34P1	CYP4A11	FN1	HMNDYT1	LGMD1C	LOC105374218	LOC728815	NELFCD	PLCB1	RPRGL1	SPG23	UMOD
ANIB9	CCDC41	DAPK1	FNDC1	HND	LHFPL2	LOC105374456	LOC729409	NEUROD1	PLCD3	RPS20P12	SPRY2	USF1
ANKRD17	CCHL1A2	DDAH1	FNZ	HNF4GP1	LIKNS	LOC105374584	LOC730129	NF1	PLCE1	RPS6KA2	SRN1	UVSSA
ANLN	CCHL1A3	DDAH2	FOSL2	HNFJ2	LIMK1	LOC105374585	LOMARS	NFAT5	PLCXD3	RPS7P4	SRTD5	VAC14
ANP	CCL20	DEFA6	FOXE3	HNFJ4	LINC00243	LOC105374636	LPL	NFIA	PLEKHA7	RSMD1	SSPN	VAT1L
ANPRA	CCNE1	DEL3q29	FOXP2	HOKPP1	LINC00327	LOC105374643	LPPR5	NFU1	PLEKHG1	RSPO3	SSS1	VAV3
AOMS1	CD32	DFNA14	FPLD2	HOMG3	LINC00363	LOC105374832	LQT3	NGFR	PLEKHH2	RUNX1	ST6GAL1	VCL
AORF	CD34	DFNA38	FRY	HOX3C	LINC00466	LOC105374832	LQT9	NHA2	PLEKHJ1	RYK	ST7L	VEGFC
AOS1	CD46	DFNA6	FSTL4	HOX3D	LINC00670	LOC105374833	LRP1B	NHE1	PMP70	S100A1	STAR	VF1
AP5B1	CD96	DGK	FURIN	HOX4I	LINC01173	LOC105375174	LRP2	NHEDC2	PMS1	SAMC	STK32B	VHL
APBB1IP	CDC42BPA	DGUOK	FUT4	HOXA	LINC01191	LOC105375196	LRRC10B	NIDDM	PND	SAMD4A	STK39	VPS37A
APBD	CDCD2	DHFRP2	G0S8	HOXC4	LINC01249	LOC105375249	LRRC7	NIDDM1	POC1B	SANDD	STRA6	VRP
APNH	CDGAP	DIRC2	GABBR2	HOXD13	LINC01317	LOC105375250	LSP1	NKH	POC5	SATB2	SUCNR1	VSCM
APOA5	CDH13	DKFZp779M0652	GALNT3	HPRT1P2	LINC01411	LOC105375278	LTBP2	NKX2-5	POMC	SAYSD1	SUGCT	VUR
APOH	CDH19	DMRTA1	GATA2	HRAS	LINC01517	LOC105375300	LUM	NKX2-6	POVD1	SCAI	SULT1C3	WASF1P1
ARH12	CDK6	DNAAF1	GATA4	HRH1	LIPT1	LOC105375301	LVNC6	NMYC	PPAP2B	SCN2B	SV2C	WBSCR17
ARHA	CDKN2B	DNAJB6	GATA6	HSD11	LIPT1D	LOC105375490	LVNC8	NOS3	PPARG	SCN4B	SYND3	WDR19
ARHGAP12	CED4	DNAJC21	GBA	HSD11B1	LMN1	LOC105375725	LYP	NOTCH2	PPARG1	SCN5A	SYNE1	WFDC1
ARHGAP24	CELA2A	DNM3	GBD2	HSD11B2	LMNA	LOC105375746	LYZ	NOV	PPARG2	SCNN1B	SYNJ2BP	WFRS
ARHGAP31	CEP164	DOCK6	GBE1	HSD11L	LMPH1D	LOC105375856	MACROD2	NOX4	PPH1	SCNN1D	SYNRG	WFS
ARHGAP42	CEP19	DOT1L	GCE	HSD17B1	LOC100129728	LOC105375896	MADH1	NPH1	PPH4	SCNN1G	SYNX	WFS1
ARL6	CEP68	DQB1	GCENSG	HSD3B1	LOC100130357	LOC105375911	MADR1	NPHP1	PPL	SDC3	TACTILE	WFSL
ARMC10P1	CFDP1	DRD1B	GCKR	HSD3B2	LOC100131562	LOC105375975	MAML2	NPHP13	PPNAD2	SDCCAG8	TAF1C	WLS
ARMC8P1	CFH	DRD1L2	GDE	HSPA1A	LOC100288558	LOC105376214	MAP2K4	NPHS2	PPOX	SDCN	TALS	WNK1
ARMD1	CFHL1	DRD3	GFND1	HSPA1B	LOC100419008	LOC105376645	MAP3K11	NPNT	PPP2R5E	SDH1	TAPVR1	WNK4
ARMD13	CFHL3	DRD5	GFND2	HSPA1L	LOC100419366	LOC105376658	MAP4	NPPA	PPP3CA	SDH2	TASK	WNT3A
ARMD4	CFHR1	DSTYK	GHRL	HSPB7	LOC100421343	LOC105377005	MAPK4	NPPB	PPP4R1L	SDHA	TBC1D7	WWTR1
ARVCF	CFHR3	DUSTYPK	GJA1	HTR2B	LOC100506047	LOC105377346	MAPKAP1	NPR1	PRDM11	SDHAF2	TBL2	XAN1
AS1	CFI	EAG	GJA4	HTT	LOC100506393	LOC105377364	MARK2	NPR3	PRDM16	SDHB	TBX1	XDH
ASGD2	CFTD	EBF1	GLB1	HUS	LOC100506532	LOC105377369	MCF2L	NR0B2	PRDM6	SDHC	TBX2	XRCC4
ASMD	CGRPR	ECE1	GLC1A	HYPLIP1	LOC100533732	LOC105377436	MCKD1	NR2F2	PRDM8	SDHD	TBX3	XRCC6
ASMT	CHIC2	ECTOL2	GLM1	HYT3	LOC100533736	LOC105377462	MCM8	NR3C2	PREG1	SDHF	TBX5	XT3
AT2R1	chr15mb95	ECYT3	GLSS	HYT7	LOC101927025	LOC105377468	MCP	NT5C2	PREX1	SDHIP	TCEA1P3	YAP
ATC2	chr1mb25	EDN1	GLUT2	IDA	LOC101927238	LOC105377469	MCR	NUCB2	PRKCA	SEC61	TCF7L1	YEATS4
ATD5	chr1mb9	EDN3	GLYT1	IDI2	LOC101927605	LOC105377724	MDM4	NXN	PRKCE	SEC61A1	TCP1P2	YEATS4
ATFB6	chr4mb174	EDSC	GMDS	IDUA	LOC101927697	LOC105377737	MDP1	OBR	PRKD3	SELE	TDGF1P2	YY1AP1
ATOX1	CIMT1	EFEMP2	GNAS	IFT43	LOC101927701	LOC105377786	MECOM	ODED	PRKG2	SELENON	TENM3	ZDHHC2
ATP1A1	CLCN6	EGLN1	GNN	IGAN2	LOC101927845	LOC105377787	MED13L	OGDH	PRKRIRP9	SELN	TENM4	ZFAT
ATP1B1	CLCNKB	EHBP1L1	GOSR2	IGF2BP2	LOC101928111	LOC105377865	MEF2A	OGG1	PRLTS4	SELP	TEX41	ZIC3
ATP2B1	CLDN16	EIF4BP8	GOUT1	IGFBP3	LOC101928135	LOC105377871	MEF2C	OI7	PROC	SENP2	TFAP2D	ZLS1
ATP2B3	CLEC12B	EIF4H	GPAT2	IGFR2	LOC101928137	LOC105377882	MEL1	OPCML	PRPS1P1	SEPHS1P7	TGFB2	ZMYND6
ATRST2	CLEC3A	ELAM1	GPATCH2	IGSF5	LOC101928392	LOC105377989	MELIOS	OPRM1	PRRX1	SEPN1	TGFBR1	ZNF295

## Sheet: Table S2
Supplementary Table S2: Primers generated by primer plus for all variants. All listed sequences are referenced to the positive strand.
Chromosome	Position	Individual	Forward Primer	Reverse Primer
6	152485375	PH10237	TTCCTCACCAGTCCTGCCTA	GCTTCTTCCACATGAGTTTCTAACT
6	152527320	PH10237	ATGCTGAAAATTGGGAAACTTTTC	AGCTATGGTTCCTTTCAGTTCA
6	152751762	PH10149	TGCACTTACCCACAAATACAATGT	TGCGCTCTAACCATCCAAGT
6	152776571	PH10149	TGGCCAATGACAAGTCAGCT	CAGTAATGAGAAAGCAGCATCACA
6	152793508	PH10433	GTCTTATGGGAGCCCGCTTT	CTTTGACAGGCACCAAGCTG
6	152673201	PH10433	GGTCATGGCATCACTGGTCA	ATACTTGGAGGAAGGCGAGG

## Sheet: Table S3
Supplementary Table 3: Detailed description of all SYNE1 variants including variant location, damage prediction, conservation prediction, population frequency, and proband clinical information.
D=Damaging; T=Tolerated; PD=Probably Damaging; N=Neutral; D=Damaging; DC=Disease Causing; P=Polymorphism;M=Medium; L=Low, HTN=Hypertension, BMI=Body Mass Index
Locus Information							Damage Prediction									Conservation Prediction					gnomAD Minor Allele Frequency											ACMG Classificaion		Clinical Information
Individual ID	Group	Chromosome	Start Position	Reference	Alternate	rsID	Protien Change	SIFT	Polyphen2	LRT	MutationTaster	MutationAssessor	FATHMM	PROVEAN	CADD	Damage Ratio	GERP	phyloP	phastCons	SiPhy	Conservation Ratio	ALL	African	American	Ashkenazi Jew	East Asian	Finnish European	Non-Finnish European	Other	South Asian	Number of Homozygotes	Criteria	Verdict	Age at Diagnosis (years)	Sex	HTN Stage	BMI Percentile	Insulin Resistance	LDL Cholesterol	Left Ventricular Hypertrophy	Heart Attack	Stroke	Skeletal Disorder	Neurological Disorder	Medication
PH10149	1	chr6	152751762	G	A	rs148785548	T1515I	D	PD	N	DC	M	T	T	29.6	0.63	5.66	8.637	1	20.125	1	0	0.0002	0	0	0	0	0	0	0	0	PM1, PM2, PP3	VUS	8.9	Female	2	16.6	No	-	No	No	No	No	No	Amlodipine
PH10149	1	chr6	152776571	C	T	rs76646638	R961Q	T	PD	N	P	L	T	T	17.71	0.25	-3.26	-0.079	0.508	15.891	0.5	0.0014	0.0071	0.0008	0	0.0001	0.0002	0.0015	0.0001	0	0	PM1, BP6	VUS	8.9	Female	2	16.6	No	-	No	No	No	No	No	Amlodipine
PH10237	1	chr6	152485375	C	T	rs148997223	E7905K	T	PD	D	DC	M	T	D	35	0.75	5.26	7.844	1	18.867	1	0.0005	0.0051	0.0002	0	0.0001	0	0	0.0004	0	1	PM1, PP3, BP6	VUS	9.9	Male	2	63.4	Yes	No	Yes	No	No	No	No	Lisinopril
PH10237	1	chr6	152527320	G	C	rs150589796	L7668V	D	PD	N	DC	M	T	T	23	0.63	5.51	4.744	1	16.794	1	0.0005	0.0052	0.0002	0	0	0	0	0.0003	0	0	PM1, PP3, BP6	VUS	9.9	Male	2	63.4	Yes	No	Yes	No	No	No	No	Lisinopril
PH10433	1	chr6	152793508	T	C	rs141397112	H464R	T	PD	D	DC	M	T	T	11.03	0.5	6.17	4.784	1	16.822	1	0.0001	0.0015	0	0	0	0	0	0.0001	0	0	PM1, PM2, PP3	VUS	14.7	Male	2	14.7	-	-	No	No	No	No	No	Amlodipine
PH10433	1	chr6	152673201	C	T	rs74463786	M3847I	T	B	N	DC	M	T	T	19.77	0.38	5.26	0.932	1	9.04	0.5	0.0009	0.009	0.0002	0	0	0	0	0.0001	0.0001	2	PM1, BP6	VUS	14.7	Male	2	14.7	-	-	No	No	No	No	No	Amlodipine
PH10044	2	chr6	152631933	C	T	rs148158986	V5525M	D	PD	D	D	M	T	N	21.7	0.75	3.15	2.569	0.971	11.636	0.5	5e-05	0.0002	0	5e-05	0	0	0	0	0.0003	0
PH10044	2	chr6	152718033	G	C	rs149030452	S2485C	D	PD	N	N	M	D	N	24	0.5	6.07	6.87	1	20.254	1	0.0005	0.005	0.0003	0	0	0	2e-05	0.0003	0	0
PH10241	2	chr6	152476128	G	C	-	R8010G	D	PD	N	DC	M	D	D	26	0.88	6.06	4.679	1	16.225	1	-	-	-	-	-	-	-	-	-	-
PH10241	2	chr6	152774753	C	T	rs148346599	E999K	T	PD	D	DC	M	T	D	27.3	0.75	5.99	7.469	1	20.478	1	0.0037	0.0002	0.0001	0.01	0	0.019	0.0022	0.0042	0.0033	10

## Sheet: Table S4
Supplemental Table 4: Detailed clinical information of blood pressure readings of BG individuals.
Patient ID	Systolic BP	Diastolic BP	Age	Gender	Height (cm)	Height Percentile	BMI Percentile	Weight (kg)	Systolic Percentile	Diastolic Percentile	Cohort	Allele State
1	117	65	13	M	148	12	97	56	86	64	Baylor Genetics	in trans
2	101	46	12	M	131	1	n/a	n/a	56	13	Baylor Genetics	in trans
2	109	63	11	M	127	0	n/a	n/a	84	65	Baylor Genetics	in trans
3	92	63	7	M	115	9	96	26	43	74	Baylor Genetics	in trans
3	93	63	7	M	116	14	97	27	44	73	Baylor Genetics	in trans
3	95	60	7	M	116	14	98	28	52	63	Baylor Genetics	in trans
3	90	58	7	M	116	14	98	28	33	57	Baylor Genetics	in trans
3	90	60	7	M	116	12	98	28	34	50	Baylor Genetics	in trans
3	102	62	7	M	117	17	98	29	75	69	Baylor Genetics	in trans
3	104	68	8	M	117	2	97	29	84	84	Baylor Genetics	in trans
3	102	56	8	M	119	5	95	29	77	48	Baylor Genetics	in trans
3	102	71	8	M	120	8	98	32	75	89	Baylor Genetics	in trans
3	97	64	8	M	123	16	98	33	53	71	Baylor Genetics	in trans
3	110	54	9	M	121	10	97	32	93	39	Baylor Genetics	in trans
3	93	62	9	M	125	6	96	34	39	64	Baylor Genetics	in trans
3	98	67	9	M	126	9	96	34	55	78	Baylor Genetics	in trans
3	94	65	9	M	125	7	97	35	41	73	Baylor Genetics	in trans
3	98	68	10	M	130	9	96	40	49	78	Baylor Genetics	in trans
3	95	64	10	M	130	8	97	40	39	67	Baylor Genetics	in trans
3	104	68	11	M	132	4	96	42	67	78	Baylor Genetics	in trans
3	96	66	11	M	134	6	97	44	37	72	Baylor Genetics	in trans
3	108	69	11	M	137	17	96	45	73	78	Baylor Genetics	in trans
4	98	66	5	M	114	87	2	18	50	83	Baylor Genetics	in trans
4	94	58	7	M	122	46	6	21	37	52	Baylor Genetics	in trans

## Sheet: Table S5
Supplementary Table 5A: Ancestry distribution of All of Us (AoU) cohort participants with pediatric electronic health records
Ancestry	Cases	Control
AFR	36	2330
AMR	36	2833
EAS	1	210
EUR	30	5351
MID	0	66
SAS	1	149
Total	104	10939
Supplementary Table 5B: Distribution of six SYNE1 candidate variants among the 104 COEH cases among AoU participants with pediatric electronic health records
Position (hg38)	Reference	Alternate	rsID	variant calls	# of people with calls	Total # people with variant calls	AoU MAF_all	AoU MAF_afr
152164240	C	T	rs148997223	CT	1	104	0.001241 (AC=609)	0.00469 (AC=506)
152206185	G	C	rs150589796	GC	0	104	0.001333 (AC=654)	0.005144 (AC=555)
152352066	C	T	rs74463786	CT	1	104	0.002435 (AC=1195)	0.010065 (AC=1086)
152430627	G	A	rs148785548	NA	NA	NA	0.000057 (AC=28)	0.000176 (AC=19)
152455436	C	T	rs76646638	CT	0	104	0.002684 (AC=1317)	0.007739 (AC=835)
152472373	T	C	rs141397112	TC	0	104	0.000393 (AC=193)	0.001668 (AC=180)
AC- Allele Count
Supplementary Table 5C: Distribution of variants found in SYNE1 spectrin-repeat region in AoU participants with pediatric electronic health records
	Cases	Controls
# Persons	104	10939
# Persons heterozygous for deleterious missense variants	25	2328
Proportion of variant positive individuals	0.24	0.213
# persons with > 1 variant	4	343
Proportion of persons with > 1 variant	0.038	0.031

## Sheet: Table S6
	Supplementary Table S3: RT-PCR validation of SYNE1 knockdown
	N/D = not determined
	Well	Well Position	Omit	CT	Ct Mean	Automatic Ct Threshold	Ct Threshold	Automatic Baseline	Baseline Start	Baseline End
	1	Control	FALSE	8.852	8.852	TRUE	0.124	TRUE	1	40
	2	Control	FALSE	16.928	16.928	TRUE	0.124	TRUE	1	40
	3	Control	FALSE	12.218	12.218	TRUE	0.124	TRUE	1	40
	4	Control	FALSE	6.871	6.871	TRUE	0.124	TRUE	1	40
	5	Control	FALSE	5.063	5.063	TRUE	0.124	TRUE	1	40
	6	Control	FALSE	N/D		TRUE	0.124	TRUE	1	40
	25	SYNE1 1	FALSE	18.691	18.691	TRUE	0.208	TRUE	1	40
	26	SYNE1 2	FALSE	17.517	17.517	TRUE	0.208	TRUE	1	40
	27	SYNE1 3	FALSE	17.581	17.581	TRUE	0.208	TRUE	1	40
	28	SYNE1 4	FALSE	13.331	13.331	TRUE	0.208	TRUE	1	40
	29	SYNE1 5	FALSE	15.588	15.588	TRUE	0.208	TRUE	1	40
	30	SYNE1 6	FALSE	N/D		TRUE	0.208	TRUE	1	40

## Sheet: Table S7
Supplemental Table 6: Atomic Force Microscopy in vitro stiffness. Stiffness measurments were generated using Atomic Force Microscopy and calculated under the Youngs Modulus after outliers were removed.
Young's Modulus (MPa)	Experimental Group			Comparison	P Values
0.00296	Control			Control FA-Control	0.521605
0.00296	Control			SYNE1-Control	0.0028615
0.00303	Control			SYNE1 Fasudil-Control	0.155756
0.00309	Control			SYNE1-Control FA	0.001579
0.00499	Control			SYNE1 Fasudil-Control FA	0.999077
0.00507	Control			SYNE1 Fasudil-SYNE1	3e-07
0.00515	Control
0.00523	Control
0.00549	Control
0.00563	Control
0.00578	Control
0.00581	Control
0.00588	Control
0.00603	Control
0.00604	Control
0.00647	Control
0.0105	Control
0.0106	Control
0.0107	Control
0.0112	Control
0.0122	Control
0.0126	Control
0.0134	Control
0.0136	Control
0.0136	Control
0.0137	Control
0.014	Control
0.0141	Control
0.0143	Control
0.0144	Control
0.0144	Control
0.0147	Control
0.00288	Control
0.0029	Control
0.00294	Control
0.00296	Control
0.00305	Control
0.00313	Control
0.00319	Control
0.00322	Control
0.00327	Control
0.00327	Control
0.00332	Control
0.00349	Control
0.00355	Control
0.00359	Control
0.00377	Control
0.0044	Control
0.0045	Control
0.0047	Control
0.00474	Control
0.00489	Control
0.00489	Control
0.00498	Control
0.00505	Control
0.00512	Control
0.00513	Control
0.00514	Control
0.00516	Control
0.0052	Control
0.00526	Control
0.00533	Control
0.00541	Control
0.00571	Control
0.00598	Control
0.00765	Control
0.00788	Control
0.00793	Control
0.0105	Control
0.011	Control
0.0112	Control
0.0115	Control
0.0118	Control
0.0133	Control
0.0135	Control
0.0135	Control
0.0138	Control
0.0146	Control
0.015	Control
0.0151	Control
0.016	Control
0.0163	Control
0.0169	Control
0.0237	Control
0.00295	Control
0.003	Control
0.00303	Control
0.00304	Control
0.00305	Control
0.00309	Control
0.00311	Control
0.00313	Control
0.00377	Control
0.00377	Control
0.00392	Control
0.00397	Control
0.004	Control
0.00441	Control
0.00516	Control
0.00536	Control
0.00572	Control
0.00625	Control
0.00632	Control
0.00639	Control
0.00651	Control
0.00662	Control
0.00663	Control
0.00685	Control
0.00687	Control
0.00707	Control
0.00727	Control
0.00748	Control
0.0077	Control
0.00794	Control
0.00796	Control
0.00934	Control
0.0101	Control
0.0101	Control
0.0103	Control
0.0103	Control
0.0104	Control
0.0105	Control
0.0108	Control
0.0109	Control
0.011	Control
0.0112	Control
0.0113	Control
0.0115	Control
0.0116	Control
0.012	Control
0.0121	Control
0.0122	Control
0.0122	Control
0.0122	Control
0.0123	Control
0.0123	Control
0.0124	Control
0.0125	Control
0.0125	Control
0.0125	Control
0.0139	Control
0.0147	Control
0.0155	Control
0.0157	Control
0.0164	Control
0.0168	Control
0.0175	Control
0.0177	Control
0.0178	Control
0.0186	Control
0.0189	Control
0.0191	Control
0.0198	Control
0.00309	SYNE1
0.00315	SYNE1
0.00316	SYNE1
0.00473	SYNE1
0.00503	SYNE1
0.00521	SYNE1
0.00535	SYNE1
0.00538	SYNE1
0.00539	SYNE1
0.00561	SYNE1
0.00565	SYNE1
0.00584	SYNE1
0.00592	SYNE1
0.00603	SYNE1
0.00605	SYNE1
0.00624	SYNE1
0.00656	SYNE1
0.00685	SYNE1
0.00742	SYNE1
0.00758	SYNE1
0.00764	SYNE1
0.00765	SYNE1
0.00771	SYNE1
0.00786	SYNE1
0.00799	SYNE1
0.00849	SYNE1
0.00851	SYNE1
0.00855	SYNE1
0.00864	SYNE1
0.00946	SYNE1
0.00998	SYNE1
0.0106	SYNE1
0.0107	SYNE1
0.011	SYNE1
0.0112	SYNE1
0.0112	SYNE1
0.0113	SYNE1
0.0124	SYNE1
0.0126	SYNE1
0.0126	SYNE1
0.0135	SYNE1
0.0139	SYNE1
0.015	SYNE1
0.0178	SYNE1
0.0183	SYNE1
0.0193	SYNE1
0.0232	SYNE1
0.0254	SYNE1
0.026	SYNE1
0.0279	SYNE1
0.0284	SYNE1
0.0297	SYNE1
0.0318	SYNE1
0.00351	SYNE1
0.00375	SYNE1
0.00382	SYNE1
0.00384	SYNE1
0.00389	SYNE1
0.00399	SYNE1
0.00435	SYNE1
0.00438	SYNE1
0.00472	SYNE1
0.00525	SYNE1
0.00529	SYNE1
0.00555	SYNE1
0.00572	SYNE1
0.00591	SYNE1
0.006	SYNE1
0.00611	SYNE1
0.00622	SYNE1
0.00641	SYNE1
0.00644	SYNE1
0.00657	SYNE1
0.00657	SYNE1
0.0067	SYNE1
0.00677	SYNE1
0.0068	SYNE1
0.00681	SYNE1
0.00688	SYNE1
0.0071	SYNE1
0.00712	SYNE1
0.00732	SYNE1
0.00757	SYNE1
0.00773	SYNE1
0.00779	SYNE1
0.00783	SYNE1
0.00811	SYNE1
0.00819	SYNE1
0.00838	SYNE1
0.0084	SYNE1
0.0085	SYNE1
0.00867	SYNE1
0.00882	SYNE1
0.00884	SYNE1
0.00894	SYNE1
0.00903	SYNE1
0.0102	SYNE1
0.0106	SYNE1
0.0118	SYNE1
0.012	SYNE1
0.012	SYNE1
0.012	SYNE1
0.0127	SYNE1
0.0128	SYNE1
0.013	SYNE1
0.0132	SYNE1
0.0133	SYNE1
0.0144	SYNE1
0.0146	SYNE1
0.0158	SYNE1
0.0159	SYNE1
0.0178	SYNE1
0.0184	SYNE1
0.0192	SYNE1
0.00299	SYNE1
0.00319	SYNE1
0.0033	SYNE1
0.00771	SYNE1
0.008	SYNE1
0.00816	SYNE1
0.00825	SYNE1
0.0101	SYNE1
0.0106	SYNE1
0.0107	SYNE1
0.0107	SYNE1
0.011	SYNE1
0.0111	SYNE1
0.0114	SYNE1
0.0116	SYNE1
0.0116	SYNE1
0.0117	SYNE1
0.0117	SYNE1
0.0119	SYNE1
0.012	SYNE1
0.0123	SYNE1
0.013	SYNE1
0.013	SYNE1
0.0131	SYNE1
0.0132	SYNE1
0.0132	SYNE1
0.0133	SYNE1
0.0134	SYNE1
0.0146	SYNE1
0.0147	SYNE1
0.0149	SYNE1
0.0153	SYNE1
0.0155	SYNE1
0.0212	SYNE1
0.0215	SYNE1
0.0216	SYNE1
0.0225	SYNE1
0.0226	SYNE1
0.0226	SYNE1
0.0233	SYNE1
0.0311	SYNE1
0.0316	SYNE1
0.0369	SYNE1
0.0369	SYNE1
0.0398	SYNE1
0.0403	SYNE1
0.0424	SYNE1
0.0434	SYNE1
0.0443	SYNE1
0.0444	SYNE1
0.0479	SYNE1
0.0484	SYNE1
0.0487	SYNE1
0.0488	SYNE1
0.000748	SYNE1 Fasudil
0.000786	SYNE1 Fasudil
0.000884	SYNE1 Fasudil
0.000952	SYNE1 Fasudil
0.00142	SYNE1 Fasudil
0.00143	SYNE1 Fasudil
0.00143	SYNE1 Fasudil
0.00247	SYNE1 Fasudil
0.0025	SYNE1 Fasudil
0.00269	SYNE1 Fasudil
0.00273	SYNE1 Fasudil
0.00325	SYNE1 Fasudil
0.00334	SYNE1 Fasudil
0.00351	SYNE1 Fasudil
0.00374	SYNE1 Fasudil
0.00392	SYNE1 Fasudil
0.00405	SYNE1 Fasudil
0.00436	SYNE1 Fasudil
0.00473	SYNE1 Fasudil
0.00498	SYNE1 Fasudil
0.00597	SYNE1 Fasudil
0.00608	SYNE1 Fasudil
0.00614	SYNE1 Fasudil
0.00628	SYNE1 Fasudil
0.00628	SYNE1 Fasudil
0.00631	SYNE1 Fasudil
0.00632	SYNE1 Fasudil
0.00638	SYNE1 Fasudil
0.0065	SYNE1 Fasudil
0.00654	SYNE1 Fasudil
0.00674	SYNE1 Fasudil
0.00678	SYNE1 Fasudil
0.00685	SYNE1 Fasudil
0.00694	SYNE1 Fasudil
0.0072	SYNE1 Fasudil
0.00734	SYNE1 Fasudil
0.00754	SYNE1 Fasudil
0.00776	SYNE1 Fasudil
0.00859	SYNE1 Fasudil
0.00902	SYNE1 Fasudil
0.00915	SYNE1 Fasudil
0.00934	SYNE1 Fasudil
0.00972	SYNE1 Fasudil
0.00989	SYNE1 Fasudil
0.0109	SYNE1 Fasudil
0.0112	SYNE1 Fasudil
0.0117	SYNE1 Fasudil
0.0118	SYNE1 Fasudil
0.0118	SYNE1 Fasudil
0.0119	SYNE1 Fasudil
0.0123	SYNE1 Fasudil
0.00898	SYNE1 Fasudil
0.00924	SYNE1 Fasudil
0.00979	SYNE1 Fasudil
0.01	SYNE1 Fasudil
0.0102	SYNE1 Fasudil
0.0106	SYNE1 Fasudil
0.00151	SYNE1
0.00155	SYNE1
0.00157	SYNE1
0.002	SYNE1
0.00202	SYNE1
0.00212	SYNE1
0.00295	SYNE1
0.00304	SYNE1
0.00306	SYNE1
0.00316	SYNE1
0.00316	SYNE1
0.00318	SYNE1
0.00324	SYNE1
0.00329	SYNE1
0.00329	SYNE1
0.00333	SYNE1
0.00365	SYNE1
0.00373	SYNE1
0.00406	SYNE1
0.0042	SYNE1
0.00426	SYNE1
0.00429	SYNE1
0.00443	SYNE1
0.00445	SYNE1
0.00447	SYNE1
0.00452	SYNE1
0.00458	SYNE1
0.00466	SYNE1
0.00468	SYNE1
0.00476	SYNE1
0.00478	SYNE1
0.00491	SYNE1
0.00507	SYNE1
0.0051	SYNE1
0.00511	SYNE1
0.00525	SYNE1
0.00534	SYNE1
0.00536	SYNE1
0.00545	SYNE1
0.00577	SYNE1
0.00579	SYNE1
0.00587	SYNE1
0.00685	SYNE1
0.00707	SYNE1
0.00717	SYNE1
0.00724	SYNE1
0.00741	SYNE1
0.00754	SYNE1
0.00764	SYNE1
0.00914	SYNE1
0.00916	SYNE1
0.00926	SYNE1
0.0123	SYNE1
0.0123	SYNE1
0.0123	SYNE1
0.0123	SYNE1
0.0125	SYNE1
0.0133	SYNE1
0.0143	SYNE1
0.0146	SYNE1
0.0148	SYNE1
0.00343	Control FA
0.0035	Control FA
0.00358	Control FA
0.00383	Control FA
0.00389	Control FA
0.00399	Control FA
0.00402	Control FA
0.00418	Control FA
0.00451	Control FA
0.00453	Control FA
0.00503	Control FA
0.00522	Control FA
0.00542	Control FA
0.00603	Control FA
0.00611	Control FA
0.00636	Control FA
0.00638	Control FA
0.00643	Control FA
0.00654	Control FA
0.00664	Control FA
0.0068	Control FA
0.00705	Control FA
0.00751	Control FA
0.00751	Control FA
0.00755	Control FA
0.00778	Control FA
0.00785	Control FA
0.00827	Control FA
0.00837	Control FA
0.00856	Control FA
0.00904	Control FA
0.00911	Control FA
0.00926	Control FA
0.0094	Control FA
0.00955	Control FA
0.00956	Control FA
0.00959	Control FA
0.00974	Control FA
0.00984	Control FA
0.01	Control FA
0.0101	Control FA
0.0103	Control FA
0.0105	Control FA
0.0106	Control FA
0.0107	Control FA
0.00343	SYNE1 Fasudil
0.00359	SYNE1 Fasudil
0.00385	SYNE1 Fasudil
0.0039	SYNE1 Fasudil
0.00403	SYNE1 Fasudil
0.00417	SYNE1 Fasudil
0.00454	SYNE1 Fasudil
0.00467	SYNE1 Fasudil
0.00469	SYNE1 Fasudil
0.00476	SYNE1 Fasudil
0.00505	SYNE1 Fasudil
0.00514	SYNE1 Fasudil
0.00516	SYNE1 Fasudil
0.00527	SYNE1 Fasudil
0.00529	SYNE1 Fasudil
0.00546	SYNE1 Fasudil
0.0056	SYNE1 Fasudil
0.00587	SYNE1 Fasudil
0.00591	SYNE1 Fasudil
0.00595	SYNE1 Fasudil
0.00629	SYNE1 Fasudil
0.00635	SYNE1 Fasudil
0.00637	SYNE1 Fasudil
0.00674	SYNE1 Fasudil
0.00686	SYNE1 Fasudil
0.00691	SYNE1 Fasudil
0.00709	SYNE1 Fasudil
0.00717	SYNE1 Fasudil
0.00723	SYNE1 Fasudil
0.00723	SYNE1 Fasudil
0.00726	SYNE1 Fasudil
0.0074	SYNE1 Fasudil
0.00753	SYNE1 Fasudil
0.00755	SYNE1 Fasudil
0.0076	SYNE1 Fasudil
0.00763	SYNE1 Fasudil
0.0077	SYNE1 Fasudil
0.00771	SYNE1 Fasudil
0.00776	SYNE1 Fasudil
0.00785	SYNE1 Fasudil
0.00798	SYNE1 Fasudil
0.00818	SYNE1 Fasudil
0.00824	SYNE1 Fasudil
0.00829	SYNE1 Fasudil
0.00835	SYNE1 Fasudil
0.00837	SYNE1 Fasudil
0.00849	SYNE1 Fasudil
0.00851	SYNE1 Fasudil
0.00852	SYNE1 Fasudil
0.00857	SYNE1 Fasudil
0.00864	SYNE1 Fasudil
0.00966	SYNE1 Fasudil
0.00979	SYNE1 Fasudil
0.01	SYNE1 Fasudil
0.0111	SYNE1 Fasudil
0.0111	SYNE1 Fasudil
0.0115	SYNE1 Fasudil
0.0118	SYNE1 Fasudil
0.012	SYNE1 Fasudil
0.0124	SYNE1 Fasudil
0.0139	SYNE1 Fasudil
0.0142	SYNE1 Fasudil
0.0143	SYNE1 Fasudil
