# Supplementary material for: Exome sequencing implicates ancestry-related Mendelian variation at SYNE1 in childhood-onset essential hypertension
Source: JCI Insight. 2024 May 8;9(9):e172152. doi: 10.1172/jci.insight.172152 (PMC11141928; doi:10.1172/jci.insight.172152)
Supplement: Supporting data values [file jciinsight-9-172152-s039.xlsx]

## Sheet: Figure2
	X1	X2	X3
X	Group1	0.1875	Study
X.1	COEH	0.046875	Trio
X.2	BHCMG	0.0117647	Trio
AF	GEN	0.00473797	GAD
AF_AFR	AFR	0.0155212	GAD
AF_NFE	NFE	0.00290817	GAD

## Sheet: Figure3A
IID	FID	SOL	C1	C2	C3	C4	C5	C6	pop	super_pop	gender	Relationship	label
HG00096	0	0	-0.0259951	0.0175543	0.0189068	0.0481794	0.0209699	0.0155401	GBR	EUR	male	NA
HG00097	0	0	-0.0348372	0.0183332	0.0236656	0.0553672	0.0102931	-0.0343051	GBR	EUR	female	NA
HG00099	0	0	-0.0311179	0.01671	0.0267782	0.0525636	0.00409474	-0.0232669	GBR	EUR	female	NA
HG00100	0	0	-0.0409939	0.0159315	0.0197016	0.0513125	0.0233026	0.00844952	GBR	EUR	female	NA
HG00101	0	0	-0.0298377	0.0196528	0.0107025	0.0521293	0.0182585	0.00862579	GBR	EUR	male	NA
HG00102	0	0	-0.0322186	0.0209781	0.0180229	0.0456513	0.00766124	0.0159339	GBR	EUR	female	NA
HG00103	0	0	-0.0316005	0.0206341	0.0194014	0.0473604	0.0176575	0.0146129	GBR	EUR	male	NA
HG00105	0	0	-0.0316673	0.0170364	0.0277778	0.0501967	0.0228561	-0.0256731	GBR	EUR	male	NA
HG00106	0	0	-0.0384952	0.0193247	0.0264695	0.0448378	0.0189271	-0.0295896	GBR	EUR	female	NA
HG00107	0	0	-0.0385521	0.0133453	0.0159188	0.0578411	0.0164198	0.00300461	GBR	EUR	male	NA
HG00108	0	0	-0.0300286	0.0122012	0.0139221	0.0447638	0.0231928	0.0361405	GBR	EUR	male	NA
HG00109	0	0	-0.0373865	0.0143648	0.0173043	0.0548368	0.0254573	0.0301869	GBR	EUR	male	NA
HG00110	0	0	-0.0295367	0.0127681	0.0106603	0.0491343	0.0264664	0.0373325	GBR	EUR	female	NA
HG00111	0	0	-0.0344989	0.0134904	0.0119533	0.0511787	0.013333	0.0246558	GBR	EUR	female	NA
HG00112	0	0	-0.0350956	0.0253972	0.027034	0.0539078	0.0252274	-0.0290895	GBR	EUR	male	NA
HG00113	0	0	-0.0398253	0.0167174	0.0192512	0.0462124	0.0155511	0.0159597	GBR	EUR	male	NA
HG00114	0	0	-0.0335283	0.0141083	0.0168873	0.0423025	0.0208351	0.0197469	GBR	EUR	male	NA
HG00115	0	0	-0.0412531	0.00720296	0.0290105	0.0576996	0.0137643	-0.0113385	GBR	EUR	male	NA
HG00116	0	0	-0.0452086	0.0120182	0.0174323	0.0451162	0.0177557	0.00698685	GBR	EUR	male	NA
HG00117	0	0	-0.0403237	0.00923422	0.0213774	0.0492401	0.0182034	0.00859566	GBR	EUR	male	NA
HG00118	0	0	-0.0330787	0.0228603	0.0304929	0.0511138	0.0179193	-0.0163858	GBR	EUR	female	NA
HG00119	0	0	-0.0293045	0.0143164	0.0257593	0.0618781	0.0192431	0.0125833	GBR	EUR	male	NA
HG00120	0	0	-0.0503665	0.0248372	0.011725	0.0476557	0.011164	0.00112654	GBR	EUR	female	NA
HG00121	0	0	-0.0344496	0.0107423	0.0163394	0.0548996	0.0274075	0.0250239	GBR	EUR	female	NA
HG00122	0	0	-0.0417955	0.00998829	0.0264496	0.0560017	0.0138509	-0.0244828	GBR	EUR	female	NA
HG00123	0	0	-0.0321644	0.00785182	0.0234505	0.0547087	0.0211375	0.00504932	GBR	EUR	female	NA
HG00125	0	0	-0.0303448	0.0114551	0.0212578	0.0468734	0.0224264	0.0226974	GBR	EUR	female	NA
HG00126	0	0	-0.0313596	0.0280758	0.0328819	0.0504709	0.0131375	-0.0245488	GBR	EUR	male	NA
HG00127	0	0	-0.0376318	0.0160882	0.0260714	0.0516441	0.0265961	-0.00289868	GBR	EUR	female	NA
HG00128	0	0	-0.0389196	0.0152518	0.0274577	0.0507185	0.0173992	-0.0332612	GBR	EUR	female	NA
HG00129	0	0	-0.0498531	0.0175483	0.0261656	0.0522301	0.0142894	-0.0148022	GBR	EUR	male	NA
HG00130	0	0	-0.0432586	0.01963	0.0222922	0.0498891	0.0151805	-0.0235274	GBR	EUR	female	NA
HG00131	0	0	-0.0337636	0.0154842	0.0227599	0.0552942	0.0171252	0.00938385	GBR	EUR	male	NA
HG00132	0	0	-0.0433927	0.0258405	0.025682	0.0567996	0.029122	-0.0211013	GBR	EUR	female	NA
HG00133	0	0	-0.032219	0.0061903	0.0163425	0.0524861	0.0131268	0.0147747	GBR	EUR	female	NA
HG00136	0	0	-0.0344598	0.0149874	0.0216095	0.0570479	0.0195654	0.0174504	GBR	EUR	male	NA
HG00137	0	0	-0.0353976	0.0118564	0.0193051	0.0526236	0.0176616	0.0238913	GBR	EUR	female	NA
HG00138	0	0	-0.0274505	0.0173291	0.0226399	0.0561142	0.0190249	0.0229189	GBR	EUR	male	NA
HG00139	0	0	-0.0306095	0.0172539	0.0163727	0.0561008	0.0174556	0.025315	GBR	EUR	male	NA
HG00140	0	0	-0.0309378	0.0199852	0.026369	0.0538099	0.0199047	0.0166284	GBR	EUR	male	NA
HG00141	0	0	-0.0371518	0.0180617	0.0248549	0.0532434	0.0248889	-0.0253839	GBR	EUR	male	NA
HG00142	0	0	-0.043563	0.0299492	0.0229804	0.0566708	0.0168937	-0.0391609	GBR	EUR	male	NA
HG00143	0	0	-0.0249477	0.0191523	0.0280338	0.0520163	0.00979772	-0.0287214	GBR	EUR	male	NA
HG00145	0	0	-0.0369127	0.0133284	0.0143135	0.0549358	0.0189306	0.0146895	GBR	EUR	male	NA
HG00146	0	0	-0.0342311	0.00493532	0.0216121	0.0517739	0.0125474	0.000401495	GBR	EUR	female	NA
HG00148	0	0	-0.033422	0.0210947	0.0234026	0.0502196	0.0193032	-0.0226918	GBR	EUR	male	NA
HG00149	0	0	-0.038239	0.0180096	0.0212115	0.0521556	0.00905053	-0.0152593	GBR	EUR	male	NA
HG00150	0	0	-0.040063	0.0207228	0.0245619	0.0574111	0.0172512	-0.0211578	GBR	EUR	female	NA
HG00151	0	0	-0.0319537	0.0269856	0.0150064	0.0496514	0.018134	-0.0219509	GBR	EUR	male	NA
HG00154	0	0	-0.0341381	0.0143057	0.0224719	0.0456499	0.0273398	0.023672	GBR	EUR	female	NA
HG00155	0	0	-0.0416306	0.0162172	0.0184257	0.0456242	0.0114177	0.00337107	GBR	EUR	male	NA
HG00157	0	0	-0.0330216	0.018572	0.022267	0.0482201	0.0148306	0.00511174	GBR	EUR	male	NA
HG00158	0	0	-0.0338006	0.0119737	0.0253055	0.0550316	0.0112143	0.00722984	GBR	EUR	female	NA
HG00159	0	0	-0.0286019	0.0114785	0.0238677	0.0572748	0.0123216	0.00117378	GBR	EUR	male	NA
HG00160	0	0	-0.0338726	0.0173009	0.0243985	0.0532019	0.021259	-0.00899933	GBR	EUR	male	NA
HG00171	0	0	-0.040026	0.0138216	0.0151419	0.0406124	0.0302599	0.0345473	FIN	EUR	female	NA
HG00173	0	0	-0.0403089	0.0208911	0.0197751	0.0481122	0.00948221	-0.0187892	FIN	EUR	female	NA
HG00174	0	0	-0.0317766	0.0197287	0.00735145	0.047128	0.0196677	0.0284282	FIN	EUR	female	NA
HG00176	0	0	-0.0339452	0.0159367	0.0317159	0.0397775	0.00962601	-0.00956942	FIN	EUR	female	NA
HG00177	0	0	-0.0316964	0.015031	0.0174716	0.0372307	0.0144822	-0.0282107	FIN	EUR	female	NA
HG00178	0	0	-0.0339062	0.026228	0.031492	0.0539346	0.0257968	0.011027	FIN	EUR	female	NA
HG00179	0	0	-0.0355602	0.0266111	0.027386	0.0529711	0.0192586	-0.0248448	FIN	EUR	female	NA
HG00180	0	0	-0.034914	0.0228284	0.0191545	0.0452668	0.015295	-0.0236241	FIN	EUR	female	NA
HG00181	0	0	-0.0299906	0.0155159	0.0212595	0.0419207	0.0139315	0.00980064	FIN	EUR	male	NA
HG00182	0	0	-0.0395094	0.0101877	0.0161214	0.0471498	0.0105057	0.0145247	FIN	EUR	male	NA
HG00183	0	0	-0.0346598	0.00454923	0.0196529	0.0397254	0.0104854	0.0109713	FIN	EUR	male	NA
HG00185	0	0	-0.0342549	0.0185246	0.0192938	0.0400486	0.00796936	0.008814	FIN	EUR	male	NA
HG00186	0	0	-0.0310957	0.0246429	0.0153887	0.0342462	0.0131893	0.020074	FIN	EUR	male	NA
HG00187	0	0	-0.0289929	0.00951353	0.025522	0.038829	0.00805562	0.00855765	FIN	EUR	male	NA
HG00188	0	0	-0.034753	0.0112069	0.0263663	0.042648	0.00776276	-0.00647805	FIN	EUR	male	NA
HG00189	0	0	-0.0363572	0.00563501	0.0236441	0.0377889	0.0175251	0.0172885	FIN	EUR	male	NA
HG00190	0	0	-0.042297	0.0138351	0.0204285	0.0369341	0.00937494	0.0121024	FIN	EUR	male	NA
HG00231	0	0	-0.036697	0.0302941	0.0212226	0.0497547	0.0204541	-0.0257841	GBR	EUR	female	NA
HG00232	0	0	-0.0400638	0.00864069	0.0159684	0.0489957	0.0167174	0.0226376	GBR	EUR	female	NA
HG00233	0	0	-0.0328322	0.0126516	0.0250349	0.0442236	0.00491557	0.00500361	GBR	EUR	female	NA
HG00234	0	0	-0.0342628	0.018239	0.0266346	0.0551119	0.0191504	-0.0302862	GBR	EUR	male	NA
HG00235	0	0	-0.037996	0.0169742	0.0244311	0.0480397	0.0140584	-0.0294899	GBR	EUR	female	NA
HG00236	0	0	-0.0391016	0.0207461	0.0102157	0.0492462	0.0190824	0.0146904	GBR	EUR	female	NA
HG00237	0	0	-0.0324176	0.0133339	0.0166227	0.0554951	0.0212698	0.0146815	GBR	EUR	female	NA
HG00238	0	0	-0.0358076	0.0204109	0.0259218	0.0555114	0.0197215	0.00329857	GBR	EUR	female	NA
HG00239	0	0	-0.0350675	0.0113869	0.0180127	0.0525143	0.0114732	0.000363025	GBR	EUR	female	NA
HG00240	0	0	-0.0389549	0.0162253	0.025892	0.050393	0.0140346	-0.0043876	GBR	EUR	female	NA
HG00242	0	0	-0.036134	0.0219796	0.0252167	0.0475756	0.0135223	0.00604839	GBR	EUR	male	NA
HG00243	0	0	-0.0245898	0.0180914	0.0244027	0.055769	0.0083145	0.0105184	GBR	EUR	male	NA
HG00244	0	0	-0.0327864	0.0142765	0.0211425	0.045796	0.01168	-0.00148964	GBR	EUR	male	NA
HG00245	0	0	-0.0386199	0.0126051	0.0316745	0.0532146	0.0166878	0.000658938	GBR	EUR	female	NA
HG00246	0	0	-0.0311845	0.0107886	0.0113049	0.0536289	0.0300877	0.0303235	GBR	EUR	male	NA
HG00250	0	0	-0.0351708	0.0143797	0.0169677	0.0482541	0.0206972	0.0188225	GBR	EUR	female	NA
HG00251	0	0	-0.0277701	0.00856268	0.0270781	0.051542	0.0144846	0.0240797	GBR	EUR	male	NA
HG00252	0	0	-0.0325366	0.0149065	0.019576	0.0458307	0.0290308	0.0172009	GBR	EUR	male	NA
HG00253	0	0	-0.0299143	0.0161249	0.0125118	0.0566436	0.0132998	0.0162741	GBR	EUR	female	NA
HG00254	0	0	-0.0314653	0.0177017	0.0210969	0.0569515	0.021916	0.00635663	GBR	EUR	female	NA
HG00255	0	0	-0.0346083	0.0236005	0.0203953	0.0488397	0.0144855	0.00749472	GBR	EUR	female	NA
HG00256	0	0	-0.0283241	0.0194213	0.0174677	0.0537839	0.0241153	0.0147725	GBR	EUR	male	NA
HG00257	0	0	-0.0370737	0.0120809	0.0209709	0.0457154	0.027379	0.0256058	GBR	EUR	female	NA
HG00258	0	0	-0.0415964	0.0126125	0.0181201	0.0514992	0.0270577	0.015464	GBR	EUR	female	NA
HG00259	0	0	-0.038039	0.0178582	0.0172699	0.046652	0.027614	0.0282182	GBR	EUR	female	NA
HG00260	0	0	-0.0444887	0.0136847	0.0193931	0.0538389	0.0191881	0.0125384	GBR	EUR	male	NA
HG00261	0	0	-0.0389317	0.00883221	0.0229163	0.0425045	0.0280211	0.00148443	GBR	EUR	female	NA
HG00262	0	0	-0.0295777	0.0161435	0.0139161	0.046124	0.0174661	0.00647815	GBR	EUR	female	NA
HG00263	0	0	-0.0309123	0.0192904	0.0109838	0.050767	0.0211239	0.0259622	GBR	EUR	female	NA
HG00264	0	0	-0.0354512	0.0205106	0.02272	0.0495508	0.0118546	0.012575	GBR	EUR	male	NA
HG00265	0	0	-0.0297835	0.0126427	0.0274271	0.0453177	0.0150344	0.00104642	GBR	EUR	male	NA
HG00266	0	0	-0.0365646	0.0299544	0.0267927	0.0509009	0.00849258	-0.0286108	FIN	EUR	female	NA
HG00267	0	0	-0.0365125	0.0176978	0.0270347	0.0427032	0.00895253	-0.0287638	FIN	EUR	male	NA
HG00268	0	0	-0.0335556	0.0196109	0.0107741	0.0444797	0.025007	0.0131714	FIN	EUR	female	NA
HG00269	0	0	-0.0357876	0.0251573	0.0260234	0.0450498	0.0174892	-0.0284754	FIN	EUR	female	NA
HG00271	0	0	-0.0317801	0.007329	0.0250192	0.048548	0.021806	0.0126285	FIN	EUR	male	NA
HG00272	0	0	-0.0446921	0.0209734	0.0174851	0.039333	0.0172919	-0.0184376	FIN	EUR	female	NA
HG00273	0	0	-0.0324052	0.00889299	0.0207065	0.0393323	0.0278238	0.0277468	FIN	EUR	male	NA
HG00274	0	0	-0.0384177	0.017227	0.00823601	0.0424257	0.0207847	0.0195727	FIN	EUR	female	NA
HG00275	0	0	-0.0339631	0.0116201	0.0194674	0.0494833	0.0321827	0.0236795	FIN	EUR	female	NA
HG00276	0	0	-0.0310352	0.00816932	0.0236993	0.0440332	0.0264907	0.0173047	FIN	EUR	female	NA
HG00277	0	0	-0.0314104	0.00594817	0.018284	0.0450285	0.0170399	0.0153559	FIN	EUR	male	NA
HG00278	0	0	-0.0342177	0.00916825	0.0164544	0.042588	0.0171683	0.0265598	FIN	EUR	male	NA
HG00280	0	0	-0.0366797	0.00874731	0.0186838	0.0327461	0.0281701	0.0307467	FIN	EUR	male	NA
HG00281	0	0	-0.0400258	0.0226964	0.0185903	0.0392927	0.0185	0.0191146	FIN	EUR	female	NA
HG00282	0	0	-0.0346973	0.0130637	0.00976541	0.0441509	0.0197758	0.0213478	FIN	EUR	female	NA
HG00284	0	0	-0.0296983	0.0142779	0.0150867	0.0447639	0.0246638	0.0138118	FIN	EUR	male	NA
HG00285	0	0	-0.0411307	0.0153085	0.0134128	0.0392382	0.0225188	0.0145662	FIN	EUR	female	NA
HG00288	0	0	-0.033525	0.00442139	0.0146175	0.0417613	0.0111989	0.0112964	FIN	EUR	female	NA
HG00290	0	0	-0.0354071	0.00256837	0.0237849	0.0435593	0.0168894	0.0111665	FIN	EUR	male	NA
HG00304	0	0	-0.0338122	0.0181372	0.0188187	0.035381	0.00945194	-0.0264828	FIN	EUR	female	NA
HG00306	0	0	-0.0410657	0.0162308	0.0158335	0.0430484	0.0208113	-0.016813	FIN	EUR	female	NA
HG00308	0	0	-0.0445423	0.0242232	0.0184392	0.0415196	0.0125994	-0.00922529	FIN	EUR	male	NA
HG00309	0	0	-0.0365064	0.0153462	0.016976	0.035589	0.0309934	0.0228365	FIN	EUR	female	NA
HG00310	0	0	-0.0340502	0.0102563	0.014076	0.0376718	0.0290671	0.0235835	FIN	EUR	male	NA
HG00311	0	0	-0.0459351	0.0209687	0.025226	0.0449252	0.00423617	-0.0215367	FIN	EUR	male	NA
HG00313	0	0	-0.0379409	0.0158341	0.00774651	0.0412826	0.0266615	0.0191817	FIN	EUR	female	NA
HG00315	0	0	-0.0381759	0.0063205	0.00714725	0.0350462	0.0124461	0.0278276	FIN	EUR	female	NA
HG00318	0	0	-0.0382112	0.0151985	0.0108145	0.0529623	0.0228618	0.0156148	FIN	EUR	female	NA
HG00319	0	0	-0.0338557	0.0225312	0.0188682	0.0465537	0.0281037	0.00851676	FIN	EUR	female	NA
HG00320	0	0	-0.033863	0.0098739	0.00869439	0.0377567	0.0179168	0.0134904	FIN	EUR	female	NA
HG00321	0	0	-0.0383821	0.0164855	0.0168026	0.038065	0.0231792	0.0188335	FIN	EUR	male	NA
HG00323	0	0	-0.0364441	0.0187447	0.0242625	0.0463791	0.0144033	0.00802267	FIN	EUR	female	NA
HG00324	0	0	-0.0266415	0.023658	0.00970902	0.0398393	0.0129192	0.0181614	FIN	EUR	female	NA
HG00325	0	0	-0.0268623	0.018731	0.0238438	0.0269434	0.0182575	0.0188901	FIN	EUR	male	NA
HG00326	0	0	-0.0378342	0.0138241	0.018681	0.039516	0.0299611	0.0284134	FIN	EUR	female	NA
HG00327	0	0	-0.0324485	0.0272565	0.0244437	0.0413383	0.0159881	0.0232294	FIN	EUR	female	NA
HG00328	0	0	-0.0358293	0.0158679	0.00959423	0.0352326	0.0229845	0.0171106	FIN	EUR	female	NA
HG00329	0	0	-0.0366062	0.0102614	0.0118866	0.0369753	0.0284418	0.0113188	FIN	EUR	male	NA
HG00330	0	0	-0.0306437	0.0127347	0.0174022	0.0389983	0.0219283	0.0202593	FIN	EUR	female	NA
HG00331	0	0	-0.0286732	0.0111704	0.00783907	0.0424543	0.0173239	0.0307205	FIN	EUR	female	NA
HG00332	0	0	-0.0353755	0.00808143	0.00890593	0.0385979	0.021844	0.0311662	FIN	EUR	female	NA
HG00334	0	0	-0.0351308	0.00787291	0.021542	0.0414276	0.020539	0.0210765	FIN	EUR	female	NA
HG00335	0	0	-0.0374744	0.0115323	0.000361145	0.0435327	0.0196805	0.0306315	FIN	EUR	male	NA
HG00336	0	0	-0.0321046	0.010647	0.00914287	0.0398554	0.0302089	0.0274714	FIN	EUR	male	NA
HG00337	0	0	-0.0314382	0.00511165	0.00370856	0.0432051	0.0225065	0.023181	FIN	EUR	female	NA
HG00338	0	0	-0.0239815	0.0145331	0.021563	0.0404519	0.0254193	0.0291189	FIN	EUR	male	NA
HG00339	0	0	-0.038777	0.0219823	0.0160063	0.0451123	0.0219188	0.0224504	FIN	EUR	female	NA
HG00341	0	0	-0.0377732	0.0138317	0.0209613	0.0321462	0.0288606	0.0257943	FIN	EUR	male	NA
HG00342	0	0	-0.0344334	0.0125471	0.0154492	0.04584	0.027754	0.0141862	FIN	EUR	male	NA
HG00343	0	0	-0.0365746	0.0154352	0.0114092	0.0384615	0.0331839	0.0280806	FIN	EUR	female	NA
HG00344	0	0	-0.0402551	0.0116849	0.00616908	0.0453954	0.0308177	0.027381	FIN	EUR	female	NA
HG00345	0	0	-0.0282797	0.0114561	0.00991578	0.0451491	0.0271571	0.0181978	FIN	EUR	male	NA
HG00346	0	0	-0.0344784	0.0107281	0.00768245	0.0410996	0.0245604	0.0182807	FIN	EUR	female	NA
HG00349	0	0	-0.0337002	0.0121971	0.0216739	0.0483448	0.0175248	-0.0215888	FIN	EUR	female	NA
HG00350	0	0	-0.0261479	0.0164508	0.0295229	0.0500058	0.0132189	-0.0294138	FIN	EUR	female	NA
HG00351	0	0	-0.0410249	0.0238872	0.0272502	0.0356619	0.0216557	-0.0200202	FIN	EUR	male	NA
HG00353	0	0	-0.0442511	0.0184089	0.0233859	0.0332107	0.0226827	0.0126713	FIN	EUR	female	NA
HG00355	0	0	-0.0356967	0.0223934	0.0287355	0.0507761	0.00973521	-0.0241424	FIN	EUR	female	NA
HG00356	0	0	-0.0428221	0.0137663	0.0227397	0.0440418	0.0109847	-0.0289093	FIN	EUR	female	NA
HG00357	0	0	-0.0361036	0.0157787	0.023382	0.0424621	0.0200057	-0.00483894	FIN	EUR	female	NA
HG00358	0	0	-0.0415753	0.0168712	0.0233869	0.0430132	0.0104502	-0.0353187	FIN	EUR	male	NA
HG00360	0	0	-0.0362331	0.0274561	0.0274063	0.053258	0.017795	-0.0229178	FIN	EUR	male	NA
HG00361	0	0	-0.0442415	0.0264069	0.0128623	0.0479345	0.0179995	-0.019563	FIN	EUR	female	NA
HG00362	0	0	-0.0318177	0.0199202	0.0249678	0.0434189	0.0100699	-0.0254631	FIN	EUR	female	NA
HG00364	0	0	-0.0351989	0.0210008	0.0178835	0.0480623	0.00456005	-0.0265087	FIN	EUR	female	NA
HG00365	0	0	-0.0371754	0.0303895	0.0203141	0.0438107	0.00430738	-0.0207842	FIN	EUR	female	NA
HG00366	0	0	-0.0368468	0.0190144	0.0160271	0.0349398	0.0124243	-0.00428421	FIN	EUR	male	NA
HG00367	0	0	-0.0381398	0.0162456	0.0338889	0.0384901	0.0180094	-0.0128035	FIN	EUR	female	NA
HG00368	0	0	-0.0350037	0.0127362	0.01977	0.0381916	0.00830094	-0.00463245	FIN	EUR	female	NA
HG00369	0	0	-0.0432136	0.0126734	0.0206658	0.0467164	0.0134893	-0.00563541	FIN	EUR	male	NA
HG00371	0	0	-0.0315762	0.0124102	0.0206688	0.0407127	0.00751472	-0.0113969	FIN	EUR	male	NA
HG00372	0	0	-0.0364573	0.0126543	0.0205728	0.0393339	0.0178277	-0.0029333	FIN	EUR	male	NA
HG00373	0	0	-0.0297879	0.0145963	0.0241085	0.0343854	0.011754	-0.00532656	FIN	EUR	female	NA
HG00375	0	0	-0.0300842	0.0186849	0.0152767	0.0445973	0.0241875	0.0241902	FIN	EUR	male	NA
HG00376	0	0	-0.0386746	0.00912025	0.0142411	0.0474912	0.0197414	0.0220019	FIN	EUR	female	NA
HG00378	0	0	-0.0358216	0.0183497	0.0209066	0.037685	0.0238295	0.0232018	FIN	EUR	female	NA
HG00379	0	0	-0.0393772	0.0162334	0.0221246	0.0503862	0.0117585	-0.0128117	FIN	EUR	female	NA
HG00380	0	0	-0.0257047	0.0218131	0.0260299	0.0518669	0.0219481	-0.00346144	FIN	EUR	female	NA
HG00381	0	0	-0.0347343	0.0118282	0.0113473	0.0383607	0.0229257	0.0219283	FIN	EUR	female	NA
HG00382	0	0	-0.0322156	0.00867405	0.0142476	0.0452262	0.0217668	0.0277752	FIN	EUR	male	NA
HG00383	0	0	-0.0307333	0.0201779	0.0166703	0.0398752	0.0269889	0.0252877	FIN	EUR	female	NA
HG00384	0	0	-0.0370271	0.0147407	0.0261803	0.0454651	0.00752927	-0.00480263	FIN	EUR	female	NA
HG00403	0	0	-0.0505668	0.0127318	-0.0121094	-0.0705459	0.0174985	-0.0241904	CHS	EAS	male	NA
HG00404	0	0	-0.0449926	0.00020541	-0.0135153	-0.0731924	0.0106405	-0.0176071	CHS	EAS	female	NA
HG00406	0	0	-0.0462606	-0.00652036	-0.0293078	-0.0771104	0.0132199	0.0229446	CHS	EAS	male	NA
HG00407	0	0	-0.0482045	-0.00484297	-0.0133444	-0.0585676	0.0176787	0.0181275	CHS	EAS	female	NA
HG00409	0	0	-0.0467204	0.00257516	-0.0130181	-0.0744112	-0.00933838	-0.00608498	CHS	EAS	male	NA
HG00410	0	0	-0.037013	0.00456089	-0.0122314	-0.0729119	0.0116491	-0.00881295	CHS	EAS	female	NA
HG00419	0	0	-0.0395225	0.016389	-0.0212795	-0.0772984	0.0124947	0.030454	CHS	EAS	female	NA
HG00421	0	0	-0.0409024	-0.00388088	-0.0195744	-0.0706569	0.0191029	0.0238432	CHS	EAS	male	NA
HG00422	0	0	-0.040934	0.00496912	-0.020461	-0.0680716	0.0233046	0.0215249	CHS	EAS	female	NA
HG00428	0	0	-0.0432874	0.0107858	-0.0147583	-0.0631901	0.0185522	0.0141628	CHS	EAS	female	NA
HG00436	0	0	-0.0427237	-0.00269247	-0.0216956	-0.071171	0.018064	0.0218797	CHS	EAS	male	NA
HG00437	0	0	-0.0491826	0.010602	-0.022878	-0.0672643	0.0168141	0.0135138	CHS	EAS	female	NA
HG00442	0	0	-0.0416249	-0.00320694	-0.023722	-0.0692543	0.0202487	0.0185781	CHS	EAS	male	NA
HG00443	0	0	-0.0448102	-0.00480013	-0.0232965	-0.0640163	0.0161229	0.0169894	CHS	EAS	female	NA
HG00445	0	0	-0.0466557	0.00629588	-0.0165379	-0.0685063	0.0199782	0.0204351	CHS	EAS	male	NA
HG00446	0	0	-0.0472902	0.00419091	-0.0212411	-0.0675786	0.0139821	0.0230483	CHS	EAS	female	NA
HG00448	0	0	-0.0356624	0.0110779	-0.0225046	-0.0629278	0.0168431	0.0153891	CHS	EAS	male	NA
HG00449	0	0	-0.0430939	0.00523589	-0.0174592	-0.0687491	0.016135	0.0195705	CHS	EAS	female	NA
HG00451	0	0	-0.0479685	0.00254435	-0.0295678	-0.0726422	0.0207148	0.00842704	CHS	EAS	male	NA
HG00452	0	0	-0.0421542	0.00739411	-0.0125079	-0.0684464	0.0183871	0.00847558	CHS	EAS	female	NA
HG00457	0	0	-0.0476843	0.00865539	-0.0139899	-0.0695202	0.0152831	0.00496912	CHS	EAS	male	NA
HG00458	0	0	-0.0488378	0.0119059	-0.0168506	-0.069645	0.0204815	0.00957788	CHS	EAS	female	NA
HG00463	0	0	-0.0517142	0.00489063	-0.0277111	-0.0778467	0.024813	0.0114694	CHS	EAS	male	NA
HG00464	0	0	-0.0469257	0.00979852	-0.0256481	-0.07309	0.00781174	0.00879152	CHS	EAS	female	NA
HG00472	0	0	-0.0452685	0.0144306	-0.0180091	-0.0653436	0.0217016	0.0134539	CHS	EAS	male	NA
HG00473	0	0	-0.0413397	0.0023382	-0.0188623	-0.076266	0.019036	0.0160875	CHS	EAS	female	NA
HG00475	0	0	-0.047038	-0.00625217	-0.0185208	-0.0680128	0.0146696	0.00810319	CHS	EAS	male	NA
HG00476	0	0	-0.0554625	-0.00136191	-0.0239876	-0.0722444	0.0138731	0.0136812	CHS	EAS	female	NA
HG00478	0	0	-0.0457305	0.00120167	-0.0243945	-0.0711648	0.0154614	0.0138974	CHS	EAS	male	NA
HG00479	0	0	-0.046618	0.0066837	-0.0163163	-0.0684067	0.0100833	0.0169614	CHS	EAS	female	NA
HG00500	0	0	-0.0491167	0.00888514	-0.0157576	-0.0616188	0.00647554	0.0122215	CHS	EAS	male	NA
HG00513	0	0	-0.0431756	0.00412612	-0.0239156	-0.0679233	0.0215989	0.0175131	CHS	EAS	female	NA
HG00524	0	0	-0.0441035	0.0128419	-0.0217341	-0.0711077	0.0134252	0.0176425	CHS	EAS	male	NA
HG00525	0	0	-0.0439226	0.0103991	-0.019715	-0.0710925	0.0177876	0.0101238	CHS	EAS	female	NA
HG00530	0	0	-0.0458222	0.0171139	-0.015542	-0.0715511	0.0179038	0.0189961	CHS	EAS	male	NA
HG00531	0	0	-0.042543	0.00641512	-0.018138	-0.0651954	0.0171306	0.0298522	CHS	EAS	female	NA
HG00533	0	0	-0.0394182	0.00399852	-0.0257352	-0.0695298	0.0179899	0.0146076	CHS	EAS	male	NA
HG00534	0	0	-0.0420537	0.0072313	-0.019639	-0.0668554	0.0220161	0.0192732	CHS	EAS	female	NA
HG00536	0	0	-0.0469572	0.00770725	-0.0210202	-0.0670063	0.02084	0.0178453	CHS	EAS	male	NA
HG00537	0	0	-0.0450426	0.0113587	-0.0159168	-0.0693991	0.0145864	0.00446626	CHS	EAS	female	NA
HG00542	0	0	-0.0396217	0.00562154	-0.0178163	-0.0690102	0.0205225	0.0243842	CHS	EAS	male	NA
HG00543	0	0	-0.0418269	-0.00116308	-0.0193851	-0.0734352	0.0141506	0.0277658	CHS	EAS	female	NA
HG00551	0	0	-0.00803106	0.016392	0.0238563	0.0318701	0.00113423	0.0154733	PUR	AMR	female	NA
HG00553	0	0	-0.00869769	0.0213201	0.0233644	0.0247343	-0.0103619	0.004057	PUR	AMR	male	NA
HG00554	0	0	-0.0292399	0.0197282	0.0214869	0.0352757	-0.00411208	0.00590884	PUR	AMR	female	NA
HG00556	0	0	-0.0457822	-0.00240147	-0.019157	-0.0774236	0.0213515	0.00417862	CHS	EAS	male	NA
HG00557	0	0	-0.0462744	-0.00667996	-0.020819	-0.0681407	0.0101345	0.00744741	CHS	EAS	female	NA
HG00559	0	0	-0.0494743	0.00994564	-0.0103755	-0.0594896	0.00772581	-0.0352442	CHS	EAS	male	NA
HG00560	0	0	-0.0548822	0.0121529	-0.0103106	-0.0707576	0.00901428	-0.0392918	CHS	EAS	female	NA
HG00565	0	0	-0.0454	0.0108462	-0.00948625	-0.0696979	0.0123035	-0.0351657	CHS	EAS	male	NA
HG00566	0	0	-0.045114	0.0159851	-0.015685	-0.0682318	0.0104082	-0.0435263	CHS	EAS	female	NA
HG00580	0	0	-0.0442783	0.00812665	-0.0147577	-0.0616219	0.0192333	0.00960861	CHS	EAS	male	NA
HG00581	0	0	-0.0421601	0.00543184	-0.020785	-0.0706451	0.0257559	0.00754076	CHS	EAS	female	NA
HG00583	0	0	-0.0487583	-5.2464e-05	-0.0288796	-0.0632267	0.0185931	0.0242981	CHS	EAS	male	NA
HG00584	0	0	-0.0479258	0.0106949	-0.0263639	-0.0791572	0.0143512	0.0136181	CHS	EAS	female	NA
HG00589	0	0	-0.0543521	0.00791266	-0.0147081	-0.0685713	0.00922876	0.0143915	CHS	EAS	male	NA
HG00590	0	0	-0.0489962	-0.00376268	-0.0152373	-0.0724894	0.0191623	0.0108303	CHS	EAS	female	NA
HG00592	0	0	-0.0423602	0.00981308	-0.0174192	-0.0658645	0.00402483	-0.0326383	CHS	EAS	male	NA
HG00593	0	0	-0.050153	0.0106244	-0.00758837	-0.0633011	0.00762689	-0.0346342	CHS	EAS	female	NA
HG00595	0	0	-0.0491011	0.0128605	-0.012458	-0.0751888	0.0110892	-0.0324961	CHS	EAS	male	NA
HG00596	0	0	-0.0492354	0.0244834	-0.0214878	-0.0806981	0.00867976	-0.0392083	CHS	EAS	female	NA
HG00598	0	0	-0.0397041	-0.00614911	-0.0148953	-0.0634485	0.0121379	-0.0110511	CHS	EAS	male	NA
HG00599	0	0	-0.0471546	0.0115365	-0.00959847	-0.0655825	0.00775797	-0.0105063	CHS	EAS	female	NA
HG00607	0	0	-0.050737	0.01021	-0.0269275	-0.0714365	0.0163766	0.0233702	CHS	EAS	male	NA
HG00608	0	0	-0.0538693	0.0102324	-0.0190887	-0.0752621	0.0231045	0.0131622	CHS	EAS	female	NA
HG00610	0	0	-0.0507811	0.0088813	-0.0174232	-0.0725554	0.00678574	-0.0285945	CHS	EAS	male	NA
HG00611	0	0	-0.041992	0.000324085	-0.0197901	-0.0640773	0.00209207	-0.0252866	CHS	EAS	female	NA
HG00613	0	0	-0.048978	0.00583629	-0.0275627	-0.0729716	0.0202504	0.0110959	CHS	EAS	male	NA
HG00614	0	0	-0.0428014	0.00607844	-0.011013	-0.0646166	0.0151208	0.0118149	CHS	EAS	female	NA
HG00619	0	0	-0.0412519	0.00808927	-0.0124747	-0.0680007	0.018268	0.0213213	CHS	EAS	male	NA
HG00620	0	0	-0.0531429	0.00378	-0.0241083	-0.0699714	0.0163343	0.00669961	CHS	EAS	female	NA
HG00622	0	0	-0.0503001	0.00412042	-0.0160003	-0.0623169	0.00447343	-0.00633854	CHS	EAS	male	NA
HG00623	0	0	-0.0433884	0.0121491	-0.0171186	-0.0695074	0.0160013	-0.00906336	CHS	EAS	female	NA
HG00625	0	0	-0.0496538	0.0124982	-0.00672353	-0.0674177	0.00172384	-0.0237435	CHS	EAS	male	NA
HG00626	0	0	-0.0548202	0.0182485	-0.0115134	-0.0696625	0.00768588	-0.0243819	CHS	EAS	female	NA
HG00628	0	0	-0.0506311	0.0110878	-0.0146895	-0.0644397	0.0136026	-0.0284529	CHS	EAS	male	NA
HG00629	0	0	-0.0445594	0.0153051	-0.0095169	-0.0737242	0.00513325	-0.0321905	CHS	EAS	female	NA
HG00631	0	0	-0.0424904	0.000930639	-0.0153791	-0.0679799	0.00447863	-0.00975061	CHS	EAS	male	NA
HG00632	0	0	-0.0355951	0.00457057	-0.022147	-0.0753717	0.0124132	-0.00905169	CHS	EAS	female	NA
HG00634	0	0	-0.0466776	0.00962592	-0.0138889	-0.0724987	0.0129217	-0.02175	CHS	EAS	male	NA
HG00637	0	0	-0.0151281	0.0155006	0.0238182	0.0356497	-0.0107666	0.00557241	PUR	AMR	male	NA
HG00638	0	0	-0.00387781	0.0236517	0.0143365	0.0279158	-0.00415661	0.00607982	PUR	AMR	female	NA
HG00640	0	0	-0.0247455	0.0215814	0.0204359	0.039239	0.00919127	-0.00178788	PUR	AMR	male	NA
HG00641	0	0	-0.0274229	0.00808051	0.0164423	0.0238486	-0.00940748	0.0192427	PUR	AMR	female	NA
HG00650	0	0	-0.045908	0.00716154	-0.0139779	-0.0657141	0.0172742	0.0108555	CHS	EAS	male	NA
HG00651	0	0	-0.0410023	0.0212483	-0.018132	-0.0711147	0.0129186	0.0101298	CHS	EAS	female	NA
HG00653	0	0	-0.0451325	0.00688895	-0.0112018	-0.06524	0.0237217	0.0101945	CHS	EAS	male	NA
HG00654	0	0	-0.045797	0.000217744	-0.0142706	-0.0694007	0.0152793	0.0140487	CHS	EAS	female	NA
HG00656	0	0	-0.0416297	0.00591298	-0.0267738	-0.0736087	0.0196567	0.0188653	CHS	EAS	male	NA
HG00657	0	0	-0.0437633	0.00505316	-0.0258605	-0.0698408	0.0191783	0.0283523	CHS	EAS	female	NA
HG00662	0	0	-0.0403772	0.0142539	-0.0170706	-0.0723031	0.0181133	0.0107949	CHS	EAS	male	NA
HG00663	0	0	-0.0429297	0.00285933	-0.0239785	-0.0739458	0.0102718	0.0168267	CHS	EAS	female	NA
HG00671	0	0	-0.0400561	0.00507376	-0.0156987	-0.0629383	0.021392	0.0139672	CHS	EAS	male	NA
HG00672	0	0	-0.0428352	0.0143975	-0.0267039	-0.0748321	0.0331167	0.0196859	CHS	EAS	female	NA
HG00674	0	0	-0.0394951	0.00131467	-0.0190218	-0.0725918	0.0180231	0.00315921	CHS	EAS	male	NA
HG00675	0	0	-0.0417473	0.00467695	-0.0160488	-0.0600266	0.0133284	-0.00308005	CHS	EAS	female	NA
HG00683	0	0	-0.0439351	0.00209492	-0.0182	-0.0754096	0.0216483	0.0143521	CHS	EAS	male	NA
HG00684	0	0	-0.046483	0.00868546	-0.0157564	-0.0641122	0.01521	0.0192888	CHS	EAS	female	NA
HG00689	0	0	-0.0557521	0.00647329	-0.0230285	-0.0638357	0.0113774	0.0140313	CHS	EAS	male	NA
HG00690	0	0	-0.0493527	0.00474475	-0.0250552	-0.0698653	0.0150029	0.0140588	CHS	EAS	female	NA
HG00692	0	0	-0.0504854	0.0104743	-0.0162126	-0.0710736	0.0199808	0.00593192	CHS	EAS	male	NA
HG00693	0	0	-0.0448102	-0.00201716	-0.0303097	-0.0699326	0.0173201	0.00741839	CHS	EAS	female	NA
HG00698	0	0	-0.0393818	0.00695985	-0.0188369	-0.0706407	0.0190285	0.00841245	CHS	EAS	male	NA
HG00699	0	0	-0.0413074	0.00321617	-0.022204	-0.0685596	0.0166405	0.0104846	CHS	EAS	female	NA
HG00701	0	0	-0.0433427	0.00988622	-0.0252294	-0.0730386	0.0274912	0.0170903	CHS	EAS	male	NA
HG00704	0	0	-0.0503434	0.00232758	-0.018388	-0.0714666	0.0174724	0.0148974	CHS	EAS	male	NA
HG00705	0	0	-0.0467672	0.00115671	-0.0235869	-0.0767583	0.0204464	0.0134379	CHS	EAS	female	NA
HG00707	0	0	-0.0469558	0.00649678	-0.0214453	-0.0708876	0.0196176	0.0108815	CHS	EAS	male	NA
HG00708	0	0	-0.0420489	-0.000757902	-0.0169139	-0.0665736	0.0215904	0.0144588	CHS	EAS	female	NA
HG00717	0	0	-0.0544446	0.0157978	-0.0146509	-0.0734855	0.00759812	-0.030358	CHS	EAS	female	NA
HG00728	0	0	-0.0443056	0.00459751	-0.0181596	-0.0600915	0.0174145	-0.00200691	CHS	EAS	male	NA
HG00729	0	0	-0.0354528	0.00365417	-0.0156917	-0.0676083	0.0126317	-0.00450659	CHS	EAS	female	NA
HG00731	0	0	-0.0208966	0.0211498	0.00996283	0.042906	0.00312327	0.0260426	PUR	AMR	male	NA
HG00732	0	0	-0.0107103	0.0129735	0.0221269	0.0486179	-0.000314358	0.016722	PUR	AMR	female	NA
HG00734	0	0	-0.0152809	0.0200995	0.0209393	0.0309552	-0.0107265	0.00943755	PUR	AMR	female	NA
HG00736	0	0	-0.0198658	0.0181582	0.016866	0.0428808	-0.000157636	0.0200407	PUR	AMR	male	NA
HG00737	0	0	-0.0225078	0.014962	0.0174679	0.0360997	0.0070734	0.00762605	PUR	AMR	female	NA
HG00739	0	0	-0.0210532	0.0163924	0.0236892	0.0503406	0.00227938	-0.00454699	PUR	AMR	male	NA
HG00740	0	0	-0.0233073	0.018425	0.0151931	0.0323989	-0.00315911	0.00597649	PUR	AMR	female	NA
HG00742	0	0	-0.0287324	0.0218693	0.0229399	0.0430356	0.00713839	-0.0212235	PUR	AMR	male	NA
HG00743	0	0	-0.0233432	0.0277199	0.0203715	0.0260415	-0.00981713	-0.0147443	PUR	AMR	female	NA
HG00759	0	0	-0.0421035	0.00944943	-0.00798271	-0.0694334	0.00968224	0.000569083	CDX	EAS	female	NA
HG00766	0	0	-0.0448277	-0.00421051	-0.0160986	-0.0732951	0.0165993	0.00773371	CDX	EAS	female	NA
HG00844	0	0	-0.0408047	0.00121954	-0.014776	-0.0681833	0.0233171	0.00590444	CDX	EAS	male	NA
HG00851	0	0	-0.0407509	0.0118145	-0.0164209	-0.0722163	0.0234681	0.0102008	CDX	EAS	female	NA
HG00864	0	0	-0.0475178	0.00784336	-0.016689	-0.0672357	0.0181697	0.0117735	CDX	EAS	female	NA
HG00867	0	0	-0.0471014	-0.00590517	-0.0115631	-0.0585147	0.015771	-0.00205844	CDX	EAS	female	NA
HG00879	0	0	-0.0478498	0.00952996	-0.0183299	-0.0681541	0.0180136	0.00805069	CDX	EAS	female	NA
HG00881	0	0	-0.0362582	0.00272023	-0.0162183	-0.0739121	0.0290797	0.0134673	CDX	EAS	male	NA
HG00956	0	0	-0.0460943	0.00743892	-0.021211	-0.0625608	0.0197863	0.011171	CDX	EAS	female	NA
HG00978	0	0	-0.0458693	0.00420713	-0.0199499	-0.0705908	0.0220604	0.00430071	CDX	EAS	female	NA
HG00982	0	0	-0.046507	0.0130596	-0.019684	-0.0699892	0.0287145	0.0114251	CDX	EAS	male	NA
HG01028	0	0	-0.0419851	0.013505	-0.0191533	-0.0698983	0.0198857	0.00902407	CDX	EAS	male	NA
HG01029	0	0	-0.044352	0.000655913	-0.02228	-0.0662621	0.0231903	0.00563317	CDX	EAS	female	NA
HG01031	0	0	-0.0394233	0.00373114	-0.00897454	-0.0679782	0.0236083	0.00628528	CDX	EAS	male	NA
HG01046	0	0	-0.0430022	0.0104947	-0.0166688	-0.0677534	0.0214604	0.016089	CDX	EAS	female	NA
HG01047	0	0	-0.0111146	0.0161416	0.0189391	0.0372168	-0.00390166	0.0186762	PUR	AMR	male	NA
HG01048	0	0	-0.0273599	0.0221552	0.00719866	0.0346827	-0.00470092	0.0136258	PUR	AMR	male	NA
HG01049	0	0	0.00571554	0.0206569	0.0142989	0.0202663	0.0017786	0.0169609	PUR	AMR	female	NA
HG01051	0	0	-0.00306879	0.0178478	0.0134036	0.016023	-0.000659838	0.0214769	PUR	AMR	male	NA
HG01052	0	0	0.00595836	0.0133275	0.0180139	0.0250755	-1.02844e-05	0.0280544	PUR	AMR	female	NA
HG01054	0	0	-0.0156153	0.0193061	0.0190495	0.0319743	-0.00685575	0.00802009	PUR	AMR	male	NA
HG01055	0	0	-0.0138877	0.0188337	0.0125397	0.0332692	0.00238917	0.00646315	PUR	AMR	female	NA
HG01058	0	0	-0.0281839	0.0275852	0.0228756	0.0318111	-0.00703374	-0.0223782	PUR	AMR	female	NA
HG01060	0	0	-0.0255339	0.0108004	0.0104548	0.0270489	0.00885348	0.0227817	PUR	AMR	male	NA
HG01061	0	0	-0.021049	0.0318263	0.0141325	0.038954	0.00105474	0.023138	PUR	AMR	female	NA
HG01063	0	0	0.00977836	0.0218678	0.0177108	0.0194809	-0.0042498	-0.0227976	PUR	AMR	male	NA
HG01064	0	0	-0.00504669	0.0208881	0.0244388	0.03335	-0.00152192	-0.0211364	PUR	AMR	female	NA
HG01066	0	0	-0.0202923	0.0239068	0.00999666	0.0429826	0.00773469	0.00627754	PUR	AMR	male	NA
HG01067	0	0	-0.0248618	0.0169696	0.0129013	0.0356899	-0.000800269	0.0103364	PUR	AMR	female	NA
HG01069	0	0	-0.0222693	0.017105	0.00705526	0.030008	0.00547973	0.0305863	PUR	AMR	male	NA
HG01070	0	0	-0.0263612	0.0237254	0.0195335	0.0287396	0.00277368	0.0222014	PUR	AMR	female	NA
HG01072	0	0	-0.0251378	0.018535	0.00839826	0.0301729	0.0059068	0.0329319	PUR	AMR	male	NA
HG01073	0	0	-0.0188034	0.021886	0.0056828	0.017612	0.00543654	0.0223129	PUR	AMR	female	NA
HG01075	0	0	-0.0221177	0.0164138	0.0151177	0.0444066	0.0157418	0.0146835	PUR	AMR	male	NA
HG01077	0	0	-0.00891722	0.030554	0.0134964	0.0206087	-0.00892355	-0.0134469	PUR	AMR	female	NA
HG01079	0	0	-0.0170908	0.00594236	0.0131698	0.0311715	-0.00382637	0.0132209	PUR	AMR	male	NA
HG01080	0	0	-0.0192754	0.0195088	0.01961	0.0401287	-0.00649575	0.0226465	PUR	AMR	female	NA
HG01082	0	0	-0.00746118	0.0132175	0.00522919	0.0276549	0.00619366	0.0338586	PUR	AMR	male	NA
HG01083	0	0	-0.0208568	0.0242072	0.00440919	0.0278097	0.00721706	0.036873	PUR	AMR	female	NA
HG01085	0	0	-0.0176356	0.00975495	0.00979366	0.0372711	0.0106955	0.036483	PUR	AMR	male	NA
HG01086	0	0	-0.0135449	0.0245425	0.00332638	0.0229301	0.00183115	0.026709	PUR	AMR	female	NA
HG01088	0	0	-0.00807942	0.0225943	0.0194942	0.027452	-0.00695057	-0.00897124	PUR	AMR	male	NA
HG01089	0	0	-0.0104039	0.0203969	0.0163066	0.021202	-0.00889136	-0.0175949	PUR	AMR	female	NA
HG01092	0	0	0.000315534	0.0235426	0.0185053	0.0293089	-0.00441302	-0.021886	PUR	AMR	female	NA
HG01094	0	0	-0.0140471	0.0230629	0.0195149	0.0326363	-0.00729471	0.0124458	PUR	AMR	male	NA
HG01095	0	0	-0.0151786	0.0188657	0.0163237	0.0294883	0.00656475	0.0116337	PUR	AMR	female	NA
HG01097	0	0	-0.0182931	0.0138641	0.0169173	0.0336809	-0.000892657	-0.00210537	PUR	AMR	male	NA
HG01098	0	0	-0.0193264	0.0244214	0.024757	0.0238601	-0.00493699	0.00710759	PUR	AMR	female	NA
HG01101	0	0	-0.0100519	0.0248856	0.021406	0.0385018	-0.00294168	0.00473014	PUR	AMR	male	NA
HG01102	0	0	-0.0109238	0.0173532	0.0222089	0.0411542	0.00318084	0.011341	PUR	AMR	female	NA
HG01104	0	0	-0.0215759	0.0241432	0.0113005	0.03832	0.00783865	0.0362684	PUR	AMR	male	NA
HG01105	0	0	-0.0241996	0.00587498	0.0127488	0.032907	0.02351	0.0268575	PUR	AMR	female	NA
HG01107	0	0	-0.00407047	0.0128996	0.00160637	0.0177413	0.0128398	0.0307079	PUR	AMR	male	NA
HG01108	0	0	0.0532284	0.0159439	0.013606	0.00861378	0.000531195	0.0178484	PUR	AMR	female	NA
HG01110	0	0	-0.0263074	0.0188088	0.0195923	0.0391654	-0.00713559	0.00892906	PUR	AMR	male	NA
HG01111	0	0	-0.0238539	0.0156926	0.00822523	0.0373481	0.00513449	0.00939076	PUR	AMR	female	NA
HG01112	0	0	-0.0349192	0.0172683	0.0227192	0.04303	0.0127667	-0.00152829	CLM	AMR	male	NA
HG01113	0	0	-0.0337081	0.0219196	0.0119296	0.0234888	-0.0209014	0.0060066	CLM	AMR	female	NA
HG01119	0	0	-0.0236258	0.0159715	0.0138213	0.0372457	-0.000422682	0.0128353	CLM	AMR	female	NA
HG01121	0	0	-0.0245535	0.0342239	0.0170552	0.0210746	-0.0197185	0.00520974	CLM	AMR	male	NA
HG01122	0	0	-0.0142275	0.0248916	0.0109786	0.035346	-0.0185067	-0.00605515	CLM	AMR	female	NA
HG01124	0	0	-0.0163038	0.0314626	0.0261373	0.0229559	-0.0181639	-0.0319586	CLM	AMR	male	NA
HG01125	0	0	-0.0153529	0.0324139	0.0203207	0.025218	-0.0190005	-0.0225773	CLM	AMR	female	NA
HG01130	0	0	-0.0215175	0.0104329	0.0172946	0.0345398	-0.0123667	0.0208509	CLM	AMR	male	NA
HG01131	0	0	-0.0236125	0.00780843	0.0172444	0.0305259	-0.0144666	0.0150466	CLM	AMR	female	NA
HG01133	0	0	-0.0363108	0.027029	0.0089493	0.0318153	-0.0085236	-0.00622677	CLM	AMR	male	NA
HG01134	0	0	-0.016613	0.0135569	0.0170108	0.0294822	-0.00844975	-0.011737	CLM	AMR	female	NA
HG01136	0	0	-0.0212837	0.0239596	0.0160503	0.0230615	-0.00858763	-0.00545023	CLM	AMR	male	NA
HG01137	0	0	-0.0419122	0.0310169	0.0156093	0.0206755	-0.0261938	-0.0180159	CLM	AMR	female	NA
HG01139	0	0	-0.0166435	0.0197975	0.00830002	0.019428	-0.018239	-0.0146891	CLM	AMR	male	NA
HG01140	0	0	-0.02624	0.0339136	0.0299515	0.0281163	-0.0177571	-0.0101173	CLM	AMR	female	NA
HG01142	0	0	-0.0107911	0.0152743	0.0121706	0.0140953	-0.0282918	0.0101096	CLM	AMR	male	NA
HG01148	0	0	-0.0203729	0.0232461	0.0241033	0.0189946	-0.0144573	-0.0117781	CLM	AMR	male	NA
HG01149	0	0	-0.0217584	0.0311933	0.015714	0.0189566	-0.035387	-0.00623613	CLM	AMR	female	NA
HG01161	0	0	-0.00815755	0.0308667	0.0222888	0.0197064	-0.0189894	-0.00771901	PUR	AMR	male	NA
HG01162	0	0	-0.0243063	0.0260077	0.0243565	0.0375899	-0.00760729	-0.0148763	PUR	AMR	female	NA
HG01164	0	0	-0.0215251	0.027951	0.0282427	0.0401784	0.000456683	-0.0175677	PUR	AMR	male	NA
HG01167	0	0	-0.000216418	0.0208904	0.0135191	0.0268778	-0.0106214	0.000742524	PUR	AMR	male	NA
HG01168	0	0	-0.0233285	0.0130322	0.024377	0.0492872	0.00328609	0.0100736	PUR	AMR	female	NA
HG01170	0	0	-0.0178775	0.0369428	0.0107345	0.0275105	0.00757477	-8.49096e-05	PUR	AMR	male	NA
HG01171	0	0	-0.00542431	0.0200986	0.00486443	0.0247185	0.00166632	0.0321576	PUR	AMR	female	NA
HG01173	0	0	-0.0242335	0.00188511	0.0145834	0.0421616	0.0242527	0.0152472	PUR	AMR	male	NA
HG01174	0	0	-0.0265582	0.0121451	0.0125209	0.0271426	0.0142016	0.0158365	PUR	AMR	female	NA
HG01176	0	0	-0.0167664	0.0256645	0.0163573	0.0321417	-0.00245305	0.00591964	PUR	AMR	male	NA
HG01177	0	0	-0.0209082	0.0137326	0.023731	0.0247212	-0.00948103	0.00272246	PUR	AMR	female	NA
HG01182	0	0	-0.0226602	0.020092	0.0179273	0.040493	-0.000911247	-0.00313651	PUR	AMR	male	NA
HG01183	0	0	-0.019349	0.0188578	0.0136564	0.0237849	0.00291438	0.00178174	PUR	AMR	female	NA
HG01187	0	0	-0.0119834	0.0202872	0.016159	0.0180565	-0.0135065	0.0123343	PUR	AMR	male	NA
HG01188	0	0	-0.00662987	0.0230608	0.0120068	0.0194727	-0.0100218	0.00462557	PUR	AMR	female	NA
HG01190	0	0	-0.0159007	0.013657	0.0127633	0.0197799	-0.0176712	0.00938492	PUR	AMR	male	NA
HG01191	0	0	-0.0181481	0.0153463	0.0181788	0.0269282	0.00126175	0.00548294	PUR	AMR	female	NA
HG01197	0	0	-0.00950521	0.0248479	0.0176571	0.0305576	0.00582286	-0.00848444	PUR	AMR	male	NA
HG01198	0	0	-0.0104304	0.0213962	0.0218172	0.0240927	-0.0102315	-0.00502941	PUR	AMR	female	NA
HG01200	0	0	-0.028233	0.0273465	0.026018	0.0527888	0.000252121	-0.00423072	PUR	AMR	male	NA
HG01204	0	0	-0.0231084	0.0203501	0.0268496	0.0382141	-0.00508361	-0.000907094	PUR	AMR	male	NA
HG01205	0	0	-0.0210259	0.0135712	0.0115988	0.0289317	0.00570087	0.0104451	PUR	AMR	female	NA
HG01241	0	0	0.0561362	0.00401784	0.00196564	-0.00205961	-0.00204102	0.0110814	PUR	AMR	male	NA
HG01242	0	0	0.0307653	0.0112803	0.0182077	0.0139051	0.00179853	0.0137817	PUR	AMR	female	NA
HG01247	0	0	0.0030582	0.0196155	0.0216282	0.0229612	-0.00733603	0.0109283	PUR	AMR	male	NA
HG01248	0	0	-0.0153145	0.01806	0.0237647	0.0336804	0.00175183	0.00401888	PUR	AMR	female	NA
HG01250	0	0	-0.0240296	0.0258671	0.0152145	0.0210579	-0.026282	-0.000853942	CLM	AMR	male	NA
HG01251	0	0	-0.0365329	0.0293423	0.00867045	0.0276502	-0.0145383	0.00114277	CLM	AMR	female	NA
HG01253	0	0	-0.0218623	0.0240405	0.0212923	0.0300272	-0.00251482	0.00646504	CLM	AMR	male	NA
HG01254	0	0	-0.00823707	0.0244266	0.0154442	0.010706	-0.0219851	0.0178624	CLM	AMR	female	NA
HG01256	0	0	-0.0394067	0.0155942	0.0175391	0.0348347	-0.00623563	-0.0141707	CLM	AMR	male	NA
HG01257	0	0	-0.03743	0.0212408	0.0141424	0.0288031	-0.0237162	-0.0148861	CLM	AMR	female	NA
HG01259	0	0	-0.0319344	0.0186786	0.0206508	0.0325678	-0.00423188	-0.00908193	CLM	AMR	male	NA
HG01260	0	0	-0.0140324	0.0232125	0.0170747	0.0267027	-0.0177107	-0.00396755	CLM	AMR	female	NA
HG01269	0	0	-0.0230768	0.01127	0.0150535	0.0267734	-0.0132164	0.0139338	CLM	AMR	female	NA
HG01271	0	0	-0.0254979	0.0326801	0.0269701	0.0263777	-0.0216388	-0.0235033	CLM	AMR	male	NA
HG01272	0	0	-0.0159941	0.0257857	0.0193363	0.0141911	-0.0274433	-0.0223592	CLM	AMR	female	NA
HG01275	0	0	-0.0324082	0.0292726	0.0189368	0.0552844	0.0038913	-0.031067	CLM	AMR	female	NA
HG01277	0	0	-0.0389041	0.0268422	0.0217473	0.0254739	-0.0235222	-0.0284975	CLM	AMR	male	NA
HG01280	0	0	-0.0292325	0.0339919	0.0162918	0.0294036	-0.0116268	0.011288	CLM	AMR	male	NA
HG01281	0	0	-0.0216744	0.0233291	0.0137044	0.038757	-0.00992726	0.0111237	CLM	AMR	female	NA
HG01284	0	0	-0.0220626	0.0146222	0.00708859	0.0341987	-0.00481151	0.00937574	CLM	AMR	female	NA
HG01286	0	0	-0.00969959	0.0288672	0.0234918	0.0215893	-0.00463931	-0.0208973	PUR	AMR	male	NA
HG01302	0	0	-0.0155921	0.027917	0.0224375	0.0299916	-0.0197655	-0.0126203	PUR	AMR	male	NA
HG01303	0	0	-0.0188328	0.0254001	0.020285	0.030766	-0.0106778	-0.022422	PUR	AMR	female	NA
HG01305	0	0	-0.0067119	0.0338742	0.0278032	0.0300579	-0.00603607	-0.0165529	PUR	AMR	male	NA
HG01308	0	0	-0.00380462	0.0320485	0.0142034	0.0238481	0.00203317	-0.0105913	PUR	AMR	male	NA
HG01311	0	0	-0.0227836	0.0254983	0.0221797	0.0337138	-0.0048518	-0.017206	PUR	AMR	male	NA
HG01312	0	0	-0.013413	0.0238425	0.0232777	0.0299022	0.0114711	-0.0210622	PUR	AMR	female	NA
HG01323	0	0	-0.0217406	0.0212983	0.0338206	0.0273316	-0.00735501	-0.0167766	PUR	AMR	female	NA
HG01325	0	0	-0.0147713	0.0146547	0.0237277	0.0356666	0.00294436	-0.0192331	PUR	AMR	male	NA
HG01326	0	0	-0.0300867	0.0232207	0.0183169	0.0280284	-0.00305579	-0.0238501	PUR	AMR	female	NA
HG01334	0	0	-0.031084	0.015361	0.0214627	0.0489943	0.0242818	0.0210895	GBR	EUR	male	NA
HG01341	0	0	-0.029278	0.0256058	0.00695767	-0.000400805	-0.0520991	0.0079868	CLM	AMR	male	NA
HG01342	0	0	0.00632405	0.0175922	0.0125388	0.0106028	-0.0117607	0.00661941	CLM	AMR	female	NA
HG01344	0	0	-0.0299421	0.0263252	0.024753	0.0179705	-0.0298299	-0.0138522	CLM	AMR	male	NA
HG01345	0	0	-0.0258988	0.0218488	0.0244168	0.0242378	-0.019579	-0.017709	CLM	AMR	female	NA
HG01348	0	0	-0.0278812	0.0308215	0.0158065	0.021234	-0.0352906	-0.0188198	CLM	AMR	female	NA
HG01350	0	0	-0.0179104	0.0252789	0.00925622	0.0101749	-0.0263161	0.0339068	CLM	AMR	male	NA
HG01351	0	0	-0.0212632	0.0311139	0.0130809	0.0228457	-0.00471272	0.0338337	CLM	AMR	female	NA
HG01353	0	0	-0.0270331	0.0150907	0.0148399	0.0343957	0.00462153	0.0203772	CLM	AMR	male	NA
HG01354	0	0	-0.0280598	0.0124516	0.0178673	0.0379875	0.00241191	0.0293242	CLM	AMR	female	NA
HG01356	0	0	-0.0260683	0.0279067	0.0256024	0.0301187	-0.0219514	-0.0140994	CLM	AMR	male	NA
HG01357	0	0	-0.0373924	0.0393803	0.0205142	0.0239094	-0.0263689	-0.012964	CLM	AMR	female	NA
HG01359	0	0	-0.0313633	0.0157589	0.015164	0.022636	-0.0206228	0.0015714	CLM	AMR	male	NA
HG01360	0	0	-0.0201253	0.0222641	0.0195211	0.0256119	-0.0152397	0.0110777	CLM	AMR	female	NA
HG01362	0	0	-0.0188209	0.0253296	0.0172889	0.0257224	-0.016383	0.0102505	CLM	AMR	male	NA
HG01363	0	0	0.000767807	0.00866352	0.0055656	0.0134644	-0.0210837	0.0241047	CLM	AMR	female	NA
HG01365	0	0	-0.0106957	0.0209422	0.0118913	0.00897253	-0.0123795	0.028381	CLM	AMR	male	NA
HG01366	0	0	-0.0259745	0.0339146	0.00627863	0.017695	-0.0086157	0.0211406	CLM	AMR	female	NA
HG01369	0	0	-0.0219371	0.015931	0.00497024	0.00324058	-0.0440971	0.0180625	CLM	AMR	female	NA
HG01372	0	0	-0.0239132	0.020354	0.0125795	0.0309444	-0.0173107	0.0149761	CLM	AMR	female	NA
HG01374	0	0	-0.0384908	0.0289232	0.013007	0.0261179	-0.000699737	0.0297095	CLM	AMR	male	NA
HG01375	0	0	-0.00616914	0.0233917	0.00280647	0.010768	-0.0129939	0.0377952	CLM	AMR	female	NA
HG01377	0	0	-0.0235185	0.0354104	0.0184242	0.0198245	-0.0263518	-0.00390449	CLM	AMR	male	NA
HG01378	0	0	-0.0220033	0.0219039	0.0119434	0.0119061	-0.0240676	0.00948794	CLM	AMR	female	NA
HG01383	0	0	-0.0301258	0.0278119	0.0192377	0.0299168	-0.0104934	-0.00949998	CLM	AMR	male	NA
HG01384	0	0	-0.0154166	0.0211863	0.0114005	0.0310694	-0.0171712	-0.00207874	CLM	AMR	female	NA
HG01389	0	0	-0.0245297	0.0183511	-0.00118784	0.0372108	0.00321215	0.0318266	CLM	AMR	male	NA
HG01390	0	0	-0.00041142	0.0236556	0.00413354	1.10395e-05	-0.00204478	0.0206737	CLM	AMR	female	NA
HG01392	0	0	-0.00712983	0.00858913	0.0136891	0.0180538	-0.0126456	0.0140085	PUR	AMR	male	NA
HG01393	0	0	0.0100454	0.00726133	0.0112242	0.025279	-0.00286039	0.0147632	PUR	AMR	female	NA
HG01395	0	0	-0.0232529	0.0167569	0.00947271	0.038736	-0.00876351	0.00686836	PUR	AMR	male	NA
HG01396	0	0	-0.00721105	0.0184745	0.0157087	0.027347	-0.0151246	0.0146429	PUR	AMR	female	NA
HG01398	0	0	-0.0148338	0.0222139	0.0206342	0.0373378	0.00333162	-0.0153892	PUR	AMR	male	NA
HG01402	0	0	-0.0158275	0.0188834	0.0144346	0.0257464	0.00492103	0.0224494	PUR	AMR	male	NA
HG01403	0	0	-0.00577235	0.0158912	0.0105674	0.0236457	-0.00584608	0.0128217	PUR	AMR	female	NA
HG01405	0	0	-0.0148412	0.00142534	0.0150456	0.0350491	-0.000360291	0.0231872	PUR	AMR	male	NA
HG01412	0	0	-0.0176505	0.013336	0.0095412	0.0290888	-0.0142822	0.00739021	PUR	AMR	male	NA
HG01413	0	0	-0.0158001	0.0152278	0.00807866	0.0299517	-0.0209829	0.0130597	PUR	AMR	male	NA
HG01414	0	0	-0.00746653	0.0131186	0.0185413	0.0390254	-0.00259321	0.0148447	PUR	AMR	female	NA
HG01431	0	0	-0.0160663	0.0229786	0.0218005	0.0200316	-0.0183724	0.00874442	CLM	AMR	male	NA
HG01432	0	0	-0.0294956	0.00985648	0.0156535	0.0228687	-0.00912774	0.0220571	CLM	AMR	female	NA
HG01435	0	0	-0.0279755	0.0339534	0.0105064	0.00328631	-0.0341656	0.0140412	CLM	AMR	female	NA
HG01437	0	0	-0.0199172	0.0171247	0.0125908	0.0364797	0.00507335	-0.00512865	CLM	AMR	male	NA
HG01438	0	0	-0.0237533	0.0136014	0.0100006	0.0549996	0.0170806	0.0036918	CLM	AMR	female	NA
HG01440	0	0	-0.00364049	0.0227104	0.0152778	0.0195711	-0.00880084	-0.00278221	CLM	AMR	male	NA
HG01441	0	0	-0.0293247	0.0288108	0.015891	0.025556	-0.0378499	0.0071004	CLM	AMR	female	NA
HG01443	0	0	-0.0264698	0.0207527	0.0126468	-0.00278446	-0.0450829	0.0234957	CLM	AMR	male	NA
HG01444	0	0	-0.0121485	0.00716955	0.00337917	0.00654286	-0.025501	0.0301396	CLM	AMR	female	NA
HG01447	0	0	-0.0219445	0.010874	0.0135338	0.0241024	-0.0208885	0.0160957	CLM	AMR	female	NA
HG01455	0	0	-0.0211632	0.0283385	0.0174425	0.0268995	-0.0233814	0.0122062	CLM	AMR	male	NA
HG01456	0	0	-0.0244638	0.0263549	0.0134684	0.0228258	-0.0172699	0.0129543	CLM	AMR	female	NA
HG01459	0	0	-0.0208092	0.0198143	0.00979255	0.0169466	-0.0293006	0.0155271	CLM	AMR	female	NA
HG01461	0	0	0.00208648	0.0210334	0.00859839	0.0101711	-0.0343572	0.00782038	CLM	AMR	male	NA
HG01462	0	0	0.0116325	0.0154316	0.0141558	0.00555586	-0.0286902	0.00560697	CLM	AMR	female	NA
HG01464	0	0	-0.0117415	0.020868	0.00782707	0.006904	-0.0365376	0.00355587	CLM	AMR	male	NA
HG01465	0	0	-0.0201963	0.0281501	0.0155061	0.039917	-0.00689033	-0.0049944	CLM	AMR	female	NA
HG01468	0	0	-0.037609	0.025934	0.0197934	0.032591	-0.00187433	-0.016794	CLM	AMR	female	NA
HG01474	0	0	-0.0238357	0.0294696	0.031048	0.0486927	-0.00263839	-0.0295276	CLM	AMR	female	NA
HG01479	0	0	-0.0281279	0.0251935	0.0242966	0.038521	-0.00522187	-0.0360067	CLM	AMR	male	NA
HG01485	0	0	0.0246085	0.0178766	0.00232629	0.00521839	-0.012642	0.0217121	CLM	AMR	male	NA
HG01486	0	0	-0.0200577	0.0201626	0.0111238	0.0182336	-0.0282453	0.0209212	CLM	AMR	female	NA
HG01488	0	0	-0.0166193	0.0151548	0.0184514	0.0255448	0.000797419	-0.00768277	CLM	AMR	male	NA
HG01489	0	0	-0.0328355	0.0217312	0.0108252	0.0362704	-0.00139871	0.00411407	CLM	AMR	female	NA
HG01491	0	0	-0.0279075	0.0154546	0.0194044	0.0404139	-0.00309006	-0.000369624	CLM	AMR	male	NA
HG01492	0	0	-0.0283634	0.0143137	0.0152585	0.0344853	-0.0144875	-0.00593199	CLM	AMR	female	NA
HG01494	0	0	-0.0265732	0.0234249	0.00988408	0.00638027	-0.0237473	0.00788107	CLM	AMR	male	NA
HG01495	0	0	-0.0114778	0.0254461	0.0163011	0.0126748	-0.0256855	0.0122115	CLM	AMR	female	NA
HG01497	0	0	-0.0335283	0.0344627	0.014025	0.016664	-0.0189836	0.0173207	CLM	AMR	male	NA
HG01498	0	0	-0.0242003	0.02877	0.0189634	0.0237718	-0.0212629	0.0158118	CLM	AMR	female	NA
HG01500	0	0	-0.0217075	0.0166128	0.0225144	0.0425442	0.0167486	-0.0176054	IBS	EUR	male	NA
HG01501	0	0	-0.0280049	0.0271109	0.0313657	0.0454391	0.0121603	-0.0220747	IBS	EUR	female	NA
HG01503	0	0	-0.0335897	0.0226657	0.0226233	0.0488097	0.00672753	-0.0325327	IBS	EUR	male	NA
HG01504	0	0	-0.0308041	0.0155575	0.0281499	0.0544614	0.0129532	-0.0282568	IBS	EUR	female	NA
HG01506	0	0	-0.0291594	0.0166179	0.0188781	0.0477784	0.023925	0.0160401	IBS	EUR	male	NA
HG01507	0	0	-0.0275016	0.0182937	0.0223658	0.0468897	0.0214536	0.0242574	IBS	EUR	female	NA
HG01509	0	0	-0.028331	0.0091946	0.0172183	0.0477233	0.0303998	0.0176588	IBS	EUR	male	NA
HG01510	0	0	-0.040752	0.0127264	0.0151693	0.0568576	0.0235574	0.02631	IBS	EUR	female	NA
HG01512	0	0	-0.0225581	0.00695032	0.0103204	0.0532221	0.0218955	0.025286	IBS	EUR	male	NA
HG01513	0	0	-0.0275258	0.0108806	0.0203293	0.0512123	0.0290795	0.0211172	IBS	EUR	female	NA
HG01515	0	0	-0.0279196	0.00513545	0.0290176	0.0561754	0.0147848	0.0214803	IBS	EUR	male	NA
HG01516	0	0	-0.034876	0.0179775	0.0226787	0.0466912	0.0204393	0.0203794	IBS	EUR	female	NA
HG01518	0	0	-0.0291189	0.0109965	0.0220753	0.0561051	0.0191945	0.0200416	IBS	EUR	male	NA
HG01519	0	0	-0.0308878	0.0210575	0.0278654	0.0488749	0.0209379	0.00674075	IBS	EUR	female	NA
HG01521	0	0	-0.0313761	0.0113789	0.0236319	0.0539501	0.00719125	0.0254989	IBS	EUR	male	NA
HG01522	0	0	-0.034323	0.0150335	0.0192023	0.0449355	0.0147455	0.0128051	IBS	EUR	female	NA
HG01524	0	0	-0.0248063	0.0105636	0.0178469	0.049662	0.0232616	0.023358	IBS	EUR	male	NA
HG01525	0	0	-0.030946	0.0112154	0.0171575	0.0468964	0.0339066	0.0178118	IBS	EUR	female	NA
HG01527	0	0	-0.0301075	0.00835581	0.00984775	0.0480807	0.0204084	0.0156734	IBS	EUR	male	NA
HG01528	0	0	-0.0186806	0.0207199	0.0234722	0.0550231	0.0210774	0.0292356	IBS	EUR	female	NA
HG01530	0	0	-0.0265376	0.0138736	0.0181147	0.051465	0.0235081	0.0122809	IBS	EUR	male	NA
HG01531	0	0	-0.0161099	0.0157794	0.0135337	0.0467342	0.0254829	0.0226569	IBS	EUR	female	NA
HG01536	0	0	-0.0285334	0.0153518	0.0177432	0.0482582	0.024421	0.0137189	IBS	EUR	male	NA
HG01537	0	0	-0.0259399	0.0134819	0.0126498	0.0477453	0.0275567	0.0224846	IBS	EUR	female	NA
HG01550	0	0	-0.0151504	0.0233091	0.0201609	0.0351062	-0.0102363	0.0148273	CLM	AMR	male	NA
HG01551	0	0	0.02706	0.00628427	0.00454028	0.00519485	-0.0208643	0.00287989	CLM	AMR	female	NA
HG01556	0	0	-0.00194733	0.0103235	0.0047178	0.0133469	-0.0215324	0.0148957	CLM	AMR	male	NA
HG01565	0	0	-0.0380475	0.0490172	0.0173514	-0.0130826	-0.0712555	-0.0208153	PEL	AMR	male	NA
HG01566	0	0	-0.0321264	0.0348682	0.00674677	0.010956	-0.0489818	-0.020393	PEL	AMR	female	NA
HG01571	0	0	-0.0341593	0.0353594	0.00864073	0.00283882	-0.0661646	-0.00872736	PEL	AMR	male	NA
HG01572	0	0	-0.0402824	0.047169	0.00687271	-0.026382	-0.107643	-0.0139662	PEL	AMR	female	NA
HG01577	0	0	-0.0258009	0.0301644	0.0138397	0.00712613	-0.030506	0.0328308	PEL	AMR	male	NA
HG01578	0	0	-0.0370084	0.0337001	0.00574311	-0.00560265	-0.0506621	0.0275476	PEL	AMR	female	NA
HG01583	0	0	-0.0320632	-0.0327239	0.0190822	0.0305725	-0.0103106	-0.0122582	PJL	SAS	male	NA
HG01586	0	0	-0.028687	-0.0293024	0.0155143	0.0183334	-0.0141541	-0.00844097	PJL	SAS	male	NA
HG01589	0	0	-0.0311415	-0.034375	0.00404835	0.0269919	-0.00566772	-0.0154906	PJL	SAS	male	NA
HG01593	0	0	-0.031934	-0.0299717	0.0172577	0.0230075	-0.00891811	-0.0164895	PJL	SAS	female	NA
HG01595	0	0	-0.0430246	0.00646066	-0.0170019	-0.0679016	0.0223669	0.00921862	KHV	EAS	female	NA
HG01596	0	0	-0.0403267	-0.00531516	-0.0197606	-0.0707056	0.0140204	0.0214603	KHV	EAS	male	NA
HG01597	0	0	-0.0411927	0.000843153	-0.00822408	-0.0601351	0.0238869	0.0036628	KHV	EAS	female	NA
HG01598	0	0	-0.0439752	0.0132512	-0.0154692	-0.0655992	0.0231375	0.00327685	KHV	EAS	female	NA
HG01599	0	0	-0.03354	0.00285139	-0.017514	-0.0644893	0.0171721	0.0103151	KHV	EAS	female	NA
HG01600	0	0	-0.0471734	0.0087129	-0.0221144	-0.0626312	0.0183564	0.020501	KHV	EAS	female	NA
HG01602	0	0	-0.0268311	0.0211371	0.0283185	0.0407402	0.0147236	-0.0260694	IBS	EUR	female	NA
HG01603	0	0	-0.0241889	0.0109335	0.0274506	0.0475183	0.0180085	-0.0206992	IBS	EUR	male	NA
HG01605	0	0	-0.0312639	0.0174088	0.027422	0.0565686	0.0143522	-0.0211961	IBS	EUR	female	NA
HG01606	0	0	-0.0429436	0.024552	0.0288289	0.0488427	0.00966091	-0.0221946	IBS	EUR	male	NA
HG01607	0	0	-0.0300711	0.024438	0.0341209	0.0518373	0.00708491	-0.00977337	IBS	EUR	female	NA
HG01608	0	0	-0.0249113	0.0159331	0.0286332	0.0514708	0.0142277	-0.0197578	IBS	EUR	male	NA
HG01610	0	0	-0.0267051	0.0218932	0.0325416	0.0489357	0.0081685	-0.0192351	IBS	EUR	male	NA
HG01612	0	0	-0.0363107	0.0177429	0.0274366	0.0541166	0.0141069	-0.0157522	IBS	EUR	female	NA
HG01613	0	0	-0.0403627	0.0172226	0.0314096	0.052181	0.0129373	-0.0298126	IBS	EUR	female	NA
HG01615	0	0	-0.0358546	0.0258976	0.0219106	0.0520442	0.0158385	-0.00808454	IBS	EUR	male	NA
HG01617	0	0	-0.0288934	0.0176693	0.0213481	0.0498421	0.0142075	-0.0385086	IBS	EUR	male	NA
HG01618	0	0	-0.0337994	0.0159237	0.0225797	0.0504316	0.0200071	-0.0260727	IBS	EUR	female	NA
HG01619	0	0	-0.0338171	0.0183985	0.0356685	0.0507856	0.0179238	-0.0364735	IBS	EUR	male	NA
HG01620	0	0	-0.036494	0.0254488	0.0206567	0.0469226	0.00869657	-0.0367804	IBS	EUR	female	NA
HG01623	0	0	-0.0256226	0.021871	0.0239343	0.0463846	0.0182921	-0.0218747	IBS	EUR	female	NA
HG01624	0	0	-0.0390373	0.0264214	0.0245692	0.0549054	0.0218736	-0.0261992	IBS	EUR	male	NA
HG01625	0	0	-0.0427255	0.0251063	0.0240705	0.041993	0.0121329	-0.0372223	IBS	EUR	male	NA
HG01626	0	0	-0.0353703	0.0179373	0.0254714	0.0491296	0.011645	-0.0312377	IBS	EUR	female	NA
HG01628	0	0	-0.0145724	0.0173595	0.0264396	0.0497861	0.0165741	-0.0310575	IBS	EUR	female	NA
HG01630	0	0	-0.0302105	0.0194509	0.0231443	0.0509059	0.0192748	-0.0254773	IBS	EUR	male	NA
HG01631	0	0	-0.0313746	0.0226668	0.0156699	0.0501613	0.0212891	0.00791763	IBS	EUR	male	NA
HG01632	0	0	-0.0280038	0.0133382	0.0206695	0.0502298	0.0235704	0.0255164	IBS	EUR	female	NA
HG01668	0	0	-0.0307719	0.0207414	0.028038	0.0459995	0.00481093	-0.0254593	IBS	EUR	female	NA
HG01669	0	0	-0.0326618	0.0232439	0.0242276	0.0526246	0.0197059	-0.0317654	IBS	EUR	male	NA
HG01670	0	0	-0.0312443	0.0276298	0.0217536	0.0544097	0.0211057	-0.0292089	IBS	EUR	female	NA
HG01672	0	0	-0.0375309	0.0193259	0.0268222	0.0526319	0.0194047	-0.0297249	IBS	EUR	male	NA
HG01673	0	0	-0.0278745	0.00358178	0.0178061	0.0419337	0.0237225	0.0201418	IBS	EUR	female	NA
HG01675	0	0	-0.035433	0.0154422	0.0140252	0.0449223	0.0210928	0.0246638	IBS	EUR	male	NA
HG01676	0	0	-0.0229647	0.010521	0.0160069	0.0528478	0.0195236	0.0235393	IBS	EUR	female	NA
HG01678	0	0	-0.0297064	0.0158344	0.0168395	0.0500621	0.0272611	0.0232686	IBS	EUR	male	NA
HG01679	0	0	-0.0306909	0.023769	0.0225442	0.0454419	0.0201638	0.0279193	IBS	EUR	female	NA
HG01680	0	0	-0.0350002	0.0169672	0.0232442	0.0470793	0.0188157	0.02389	IBS	EUR	male	NA
HG01682	0	0	-0.0264225	0.0116087	0.018629	0.0484964	0.0230296	0.0244986	IBS	EUR	male	NA
HG01684	0	0	-0.0316391	0.00930139	0.0227501	0.0508012	0.0312742	0.0263168	IBS	EUR	female	NA
HG01685	0	0	-0.0291075	0.0117556	0.0154986	0.0387719	0.0290292	0.0250545	IBS	EUR	female	NA
HG01686	0	0	-0.0265672	0.010626	0.0168681	0.0462889	0.02571	0.0297185	IBS	EUR	male	NA
HG01694	0	0	-0.0208629	0.0139381	0.0133579	0.0414696	0.0242136	0.0237205	IBS	EUR	male	NA
HG01695	0	0	-0.0218091	0.0143559	0.0138131	0.042793	0.0297971	0.0171037	IBS	EUR	female	NA
HG01697	0	0	-0.0283617	0.00612788	0.0185788	0.0480921	0.00938895	0.00866939	IBS	EUR	female	NA
HG01699	0	0	-0.0280775	0.0152313	0.0299994	0.0478768	0.0160604	-0.00210985	IBS	EUR	male	NA
HG01700	0	0	-0.0404131	0.0164294	0.0144514	0.0504024	0.0189508	0.0282898	IBS	EUR	male	NA
HG01702	0	0	-0.0281797	0.0236147	0.0203131	0.0502963	0.0306142	0.0233786	IBS	EUR	female	NA
HG01704	0	0	-0.0248443	0.0156168	0.016639	0.0545151	0.0163563	0.00832273	IBS	EUR	female	NA
HG01705	0	0	-0.024682	0.00563421	0.0202428	0.0517974	0.0212184	-0.00242378	IBS	EUR	male	NA
HG01707	0	0	-0.0185065	0.0124779	0.016751	0.0514905	0.0257096	0.00232152	IBS	EUR	female	NA
HG01708	0	0	-0.030604	0.0154963	0.0181075	0.0529396	0.00852367	-0.00391099	IBS	EUR	male	NA
HG01709	0	0	-0.0156891	0.0106541	0.0221986	0.0564741	0.0238117	-0.0115182	IBS	EUR	male	NA
HG01710	0	0	-0.0329428	0.0176877	0.0247453	0.0451635	0.0215212	-0.00304262	IBS	EUR	female	NA
HG01746	0	0	-0.0301632	0.0163121	0.0188813	0.0484113	0.0161458	-0.00359681	IBS	EUR	female	NA
HG01747	0	0	-0.0186448	0.0115921	0.0191635	0.0473466	0.0077379	0.00024284	IBS	EUR	male	NA
HG01756	0	0	-0.0249655	0.0122333	0.0293197	0.0442438	0.0221841	0.0174596	IBS	EUR	male	NA
HG01757	0	0	-0.0241894	-0.000878618	0.0176096	0.0431905	0.0243022	0.0243599	IBS	EUR	female	NA
HG01761	0	0	-0.0245534	0.0159988	0.0201769	0.0490644	0.0149433	0.027963	IBS	EUR	male	NA
HG01762	0	0	-0.0326674	0.00832873	0.0196293	0.0384882	0.0174614	0.0202815	IBS	EUR	female	NA
HG01765	0	0	-0.0344374	0.0233569	0.0209644	0.0514402	0.00641838	-0.0137877	IBS	EUR	male	NA
HG01766	0	0	-0.0326418	0.00497536	0.0205964	0.0399779	0.0126718	0.00796913	IBS	EUR	female	NA
HG01767	0	0	-0.0290748	0.016438	0.0120724	0.0514193	0.0311444	-0.00181805	IBS	EUR	male	NA
HG01768	0	0	-0.0301084	0.00943883	0.0199377	0.0527342	0.0213006	-0.0106089	IBS	EUR	female	NA
HG01770	0	0	-0.0356601	0.00879821	0.030354	0.0534568	0.0153287	-0.0192073	IBS	EUR	female	NA
HG01771	0	0	-0.0259644	0.0193179	0.0325466	0.0533053	0.0117956	-0.0302601	IBS	EUR	male	NA
HG01773	0	0	-0.0294267	0.0209912	0.0192575	0.0464848	0.0153564	-0.0227771	IBS	EUR	female	NA
HG01775	0	0	-0.0330435	0.0299144	0.030704	0.054829	0.0109942	-0.0201397	IBS	EUR	male	NA
HG01776	0	0	-0.0362129	0.0258809	0.0195876	0.0498381	0.0151575	-0.0315529	IBS	EUR	female	NA
HG01777	0	0	-0.0333713	0.0142767	0.0254479	0.0576305	0.0080757	-0.015545	IBS	EUR	male	NA
HG01779	0	0	-0.0285985	0.012637	0.0378854	0.0609417	0.0154658	-0.0166233	IBS	EUR	female	NA
HG01781	0	0	-0.0313104	0.0190393	0.0256072	0.0581263	0.0216775	-0.0343408	IBS	EUR	male	NA
HG01783	0	0	-0.0315365	0.0263352	0.0233368	0.0527204	0.000236343	-0.0227588	IBS	EUR	male	NA
HG01784	0	0	-0.0331048	0.0216467	0.0316285	0.0504223	0.0138203	-0.0159141	IBS	EUR	female	NA
HG01785	0	0	-0.02976	0.0191322	0.0243989	0.0525845	0.00964037	-0.0234214	IBS	EUR	male	NA
HG01786	0	0	-0.0271411	0.0087653	0.0208443	0.0492748	0.0136259	-0.0298453	IBS	EUR	female	NA
HG01789	0	0	-0.0315805	0.0202519	0.0351478	0.0598813	0.0194545	-0.0262984	GBR	EUR	male	NA
HG01790	0	0	-0.0288607	0.0209201	0.0299017	0.0509503	0.00819746	-0.0198355	GBR	EUR	female	NA
HG01791	0	0	-0.02934	0.00975224	0.0106318	0.0548936	0.0325559	0.0244839	GBR	EUR	male	NA
HG01794	0	0	-0.0406525	-0.00488636	-0.019959	-0.0693901	0.020517	0.0176836	CDX	EAS	female	NA
HG01795	0	0	-0.0491583	-0.0034986	-0.0221717	-0.063964	0.0268613	0.0177486	CDX	EAS	female	NA
HG01796	0	0	-0.0440139	-0.000367112	-0.0178943	-0.0723168	0.0194084	0.0168068	CDX	EAS	female	NA
HG01797	0	0	-0.0402148	-0.00963233	-0.0185017	-0.0777022	0.0148135	0.0180928	CDX	EAS	female	NA
HG01798	0	0	-0.041945	0.0111588	-0.0167141	-0.0755894	0.0190283	0.0217534	CDX	EAS	female	NA
HG01799	0	0	-0.0480266	0.00137549	-0.0152827	-0.068592	0.0237464	0.0114252	CDX	EAS	female	NA
HG01800	0	0	-0.0420294	0.0078702	-0.0244099	-0.0680373	0.0282543	0.0137528	CDX	EAS	female	NA
HG01801	0	0	-0.0484637	0.00260601	-0.0186338	-0.0658605	0.031558	0.019687	CDX	EAS	female	NA
HG01802	0	0	-0.0409398	0.00542463	-0.0246268	-0.0725278	0.018434	0.0100747	CDX	EAS	female	NA
HG01804	0	0	-0.0516216	0.00746428	-0.0179658	-0.0671461	0.0228593	0.0200213	CDX	EAS	female	NA
HG01805	0	0	-0.0388989	0.000387497	-0.0194298	-0.0691897	0.0253492	0.0164851	CDX	EAS	female	NA
HG01806	0	0	-0.0451741	0.00696529	-0.0217817	-0.0701017	0.028568	0.0146733	CDX	EAS	female	NA
HG01807	0	0	-0.0498025	0.000598679	-0.0243182	-0.0651981	0.0285022	0.019509	CDX	EAS	female	NA
HG01808	0	0	-0.0482678	-0.00130319	-0.0184648	-0.064721	0.0261819	0.0123284	CDX	EAS	female	NA
HG01809	0	0	-0.0534732	0.0065646	-0.0247068	-0.0667671	0.0132307	0.0189046	CDX	EAS	female	NA
HG01810	0	0	-0.0447259	0.00874992	-0.0182631	-0.0662011	0.0201382	0.0112257	CDX	EAS	male	NA
HG01811	0	0	-0.0463122	0.0113667	-0.0129825	-0.0789797	0.02157	0.0217144	CDX	EAS	male	NA
HG01812	0	0	-0.0398126	0.00143265	-0.0229353	-0.0784073	0.0200891	0.0184926	CDX	EAS	female	NA
HG01813	0	0	-0.0420263	0.00664871	-0.0209854	-0.0756634	0.0140928	0.0192614	CDX	EAS	female	NA
HG01815	0	0	-0.0441609	0.00889778	-0.0244057	-0.0743322	0.0216457	0.0252832	CDX	EAS	female	NA
HG01816	0	0	-0.042331	0.000707256	-0.0260171	-0.071075	0.0180974	0.0151087	CDX	EAS	male	NA
HG01817	0	0	-0.0481251	-0.00179749	-0.0118148	-0.0709685	0.0289904	0.00609524	CDX	EAS	female	NA
HG01840	0	0	-0.048178	-0.0053059	-0.0189522	-0.0732466	0.0291891	0.0146164	KHV	EAS	male	NA
HG01841	0	0	-0.0456185	0.00795425	-0.0135762	-0.0699213	0.0193956	0.0122686	KHV	EAS	female	NA
HG01842	0	0	-0.0452027	0.00204543	-0.0176109	-0.0658787	0.0144722	0.00982476	KHV	EAS	male	NA
HG01843	0	0	-0.0515036	0.0113983	-0.0201823	-0.067195	0.0182527	0.013895	KHV	EAS	female	NA
HG01844	0	0	-0.0452849	-0.00220497	-0.0214222	-0.068491	0.0210985	0.0202007	KHV	EAS	male	NA
HG01845	0	0	-0.0465537	0.00343664	-0.0172813	-0.0708591	0.0166938	0.013844	KHV	EAS	female	NA
HG01846	0	0	-0.0473032	0.00377352	-0.0151007	-0.0614831	0.021536	0.0139823	KHV	EAS	male	NA
HG01847	0	0	-0.0428954	0.0114258	-0.0295909	-0.0637388	0.0213636	0.0100947	KHV	EAS	female	NA
HG01848	0	0	-0.0370693	0.00461811	-0.0237944	-0.0657846	0.0230193	0.0100052	KHV	EAS	female	NA
HG01849	0	0	-0.039341	0.00211492	-0.0199548	-0.0661609	0.0228834	0.0166432	KHV	EAS	male	NA
HG01850	0	0	-0.0432214	0.00982981	-0.0175252	-0.0682392	0.0225703	0.0111582	KHV	EAS	female	NA
HG01851	0	0	-0.0470517	0.00967044	-0.014271	-0.0613657	0.0186926	0.00435107	KHV	EAS	female	NA
HG01852	0	0	-0.0437816	0.00571705	-0.00834045	-0.0622274	0.0180692	0.0126555	KHV	EAS	male	NA
HG01853	0	0	-0.0423293	0.00286749	-0.00947128	-0.0692813	0.0191027	0.0118782	KHV	EAS	female	NA
HG01855	0	0	-0.0418947	0.00946699	-0.0196745	-0.0715484	0.0171172	0.0167417	KHV	EAS	female	NA
HG01857	0	0	-0.0466506	0.00640971	-0.014994	-0.0691104	0.00835404	0.00469472	KHV	EAS	female	NA
HG01858	0	0	-0.0395149	-0.00267079	-0.0208994	-0.0609761	0.0294362	0.00742156	KHV	EAS	female	NA
HG01859	0	0	-0.0456279	0.0140141	-0.0237679	-0.067764	0.0150428	0.0121411	KHV	EAS	female	NA
HG01860	0	0	-0.0444691	0.0116749	-0.0101775	-0.0735787	0.0179552	0.00420255	KHV	EAS	male	NA
HG01861	0	0	-0.0515813	0.000913186	-0.0172796	-0.064162	0.0201946	0.0125842	KHV	EAS	male	NA
HG01862	0	0	-0.0419567	-9.40518e-05	-0.0150022	-0.0794654	0.00984663	-0.000919665	KHV	EAS	female	NA
HG01863	0	0	-0.0441233	0.00228888	-0.0156368	-0.0680772	0.00726056	-0.00680461	KHV	EAS	female	NA
HG01864	0	0	-0.0433476	0.000404227	-0.0126518	-0.0680069	0.010477	-0.00884723	KHV	EAS	male	NA
HG01865	0	0	-0.0476121	-0.000423539	-0.0125021	-0.0654676	0.0137426	-0.00947935	KHV	EAS	male	NA
HG01866	0	0	-0.0405123	0.00889987	-0.0100793	-0.0659912	0.0118997	-0.00650485	KHV	EAS	male	NA
HG01867	0	0	-0.0460494	-0.00580806	-0.00814087	-0.0558022	0.0109147	-0.00818978	KHV	EAS	male	NA
HG01868	0	0	-0.0503988	-0.00116715	-0.0164422	-0.06823	0.00730109	-0.0115943	KHV	EAS	female	NA
HG01869	0	0	-0.0481744	0.0105083	-0.0115605	-0.0700387	0.00773166	-0.00439847	KHV	EAS	female	NA
HG01870	0	0	-0.0424669	8.32127e-05	-0.0155806	-0.0596705	0.0196696	0.0121231	KHV	EAS	female	NA
HG01871	0	0	-0.0369763	0.000239162	-0.0141166	-0.062752	0.0205188	0.0105811	KHV	EAS	female	NA
HG01872	0	0	-0.0422879	-6.69688e-05	-0.0151035	-0.056359	0.017311	0.00921402	KHV	EAS	male	NA
HG01873	0	0	-0.0408361	0.00411895	-0.0120108	-0.0590826	0.01484	0.0115581	KHV	EAS	male	NA
HG01874	0	0	-0.0335626	-0.00199307	-0.011767	-0.0649234	0.0242015	0.0110307	KHV	EAS	female	NA
HG01878	0	0	-0.0398372	0.00295192	-0.0188165	-0.0651202	0.0113715	0.0223359	KHV	EAS	female	NA
HG01879	0	0	0.0706692	0.00425934	0.00749457	-0.00528134	0.0129462	0.0165137	ACB	AFR	male	NA
HG01880	0	0	0.0429785	-0.0113888	0.00239406	-0.00883956	0.00310408	0.0150444	ACB	AFR	female	NA
HG01882	0	0	0.0957656	-0.00865034	0.00325821	-0.0101744	0.0129896	0.0187868	ACB	AFR	male	NA
HG01883	0	0	0.075624	-0.00423043	0.0158414	-0.00218132	0.0131866	0.0167155	ACB	AFR	female	NA
HG01885	0	0	0.086183	-0.00204107	0.0196142	-0.00187404	0.000849452	-0.00770167	ACB	AFR	male	NA
HG01886	0	0	0.0857349	0.00365116	0.0123668	-0.012722	-0.00452177	0.0173079	ACB	AFR	female	NA
HG01889	0	0	0.0954093	-0.00273106	0.0205791	-0.0125668	-0.00363902	-0.0113513	ACB	AFR	female	NA
HG01890	0	0	0.0753978	0.00707015	0.0080239	-0.00812424	-0.00754424	-0.0269305	ACB	AFR	male	NA
HG01892	0	0	-0.0289494	0.0456369	0.00704926	-0.0150707	-0.057657	0.0351991	PEL	AMR	male	NA
HG01893	0	0	-0.0199004	0.0385172	0.000623685	0.00207103	-0.048019	0.0331653	PEL	AMR	female	NA
HG01894	0	0	0.0828895	0.00631606	0.011494	-0.0134937	-0.00786215	-0.0274953	ACB	AFR	female	NA
HG01896	0	0	0.0981159	0.00701125	0.0164797	-0.00742031	0.0133577	0.0139035	ACB	AFR	female	NA
HG01912	0	0	0.0907608	0.013182	0.0130492	-0.00778984	-0.00802495	-0.0321773	ACB	AFR	male	NA
HG01914	0	0	0.0778375	-0.00125727	0.00943047	-0.00455626	0.00301546	0.0134851	ACB	AFR	male	NA
HG01915	0	0	0.0838442	0.000121428	0.00995213	-0.00166898	0.00949454	0.0247243	ACB	AFR	female	NA
HG01917	0	0	-0.036432	0.0326708	0.00400154	-0.0251961	-0.0858106	0.03119	PEL	AMR	male	NA
HG01918	0	0	-0.0370162	0.0453953	0.00561024	-0.0189948	-0.0859227	0.0375482	PEL	AMR	female	NA
HG01920	0	0	-0.0374087	0.0452891	1.51722e-05	-0.0265921	-0.0991423	0.0374117	PEL	AMR	male	NA
HG01921	0	0	-0.03422	0.0365963	-7.03171e-05	-0.0191757	-0.0585041	0.0395837	PEL	AMR	female	NA
HG01923	0	0	-0.0395824	0.0468519	-0.00487091	-0.0252887	-0.0869109	0.037581	PEL	AMR	male	NA
HG01924	0	0	-0.0157837	0.040443	-0.000496705	-0.0177225	-0.0570804	0.0300779	PEL	AMR	female	NA
HG01926	0	0	-0.0363721	0.049273	0.00425326	-0.0376057	-0.100094	0.00870605	PEL	AMR	male	NA
HG01927	0	0	-0.0400159	0.0347453	-0.00422221	-0.0268272	-0.0971246	0.0182811	PEL	AMR	female	NA
HG01932	0	0	-0.0366232	0.0306566	0.00279139	-0.000797244	-0.0767516	0.00149995	PEL	AMR	male	NA
HG01933	0	0	-0.0266432	0.026777	-0.0083729	-0.0135272	-0.0575209	0.00371312	PEL	AMR	female	NA
HG01935	0	0	-0.0288317	0.0369917	0.00778558	-0.0127849	-0.0697768	0.0134513	PEL	AMR	male	NA
HG01936	0	0	-0.0260415	0.0308596	0.00363791	-0.00402303	-0.070933	-0.00633937	PEL	AMR	female	NA
HG01938	0	0	-0.0456672	0.0461013	-0.000116473	-0.0345342	-0.0986727	0.0149745	PEL	AMR	male	NA
HG01939	0	0	-0.0356801	0.0414255	0.0118737	-0.0125316	-0.0741241	0.0136674	PEL	AMR	female	NA
HG01941	0	0	-0.0288503	0.0402961	-0.00182442	-0.0216255	-0.0827557	0.00783546	PEL	AMR	male	NA
HG01942	0	0	-0.0248197	0.0435363	0.00832612	-0.0185786	-0.0876911	0.0179788	PEL	AMR	female	NA
HG01944	0	0	-0.0395584	0.024021	-0.00324967	-0.039555	-0.0435794	0.00494198	PEL	AMR	male	NA
HG01945	0	0	-0.0433969	0.0382576	0.000493728	-0.00545403	-0.0707067	0.00989925	PEL	AMR	female	NA
HG01947	0	0	-0.0339419	0.02801	0.0124671	-0.00245343	-0.0566429	0.00830096	PEL	AMR	male	NA
HG01948	0	0	-0.0143407	0.0318264	0.00526746	-0.0186547	-0.0616687	-0.00153406	PEL	AMR	female	NA
HG01950	0	0	-0.0326116	0.0411618	0.00425427	-0.0219112	-0.0806037	0.00726029	PEL	AMR	male	NA
HG01951	0	0	-0.0390265	0.0338158	-0.00721708	-0.034291	-0.101267	0.0081221	PEL	AMR	female	NA
HG01953	0	0	-0.0378115	0.0385163	3.05153e-05	-0.022709	-0.0915399	0.0346417	PEL	AMR	male	NA
HG01954	0	0	-0.0383748	0.0463558	0.0012666	-0.015523	-0.0853606	0.023676	PEL	AMR	female	NA
HG01956	0	0	0.085963	0.00591394	0.0085897	-0.0107068	-0.00538989	-0.000761699	ACB	AFR	female	NA
HG01958	0	0	0.0743729	-0.00113197	0.0116062	-0.00698977	0.00430191	0.0138424	ACB	AFR	female	NA
HG01961	0	0	-0.0463381	0.0539753	0.00781752	-0.0348957	-0.0974896	-0.0156272	PEL	AMR	male	NA
HG01965	0	0	-0.0351652	0.0489521	0.0140833	0.000480435	-0.0600584	-0.0121688	PEL	AMR	female	NA
HG01967	0	0	-0.0355257	0.030374	0.0119749	-0.0011577	-0.0590262	0.0334989	PEL	AMR	male	NA
HG01968	0	0	-0.0299992	0.0464991	0.00677286	-0.0286391	-0.0893248	0.0368697	PEL	AMR	female	NA
HG01970	0	0	-0.0319415	0.0335494	0.0107618	0.00155234	-0.0592974	0.0338868	PEL	AMR	male	NA
HG01971	0	0	-0.0150174	0.0284357	0.010215	-0.00932725	-0.046399	0.0333449	PEL	AMR	female	NA
HG01973	0	0	-0.031947	0.0345135	0.00309352	-0.0126361	-0.0847882	0.038249	PEL	AMR	female	NA
HG01974	0	0	-0.0388539	0.0411064	-0.00035583	-0.0255993	-0.091535	0.0345095	PEL	AMR	male	NA
HG01976	0	0	-0.0325724	0.0377025	-0.00162876	-0.0126681	-0.0700464	0.033627	PEL	AMR	female	NA
HG01977	0	0	-0.0379353	0.0403084	0.00447689	-0.00962241	-0.0684814	0.0311509	PEL	AMR	male	NA
HG01979	0	0	-0.0357805	0.035016	0.0162723	-0.0102884	-0.0666875	-0.0112275	PEL	AMR	male	NA
HG01980	0	0	-0.0333309	0.0402512	0.014148	-0.00235848	-0.0797866	-0.0150159	PEL	AMR	female	NA
HG01982	0	0	-0.0440973	0.0277714	-0.00714086	-0.0167319	-0.0738321	0.0350998	PEL	AMR	male	NA
HG01985	0	0	0.0984273	0.0071717	0.000393178	-0.00996963	0.00362195	0.00705608	ACB	AFR	female	NA
HG01986	0	0	0.0829633	0.00297224	0.00321726	-0.00228428	0.0146545	0.011445	ACB	AFR	male	NA
HG01988	0	0	0.0431515	0.0141933	0.0197487	0.0087726	0.00933204	-0.00786258	ACB	AFR	male	NA
HG01989	0	0	0.0896336	0.0127011	0.011437	0.000696024	0.000513154	-0.00152488	ACB	AFR	female	NA
HG01990	0	0	0.0938955	0.0109331	0.0136041	-0.0100304	-0.00264036	0.0128563	ACB	AFR	male	NA
HG01991	0	0	-0.0421308	0.0424766	0.0121072	-0.0107442	-0.0607845	-0.0116153	PEL	AMR	male	NA
HG01992	0	0	-0.0325173	0.05316	0.00691835	-0.0257317	-0.0943862	-0.00558455	PEL	AMR	female	NA
HG01997	0	0	-0.0417258	0.0489223	0.0112124	-0.0260371	-0.0921658	-0.0162657	PEL	AMR	female	NA
HG02002	0	0	-0.0461917	0.0473703	0.0112855	-0.0104134	-0.0734445	-0.0203201	PEL	AMR	male	NA
HG02003	0	0	-0.0451989	0.0479272	0.0116576	-0.0134999	-0.0787485	-0.0100873	PEL	AMR	female	NA
HG02006	0	0	0.0235069	0.0175494	0.00562247	-0.005826	-0.0258169	0.00908657	PEL	AMR	female	NA
HG02008	0	0	-0.0462093	0.0537441	0.012343	-0.0159892	-0.0859901	-0.0119825	PEL	AMR	male	NA
HG02009	0	0	0.0773768	0.00445465	0.0113486	-0.0117783	0.00458254	-0.0221379	ACB	AFR	male	NA
HG02010	0	0	0.0681688	0.00594534	0.0184828	-0.00190949	-0.0109964	-0.0253368	ACB	AFR	female	NA
HG02012	0	0	0.081264	0.00822438	0.00659396	-0.021925	0.000928927	0.02199	ACB	AFR	female	NA
HG02013	0	0	0.0936723	0.00557639	0.00154281	-0.0124946	0.0175153	0.0244428	ACB	AFR	male	NA
HG02014	0	0	0.0809525	0.011252	0.00923461	0.000165386	0.0120688	0.0176275	ACB	AFR	male	NA
HG02016	0	0	-0.0403216	0.00935785	-0.00658324	-0.0600805	0.00662227	-0.0345281	KHV	EAS	female	NA
HG02017	0	0	-0.0488122	0.00978267	-0.0137955	-0.0651933	0.00904917	-0.0296829	KHV	EAS	male	NA
HG02019	0	0	-0.0558665	0.0117054	-0.0143691	-0.069945	0.00484274	-0.0492426	KHV	EAS	female	NA
HG02020	0	0	-0.0448164	0.010757	-0.0115441	-0.0714035	0.016853	-0.0368236	KHV	EAS	male	NA
HG02023	0	0	-0.0366173	0.000194105	-0.0187354	-0.0717132	0.00604998	-0.00515536	KHV	EAS	male	NA
HG02025	0	0	-0.0475654	0.01142	-0.0134422	-0.0646129	0.00729137	0.00065313	KHV	EAS	female	NA
HG02026	0	0	-0.0379083	0.000166002	-0.0178158	-0.0668771	0.00777696	-0.0131814	KHV	EAS	male	NA
HG02028	0	0	-0.0383525	0.00621173	-0.0123543	-0.0624293	0.0101645	-0.012516	KHV	EAS	female	NA
HG02029	0	0	-0.051751	-0.00804402	-0.0235721	-0.0653138	0.0103979	-0.00762763	KHV	EAS	male	NA
HG02031	0	0	-0.0466502	0.00426828	-0.0177469	-0.072026	0.0273633	0.0164077	KHV	EAS	female	NA
HG02032	0	0	-0.0438601	0.0098513	-0.0104223	-0.0720296	0.0152471	-0.00177769	KHV	EAS	male	NA
HG02035	0	0	-0.0508086	0.00973124	-0.0155348	-0.065784	0.0167034	-0.0409895	KHV	EAS	male	NA
HG02040	0	0	-0.0437454	0.00751652	-0.0126125	-0.0631759	0.0128978	-0.0141909	KHV	EAS	male	NA
HG02047	0	0	-0.0447835	-0.00353934	-0.0149775	-0.0648259	0.00495456	-0.0125234	KHV	EAS	male	NA
HG02048	0	0	-0.0499756	-0.00526061	-0.0167082	-0.0653494	0.0174387	0.00723057	KHV	EAS	female	NA
HG02049	0	0	-0.0423979	-0.00671025	-0.010157	-0.0632885	0.0177476	0.0125211	KHV	EAS	female	NA
HG02050	0	0	-0.0488364	0.000844008	-0.0211274	-0.065375	0.0219382	0.0131149	KHV	EAS	male	NA
HG02051	0	0	0.0976245	0.00785933	0.00931692	-0.00611575	0.0136602	0.0128381	ACB	AFR	male	NA
HG02052	0	0	0.0938629	0.00950604	0.0095034	-0.0172234	0.00937876	-0.0153263	ACB	AFR	female	NA
HG02053	0	0	0.0832968	0.00342001	0.00843331	-0.0182151	0.0170806	0.0198252	ACB	AFR	male	NA
HG02054	0	0	0.0762775	0.00966605	0.0205926	-0.0112569	0.0113031	-0.0329492	ACB	AFR	female	NA
HG02057	0	0	-0.0385605	0.00164087	-0.0201507	-0.0590681	0.00664465	0.0129293	KHV	EAS	female	NA
HG02058	0	0	-0.0419833	0.000849681	-0.0167818	-0.0684869	0.0107571	-0.00417435	KHV	EAS	male	NA
HG02060	0	0	-0.0518389	0.00916578	-0.0177424	-0.0589145	0.0129824	0.00859959	KHV	EAS	female	NA
HG02061	0	0	-0.0493827	0.0118599	-0.0234445	-0.07174	0.0157796	0.00600926	KHV	EAS	male	NA
HG02064	0	0	-0.0514712	-0.00182048	-0.0220318	-0.0627904	0.0216887	0.0206469	KHV	EAS	male	NA
HG02067	0	0	-0.0431145	-0.00185472	-0.019831	-0.0665756	0.0178242	0.0107281	KHV	EAS	male	NA
HG02069	0	0	-0.0449971	-0.00432815	-0.0130646	-0.0601904	0.0177335	0.0143088	KHV	EAS	female	NA
HG02070	0	0	-0.0358644	0.00444982	-0.0152537	-0.0655422	0.0157518	0.00817368	KHV	EAS	male	NA
HG02072	0	0	-0.045655	0.00995671	-0.0204403	-0.0668294	0.0101844	0.0131148	KHV	EAS	female	NA
HG02073	0	0	-0.0345255	-5.04315e-05	-0.0120588	-0.0610623	0.0129285	0.00584647	KHV	EAS	male	NA
HG02075	0	0	-0.047728	-0.000225269	-0.0148154	-0.0625816	0.011781	-0.0332183	KHV	EAS	female	NA
HG02076	0	0	-0.0515593	0.000437516	-0.0117889	-0.0672639	0.00974746	-0.0269922	KHV	EAS	male	NA
HG02078	0	0	-0.0461494	0.00858918	-0.018345	-0.0703168	0.0113694	-0.0352738	KHV	EAS	female	NA
HG02079	0	0	-0.0540246	0.0199265	-0.012459	-0.0676468	0.0110896	-0.0340262	KHV	EAS	male	NA
HG02081	0	0	-0.0441038	0.0125032	-0.0108343	-0.069388	0.00796577	-0.0280421	KHV	EAS	female	NA
HG02082	0	0	-0.0570738	0.0122002	-0.00923216	-0.0668873	0.0114465	-0.0371739	KHV	EAS	male	NA
HG02084	0	0	-0.0477655	0.012147	-0.00871141	-0.0709487	0.00851658	-0.0413936	KHV	EAS	female	NA
HG02085	0	0	-0.0492913	0.00356517	-0.0180405	-0.0725615	0.0165995	-0.0375864	KHV	EAS	male	NA
HG02086	0	0	-0.0445911	0.0169202	-0.0136754	-0.0655044	0.011464	-0.0418679	KHV	EAS	female	NA
HG02087	0	0	-0.060072	0.00304427	-0.0141646	-0.0680444	0.0132022	-0.0404904	KHV	EAS	female	NA
HG02088	0	0	-0.0485642	0.0153024	-0.013045	-0.0613579	0.0178824	-0.0405008	KHV	EAS	male	NA
HG02089	0	0	-0.0422437	0.0425634	0.0149717	-0.00288328	-0.0656169	-0.014272	PEL	AMR	female	NA
HG02090	0	0	-0.0308387	0.0377656	0.0207634	-0.00630618	-0.0543108	-0.0169347	PEL	AMR	male	NA
HG02095	0	0	0.0893439	0.00737786	0.017264	-0.0118142	0.0136691	-0.0155486	ACB	AFR	female	NA
HG02102	0	0	-0.0345437	0.0315287	0.00601184	-0.0187191	-0.079341	0.0276689	PEL	AMR	female	NA
HG02104	0	0	-0.0352264	0.0469906	0.00566948	-0.0311956	-0.0886038	-0.019379	PEL	AMR	male	NA
HG02105	0	0	-0.0362545	0.0482461	0.00231467	-0.0391832	-0.105098	-0.00594819	PEL	AMR	female	NA
HG02107	0	0	0.095174	-0.00392318	0.00234448	-0.00533619	0.0056092	-0.017527	ACB	AFR	male	NA
HG02108	0	0	0.091583	0.000904632	0.0081367	0.00275125	0.00146108	-0.00108116	ACB	AFR	female	NA
HG02111	0	0	0.0854709	-0.0023938	0.00761211	-0.0114713	0.00512047	-0.0101473	ACB	AFR	female	NA
HG02113	0	0	-0.0446437	0.0124042	-0.00927504	-0.0654258	0.012176	-0.0335328	KHV	EAS	female	NA
HG02116	0	0	-0.0461285	-0.00881339	-0.0118451	-0.0600671	0.0136092	-0.0211932	KHV	EAS	male	NA
HG02121	0	0	-0.0495646	0.00539209	-0.00978474	-0.0695024	0.0133592	-0.0367877	KHV	EAS	female	NA
HG02122	0	0	-0.0427049	0.00903829	-0.017004	-0.0703735	0.0167506	-0.0351997	KHV	EAS	male	NA
HG02127	0	0	-0.0517995	0.000338935	-0.00807377	-0.0682178	0.0047959	-0.027508	KHV	EAS	female	NA
HG02128	0	0	-0.0475021	0.0121008	-0.00432135	-0.0606655	0.0146004	-0.0428174	KHV	EAS	male	NA
HG02130	0	0	-0.0416992	-0.00044689	-0.0188167	-0.0621171	0.0248209	0.0108389	KHV	EAS	female	NA
HG02131	0	0	-0.0395232	-0.0110104	-0.017932	-0.0572857	0.0145306	0.00840441	KHV	EAS	male	NA
HG02133	0	0	-0.0391286	0.000249531	-0.0124576	-0.0635282	0.0233854	0.00854611	KHV	EAS	female	NA
HG02134	0	0	-0.051346	0.00509468	-0.0176251	-0.0621021	0.0190056	0.0112483	KHV	EAS	male	NA
HG02136	0	0	-0.0447873	-0.00286737	-0.0230508	-0.0681008	0.0264173	0.0104067	KHV	EAS	female	NA
HG02137	0	0	-0.0517755	0.00834261	-0.0221797	-0.0660633	0.0187507	0.0122581	KHV	EAS	male	NA
HG02138	0	0	-0.0542065	0.00957817	-0.00516147	-0.0642272	0.00778092	-0.0355368	KHV	EAS	male	NA
HG02139	0	0	-0.0420175	0.00492852	-0.0139003	-0.0656705	0.0118373	-0.0423931	KHV	EAS	female	NA
HG02140	0	0	-0.0449051	0.00992615	-0.0105191	-0.0652864	0.0185984	-0.0386825	KHV	EAS	female	NA
HG02141	0	0	-0.0557874	0.0177562	-0.0134689	-0.0664817	0.0037674	-0.0416049	KHV	EAS	male	NA
HG02142	0	0	-0.0458017	0.000782667	-0.0203768	-0.0522157	0.0233421	0.0152573	KHV	EAS	female	NA
HG02143	0	0	0.073134	-0.00342942	0.0133565	0.00115153	-0.00246496	-0.00681803	ACB	AFR	male	NA
HG02144	0	0	0.0834225	-0.00332586	0.00884668	-0.00247818	-0.00418267	-0.00834619	ACB	AFR	female	NA
HG02146	0	0	-0.0393201	0.0425932	0.00515557	-0.00702372	-0.0819421	0.0408548	PEL	AMR	male	NA
HG02147	0	0	-0.0336987	0.0553852	-0.00643439	-0.0170607	-0.0788836	0.0398973	PEL	AMR	female	NA
HG02150	0	0	-0.045661	0.0338868	0.00218312	-0.0201314	-0.0941296	0.0313438	PEL	AMR	male	NA
HG02151	0	0	-0.0366699	0.00651534	-0.0218702	-0.0640822	0.0282053	0.013519	CDX	EAS	female	NA
HG02152	0	0	-0.0558666	0.00546066	-0.00911122	-0.076862	0.00947468	-0.0247514	CDX	EAS	female	NA
HG02153	0	0	-0.0447233	0.00708543	-0.0126503	-0.0617383	0.00753133	-0.0274417	CDX	EAS	female	NA
HG02154	0	0	-0.0548148	0.0120677	-0.0142526	-0.074214	0.0123134	-0.0340551	CDX	EAS	female	NA
HG02155	0	0	-0.043278	0.0187311	-0.0231363	-0.0774022	0.00778193	-0.027198	CDX	EAS	female	NA
HG02156	0	0	-0.041784	0.0076688	-0.0107953	-0.0733602	0.00826122	-0.0368782	CDX	EAS	female	NA
HG02164	0	0	-0.047997	0.0173429	-0.0178358	-0.06939	0.00996508	-0.0406196	CDX	EAS	female	NA
HG02165	0	0	-0.0544904	0.0113596	-0.0129767	-0.0722742	0.0160507	-0.0439871	CDX	EAS	female	NA
HG02166	0	0	-0.0538989	0.0108534	-0.0112821	-0.0679022	0.00794792	-0.0304912	CDX	EAS	female	NA
HG02178	0	0	-0.0455413	0.00685108	-0.0122402	-0.0777347	0.0161286	-0.031973	CDX	EAS	female	NA
HG02179	0	0	-0.0472258	0.00834847	-0.017517	-0.066672	0.0264415	-0.0377512	CDX	EAS	female	NA
HG02180	0	0	-0.0526883	0.0125599	-0.0156744	-0.068747	0.0181695	-0.0325798	CDX	EAS	female	NA
HG02181	0	0	-0.0537195	0.00908634	-0.00823216	-0.0696975	0.0126287	-0.0328531	CDX	EAS	female	NA
HG02182	0	0	-0.0560568	0.00344309	-0.00658104	-0.0751183	0.000812448	-0.0277862	CDX	EAS	female	NA
HG02184	0	0	-0.0494848	0.00613576	-0.00776097	-0.0628565	0.0153257	-0.0308922	CDX	EAS	female	NA
HG02185	0	0	-0.0535934	0.0172052	-0.0121472	-0.0721701	0.0114291	-0.0422814	CDX	EAS	female	NA
HG02186	0	0	-0.0479884	0.0145245	-0.0121544	-0.0633171	0.0236056	-0.0352209	CDX	EAS	female	NA
HG02187	0	0	-0.0447423	0.0145521	-0.0153699	-0.069018	0.0151568	-0.0304664	CDX	EAS	female	NA
HG02188	0	0	-0.0523478	0.0182266	-0.011586	-0.0714097	0.0100157	-0.0406971	CDX	EAS	female	NA
HG02190	0	0	-0.0512302	0.0181607	-0.0218381	-0.0634358	0.0228322	-0.0387686	CDX	EAS	female	NA
HG02215	0	0	-0.0291504	0.00794117	0.0129443	0.0514101	0.0268829	0.0262883	GBR	EUR	female	NA
HG02219	0	0	-0.037586	0.0134172	0.0357106	0.056432	0.0217315	-0.0250171	IBS	EUR	male	NA
HG02220	0	0	-0.032774	0.0139967	0.0284312	0.048728	0.0211803	-0.0214071	IBS	EUR	female	NA
HG02221	0	0	-0.0339682	0.0233438	0.0227104	0.0582408	0.0103432	-0.022381	IBS	EUR	male	NA
HG02223	0	0	-0.0306232	0.00745902	0.0260272	0.0437577	0.0210932	-0.00977445	IBS	EUR	female	NA
HG02224	0	0	-0.0342734	0.0114016	0.0344611	0.0520889	0.0182599	-0.00828894	IBS	EUR	male	NA
HG02230	0	0	-0.0382126	0.0100489	0.0208023	0.0607683	0.0134161	-0.0102862	IBS	EUR	female	NA
HG02231	0	0	-0.0315739	0.0100818	0.0233256	0.0524489	0.0148977	-0.00920025	IBS	EUR	male	NA
HG02232	0	0	-0.0234525	0.00652027	0.0198246	0.0480726	0.0235407	0.0319094	IBS	EUR	female	NA
HG02233	0	0	-0.0291484	0.00186297	0.0132551	0.0474918	0.0234315	0.0257871	IBS	EUR	male	NA
HG02235	0	0	-0.037986	0.0179453	0.0298888	0.0466277	0.0187062	-0.0245605	IBS	EUR	female	NA
HG02236	0	0	-0.036544	0.0223353	0.0310291	0.0415846	0.00613999	-0.02648	IBS	EUR	male	NA
HG02238	0	0	-0.0368672	0.0151226	0.0128102	0.0415495	0.0241435	0.018583	IBS	EUR	male	NA
HG02239	0	0	-0.0210124	0.00343525	0.0138753	0.051999	0.0244917	0.0249122	IBS	EUR	female	NA
HG02250	0	0	-0.0479807	-0.000915785	-0.0205837	-0.0744197	0.0159116	0.0139604	CDX	EAS	male	NA
HG02252	0	0	-0.0279939	0.0303703	0.0109787	0.000732969	-0.0565099	0.000857064	PEL	AMR	female	NA
HG02253	0	0	-0.0346278	0.0238094	0.0175904	0.00938183	-0.0471993	0.0217596	PEL	AMR	male	NA
HG02255	0	0	0.089189	0.0123156	0.0142444	-0.00717931	-0.00239045	-0.0283363	ACB	AFR	male	NA
HG02256	0	0	0.0641986	0.00415752	0.0156336	0.0036151	-0.000658388	-0.0216757	ACB	AFR	female	NA
HG02259	0	0	-0.0427576	0.0477311	0.000720483	-0.0337307	-0.0903359	0.0416611	PEL	AMR	male	NA
HG02260	0	0	-0.0344674	0.0429018	-0.00561416	-0.0255634	-0.0714338	0.0338761	PEL	AMR	female	NA
HG02262	0	0	-0.0417472	0.0268437	0.00275782	-0.0134254	-0.0648172	0.0149104	PEL	AMR	male	NA
HG02265	0	0	-0.0410888	0.0434332	0.0105581	-0.0280249	-0.0956737	-0.00503884	PEL	AMR	male	NA
HG02266	0	0	-0.037553	0.0473553	0.00487732	-0.0218557	-0.0934367	-0.00648552	PEL	AMR	female	NA
HG02271	0	0	-0.0371683	0.0478439	0.00370662	-0.038612	-0.0895766	0.0380611	PEL	AMR	male	NA
HG02272	0	0	-0.0423485	0.0559485	0.0143348	-0.0269346	-0.109081	-0.00370266	PEL	AMR	female	NA
HG02274	0	0	-0.00283383	0.0298415	0.0113189	-0.0161972	-0.0658172	-0.00721103	PEL	AMR	male	NA
HG02275	0	0	-0.0414579	0.0468833	0.00298588	-0.0293928	-0.0960037	-0.00736301	PEL	AMR	female	NA
HG02277	0	0	-0.0399142	0.0405785	0.0155941	0.0099306	-0.064596	-0.0126799	PEL	AMR	male	NA
HG02278	0	0	-0.0333987	0.0453322	0.0060278	-0.0182722	-0.0904961	-0.0156363	PEL	AMR	female	NA
HG02281	0	0	0.0892235	0.0142307	0.0154933	-0.0143682	0.00665414	-0.0229236	ACB	AFR	male	NA
HG02282	0	0	0.0667387	0.014385	0.0127442	-0.000389309	0.00273106	-0.0272453	ACB	AFR	female	NA
HG02283	0	0	0.0628771	0.012054	0.00698327	0.00818659	0.00275536	-0.00560457	ACB	AFR	male	NA
HG02284	0	0	0.0794156	0.00552013	0.00868188	-0.00151045	0.00385513	-0.00804379	ACB	AFR	male	NA
HG02285	0	0	-0.0455837	0.0417843	0.0100997	-0.0189215	-0.0801764	-0.00730087	PEL	AMR	male	NA
HG02286	0	0	-0.048075	0.040616	0.0132067	-0.00959358	-0.0718341	-0.00518802	PEL	AMR	female	NA
HG02291	0	0	-0.0398366	0.0466293	-0.00127273	-0.0286658	-0.0998931	0.0295218	PEL	AMR	male	NA
HG02292	0	0	-0.0398471	0.0411067	0.00404822	-0.0195173	-0.0851839	0.0236662	PEL	AMR	female	NA
HG02298	0	0	-0.0414325	0.0385711	0.0133924	-0.00342736	-0.054338	0.0185265	PEL	AMR	female	NA
HG02299	0	0	-0.034241	0.0429278	0.00783471	-0.0166588	-0.0825071	0.0306573	PEL	AMR	male	NA
HG02301	0	0	-0.0468824	0.0411225	0.00700219	-0.0172128	-0.0879679	-0.0155112	PEL	AMR	female	NA
HG02304	0	0	-0.0246117	0.0271218	0.00102477	-0.0190663	-0.0690909	0.0344495	PEL	AMR	male	NA
HG02307	0	0	0.0867314	-0.00307977	0.0135797	-0.0115892	0.00405281	-0.0125358	ACB	AFR	male	NA
HG02308	0	0	0.0807452	-0.00433571	0.0164057	-0.00316838	-0.0032113	-0.0114734	ACB	AFR	female	NA
HG02309	0	0	0.0935075	-0.000621279	0.00599373	-0.00826023	0.004849	-0.0188624	ACB	AFR	female	NA
HG02312	0	0	-0.0307391	0.0300065	0.00881123	-0.00345703	-0.0568583	0.0131785	PEL	AMR	female	NA
HG02314	0	0	0.0993706	0.00502645	0.0133255	-0.0160341	-1.41953e-05	-0.0206539	ACB	AFR	male	NA
HG02315	0	0	0.076011	0.00809329	0.0118555	-0.00197731	0.00224471	-0.0135359	ACB	AFR	female	NA
HG02317	0	0	0.0918081	0.0151303	0.0096384	-0.00410871	0.00518404	-0.022515	ACB	AFR	male	NA
HG02318	0	0	0.0970473	0.0023776	0.0147043	-0.0121458	0.00231776	-0.030696	ACB	AFR	female	NA
HG02322	0	0	0.0763563	0.00593927	0.0101982	-0.00896116	-0.00422622	-0.00503735	ACB	AFR	female	NA
HG02323	0	0	0.0969233	-0.00430032	0.0112472	-0.00988875	-0.000401973	-0.0121615	ACB	AFR	male	NA
HG02325	0	0	0.0998159	-0.00128466	0.00824622	-0.0207468	0.00257358	-0.0188983	ACB	AFR	female	NA
HG02330	0	0	0.0717959	0.0031632	0.0107592	-0.00539164	0.00635019	-0.0160093	ACB	AFR	male	NA
HG02332	0	0	0.081276	0.00255535	0.0015403	-0.013759	-0.000953763	-0.0111141	ACB	AFR	male	NA
HG02334	0	0	0.0658466	-0.0108645	0.0269993	0.00707725	0.0063172	-0.00397413	ACB	AFR	male	NA
HG02337	0	0	0.0844778	-0.000131091	0.00343517	-0.00633138	-0.00386312	-0.0189942	ACB	AFR	female	NA
HG02339	0	0	0.0929522	0.00425418	0.0230143	-0.019461	9.01994e-06	0.000636484	ACB	AFR	female	NA
HG02343	0	0	0.0741963	0.00493345	0.0106219	0.00400897	0.00321528	-0.00975022	ACB	AFR	male	NA
HG02345	0	0	-0.0324927	0.0378798	0.0164432	-0.00434813	-0.0502507	-0.0213331	PEL	AMR	female	NA
HG02348	0	0	-0.0380641	0.04312	0.00418291	-0.0175973	-0.0897092	0.0132703	PEL	AMR	female	NA
HG02351	0	0	-0.0354888	-0.00186419	-0.0192363	-0.0594719	0.0145971	0.011541	CDX	EAS	male	NA
HG02353	0	0	-0.0348105	-0.00227276	-0.0223917	-0.0739108	0.0200901	0.019449	CDX	EAS	male	NA
HG02355	0	0	-0.0458074	-0.000561093	-0.0233897	-0.074023	0.025294	0.0142067	CDX	EAS	male	NA
HG02356	0	0	-0.0399336	0.00132035	-0.0147464	-0.0720395	0.0281522	0.010985	CDX	EAS	male	NA
HG02360	0	0	-0.048179	0.00468743	-0.0133954	-0.0645169	0.016789	0.00456016	CDX	EAS	male	NA
HG02364	0	0	-0.0471314	0.0039961	-0.0212296	-0.0692972	0.0170377	0.0120079	CDX	EAS	male	NA
HG02367	0	0	-0.0452565	0.00787243	-0.0218835	-0.0633367	0.0107173	0.00965737	CDX	EAS	male	NA
HG02371	0	0	-0.050318	0.00212691	-0.0181713	-0.069836	0.0265673	0.0210981	CDX	EAS	male	NA
HG02373	0	0	-0.0459728	0.0128101	-0.0273828	-0.0717852	0.0272266	0.0145291	CDX	EAS	male	NA
HG02374	0	0	-0.0416477	0.00477633	-0.02075	-0.0682318	0.0212449	0.0107295	CDX	EAS	male	NA
HG02375	0	0	-0.0495346	0.0068538	-0.0276884	-0.0749446	0.0316565	0.000116215	CDX	EAS	male	NA
HG02379	0	0	-0.0470044	0.00525825	-0.0133138	-0.0685883	0.0190126	0.0125602	CDX	EAS	male	NA
HG02380	0	0	-0.0399328	0.00594551	-0.0128265	-0.0658677	0.0181043	0.0204679	CDX	EAS	male	NA
HG02382	0	0	-0.0483387	-0.00216777	-0.0217944	-0.0689611	0.026765	0.0161005	CDX	EAS	male	NA
HG02383	0	0	-0.0496658	0.00507398	-0.0207217	-0.0695999	0.0185157	0.0168758	CDX	EAS	male	NA
HG02384	0	0	-0.0460955	0.00122677	-0.0148601	-0.0697403	0.0288708	0.0128798	CDX	EAS	male	NA
HG02385	0	0	-0.0441859	0.0199557	-0.0101169	-0.0639985	0.0242593	0.0114657	CDX	EAS	male	NA
HG02386	0	0	-0.0390747	-0.00287583	-0.0198183	-0.0717153	0.0229863	0.00657682	CDX	EAS	male	NA
HG02389	0	0	-0.0459189	0.0121095	-0.0166293	-0.0720035	0.00843261	0.0176203	CDX	EAS	male	NA
HG02390	0	0	-0.0463191	0.0135817	-0.0174985	-0.0607754	0.0254202	0.00939325	CDX	EAS	male	NA
HG02391	0	0	-0.047605	0.0159386	-0.0216644	-0.0657471	0.0277805	0.00887832	CDX	EAS	male	NA
HG02392	0	0	-0.0439111	0.0101831	-0.0204202	-0.0778194	0.0150087	0.00982903	CDX	EAS	male	NA
HG02394	0	0	-0.0485591	-0.00554574	-0.0201864	-0.0714283	0.0144515	0.00197028	CDX	EAS	male	NA
HG02395	0	0	-0.0401747	0.0128815	-0.0158339	-0.0740279	0.0329242	0.0127094	CDX	EAS	male	NA
HG02396	0	0	-0.0511203	0.00339343	-0.0213187	-0.0727371	0.0222043	0.00301869	CDX	EAS	male	NA
HG02397	0	0	-0.0471528	0.00837262	-0.0150214	-0.0687104	0.017776	0.0146261	CDX	EAS	male	NA
HG02398	0	0	-0.0448781	0.00038954	-0.0179309	-0.0700643	0.0244028	0.00196141	CDX	EAS	male	NA
HG02399	0	0	-0.0469204	0.000468389	-0.0181223	-0.0661354	0.0262725	0.0177218	CDX	EAS	male	NA
HG02401	0	0	-0.0454708	0.0107438	-0.0178418	-0.0766575	0.0163507	0.00448785	CDX	EAS	male	NA
HG02402	0	0	-0.0406054	0.000799557	-0.014952	-0.0661793	0.013853	0.014508	CDX	EAS	male	NA
HG02406	0	0	-0.0413968	0.00500619	-0.0185896	-0.0669428	0.0345909	0.0170825	CDX	EAS	male	NA
HG02407	0	0	-0.0366969	-0.000443074	-0.0236839	-0.067621	0.0284048	0.0126404	CDX	EAS	male	NA
HG02408	0	0	-0.0468509	0.0146667	-0.0145045	-0.062514	0.00602625	-0.0349854	CDX	EAS	male	NA
HG02409	0	0	-0.0513506	0.00370232	-0.0199777	-0.0647598	0.0136047	0.014122	CDX	EAS	male	NA
HG02410	0	0	-0.049392	0.00689205	-0.0188243	-0.0702021	0.0121383	-0.0397644	CDX	EAS	male	NA
HG02419	0	0	0.0883225	-0.000824503	0.0156281	-0.00171075	-0.00629075	-0.0073272	ACB	AFR	female	NA
HG02420	0	0	0.0440249	0.00679063	0.00933485	0.00946685	0.00861183	-0.00425748	ACB	AFR	male	NA
HG02425	0	0	-0.0338535	0.0336852	0.0226055	-2.16997e-05	-0.0518394	-0.0120461	PEL	AMR	female	NA
HG02427	0	0	0.0792132	0.00650043	0.00306124	-0.00498733	0.00362605	-0.00395973	ACB	AFR	female	NA
HG02429	0	0	0.0908162	0.00386844	0.0140599	-0.00569978	0.00301632	-0.0208081	ACB	AFR	male	NA
HG02433	0	0	0.0838562	0.00151574	0.0155161	0.00343561	0.00618044	-0.00336563	ACB	AFR	male	NA
HG02439	0	0	0.0911026	0.0041017	0.0241467	-0.0062894	0.0100165	0.000852261	ACB	AFR	male	NA
HG02442	0	0	0.0902366	0.00753057	0.00914804	-0.0187994	0.00441357	-0.00893836	ACB	AFR	male	NA
HG02445	0	0	0.0778911	0.00797475	0.0141244	-0.00394917	0.00653733	-0.0104556	ACB	AFR	male	NA
HG02449	0	0	0.0898821	0.00278906	0.0126125	-0.0130519	0.00305638	0.0190167	ACB	AFR	male	NA
HG02450	0	0	0.0869629	7.87514e-05	0.015059	-0.0064744	0.00808405	0.00188879	ACB	AFR	female	NA
HG02455	0	0	0.0726816	0.00252899	0.0129851	-0.00563001	0.00163763	-0.0120028	ACB	AFR	male	NA
HG02461	0	0	0.100502	-0.00807997	-0.00387384	-0.00726429	0.00411578	-0.0035159	GWD	AFR	male	NA
HG02462	0	0	0.0898299	-0.00324693	0.0049249	-0.00920549	-0.00260742	0.0102306	GWD	AFR	female	NA
HG02464	0	0	0.0945784	-0.00545866	0.00964803	-0.0144081	0.000323088	0.00945504	GWD	AFR	male	NA
HG02465	0	0	0.0928652	-0.00828917	0.00739057	-0.0156258	-0.00487762	-0.00146366	GWD	AFR	female	NA
HG02470	0	0	0.0805276	0.00775434	0.0109211	-0.00526491	-0.00167213	0.0121788	ACB	AFR	male	NA
HG02471	0	0	0.0852678	0.00613682	0.0108499	-0.00517344	0.00478496	0.00440853	ACB	AFR	female	NA
HG02476	0	0	0.0747884	0.0106882	0.0130451	-0.00906558	0.00250339	-0.0324759	ACB	AFR	female	NA
HG02477	0	0	0.0869826	0.0205012	0.00789328	-0.0143989	0.00645774	-0.0271528	ACB	AFR	female	NA
HG02479	0	0	0.0930999	0.00841361	0.0139512	-0.00194836	-0.00261712	-0.0275489	ACB	AFR	female	NA
HG02481	0	0	0.0864669	0.00877803	0.00957317	-0.00612056	7.25137e-05	-0.0267162	ACB	AFR	male	NA
HG02484	0	0	0.0826155	0.00324402	0.0139084	-0.0120657	-0.0085393	-0.0245738	ACB	AFR	male	NA
HG02485	0	0	0.0605177	0.00830461	0.0181053	-0.00594795	0.00389861	-0.0303601	ACB	AFR	female	NA
HG02489	0	0	0.088592	0.0130415	0.0236397	-0.00221654	-0.00481504	0.00917192	ACB	AFR	male	NA
HG02490	0	0	-0.0418931	-0.0293689	0.0104473	0.0308085	-0.0170103	-0.000692593	PJL	SAS	male	NA
HG02491	0	0	-0.0291225	-0.0382612	0.00899651	0.0253166	-0.00917195	0.000629183	PJL	SAS	female	NA
HG02493	0	0	-0.0249749	-0.0402432	0.0135078	0.0238631	-0.0127442	0.0141894	PJL	SAS	male	NA
HG02494	0	0	-0.0276489	-0.0316817	0.0167686	0.0183713	-0.00413126	0.0215082	PJL	SAS	female	NA
HG02496	0	0	0.0906332	0.0104552	0.0150978	-0.00617907	-0.00955063	-0.0274637	ACB	AFR	male	NA
HG02497	0	0	0.0866053	-0.00558929	0.0179309	-0.0164574	0.00115579	-0.0303569	ACB	AFR	female	NA
HG02501	0	0	0.0650387	0.0157457	0.0219862	0.00292808	-0.000733292	-0.0212216	ACB	AFR	male	NA
HG02502	0	0	0.0608574	0.00609997	0.00564915	-0.00880611	-0.00510212	-0.0229897	ACB	AFR	female	NA
HG02505	0	0	0.0797276	0.00803522	0.0196834	-0.0136382	0.0018	-0.0230924	ACB	AFR	female	NA
HG02508	0	0	0.0872195	0.0200999	0.0155543	-0.0128643	0.00744281	-0.0237614	ACB	AFR	female	NA
HG02511	0	0	0.0857729	-0.00106658	0.00690775	-0.00804721	-0.00357666	-0.0230115	ACB	AFR	female	NA
HG02512	0	0	-0.0417243	-0.00227318	-0.0118171	-0.0523948	0.000796772	-0.0107891	KHV	EAS	male	NA
HG02513	0	0	-0.0401568	0.00484343	-0.0198167	-0.0617964	0.000900423	-0.0135013	KHV	EAS	female	NA
HG02521	0	0	-0.0414807	0.00132567	-0.0109755	-0.0663819	0.016754	-0.0181666	KHV	EAS	male	NA
HG02522	0	0	-0.0434327	-0.00389487	-0.0100112	-0.0627992	0.01468	-0.00612292	KHV	EAS	female	NA
HG02536	0	0	0.0757562	0.010244	0.0200858	0.00565207	0.00129303	-0.0242569	ACB	AFR	male	NA
HG02537	0	0	0.0910949	0.00494617	0.0127529	-0.00926215	-0.00595116	-0.0180343	ACB	AFR	female	NA
HG02541	0	0	0.0723617	-0.00954804	0.00786639	-0.00422943	0.00427329	0.0174545	ACB	AFR	male	NA
HG02545	0	0	0.0827841	0.00186136	0.0123959	-0.0103042	-0.000133049	-0.0281174	ACB	AFR	male	NA
HG02546	0	0	0.0915472	0.00315232	0.0174723	-0.0118782	-0.000578533	-0.0232399	ACB	AFR	female	NA
HG02549	0	0	0.0973399	0.00508078	0.019217	-0.00384617	0.00553775	0.00126915	ACB	AFR	female	NA
HG02554	0	0	0.0772057	-0.00184985	0.0110094	-0.00903598	0.00620544	0.0162117	ACB	AFR	male	NA
HG02555	0	0	0.0836439	0.00119092	0.0149354	-0.0020766	0.00334992	-0.0108604	ACB	AFR	female	NA
HG02557	0	0	0.0910692	0.0127354	0.0145543	-0.00693226	-0.0015122	-0.0192196	ACB	AFR	male	NA
HG02558	0	0	0.0822581	0.00691493	0.0160303	0.00143491	0.00405862	-0.0241634	ACB	AFR	female	NA
HG02561	0	0	0.101649	-0.000753241	0.00765739	-0.0121651	0.00698172	0.00832602	GWD	AFR	male	NA
HG02562	0	0	0.0956763	-0.00556439	-0.00136909	-0.0131533	-0.00484891	0.0146196	GWD	AFR	female	NA
HG02568	0	0	0.0915345	0.00202627	0.00478486	-0.0125304	0.00600578	0.01807	GWD	AFR	female	NA
HG02570	0	0	0.0999588	-0.019236	0.009493	-0.00721268	0.00669127	0.00983222	GWD	AFR	male	NA
HG02571	0	0	0.0996367	-0.00918392	0.00915002	-0.013207	0.00100503	-0.00107719	GWD	AFR	female	NA
HG02573	0	0	0.0909316	0.00205333	0.00363811	-0.0136002	-0.00416599	0.00413689	GWD	AFR	male	NA
HG02574	0	0	0.0979208	0.0079081	0.00149522	-0.00714745	0.00515768	-0.00204704	GWD	AFR	female	NA
HG02577	0	0	0.0630178	0.0094433	0.0196956	0.00530757	0.00147354	-0.0271975	ACB	AFR	female	NA
HG02580	0	0	0.0792086	-0.000437669	0.00728442	0.00979055	0.01109	0.00885138	ACB	AFR	female	NA
HG02582	0	0	0.0905792	-0.0013774	0.00417707	-0.0155068	-0.000151922	0.00208147	GWD	AFR	male	NA
HG02583	0	0	0.0968825	-0.00640463	0.00752728	-0.0140691	0.00410133	0.00345492	GWD	AFR	female	NA
HG02585	0	0	0.101267	6.39124e-06	0.00286314	-0.00653317	-0.00329128	-0.00283562	GWD	AFR	male	NA
HG02586	0	0	0.0923558	-0.0108852	-0.000112921	-0.00541861	0.00226765	0.00918823	GWD	AFR	female	NA
HG02588	0	0	0.0923255	0.0032655	0.0136138	-0.0124488	0.00145396	0.0116469	GWD	AFR	male	NA
HG02589	0	0	0.0972687	-0.0129742	0.00445004	-0.0115087	0.0024485	0.0209011	GWD	AFR	female	NA
HG02594	0	0	0.102621	0.00124049	-0.00321352	-0.0126953	0.00393136	0.0125287	GWD	AFR	male	NA
HG02595	0	0	0.100081	-0.00661845	0.00925823	-0.0174809	0.00245045	0.00795168	GWD	AFR	female	NA
HG02597	0	0	-0.0246758	-0.0307492	0.018944	0.0242326	-0.0180621	-0.0181107	PJL	SAS	male	NA
HG02600	0	0	-0.0323528	-0.0471097	0.0102208	0.0119172	-0.00461505	0.00653763	PJL	SAS	male	NA
HG02601	0	0	-0.0314353	-0.0410394	-0.00074444	0.0142262	-0.0133453	-0.00112137	PJL	SAS	female	NA
HG02603	0	0	-0.0282433	-0.0378117	0.00236956	0.0298061	-0.0178464	0.000800056	PJL	SAS	male	NA
HG02604	0	0	-0.0280302	-0.0276061	0.00750643	0.0291266	-0.000952805	-0.000538018	PJL	SAS	female	NA
HG02610	0	0	0.0935175	-0.0059678	0.0019695	-0.00145711	0.00140429	0.00451447	GWD	AFR	male	NA
HG02611	0	0	0.0996908	-0.018133	0.015175	-0.000687113	0.00517292	0.00769361	GWD	AFR	female	NA
HG02613	0	0	0.0878232	-0.00693268	0.0176272	-0.00184289	-0.00362758	-0.000660153	GWD	AFR	male	NA
HG02614	0	0	0.09341	-0.00162851	0.00754926	-0.0159999	-0.0051227	-0.00266166	GWD	AFR	female	NA
HG02620	0	0	0.100603	0.00772977	-0.00275114	-0.0145613	0.00521149	0.00530391	GWD	AFR	male	NA
HG02621	0	0	0.100657	-0.00766114	0.00413764	-0.0126404	-0.00861229	0.0106277	GWD	AFR	female	NA
HG02623	0	0	0.0951702	0.00643717	-0.000246021	-0.00878994	0.00184469	0.00339249	GWD	AFR	male	NA
HG02624	0	0	0.090329	-0.0115691	0.00364727	-0.00202074	-0.00530133	-0.00011861	GWD	AFR	female	NA
HG02628	0	0	0.0913733	-0.00206765	0.003234	-0.00803747	0.000170327	-0.00262716	GWD	AFR	male	NA
HG02629	0	0	0.104756	-0.00299448	-0.000682193	-0.000478902	-0.00098707	0.0128189	GWD	AFR	female	NA
HG02634	0	0	0.0999356	0.000567107	0.00967323	-0.00185794	-0.00819383	0.00234591	GWD	AFR	male	NA
HG02635	0	0	0.0924343	0.00953969	0.00528128	-0.0057976	0.00506051	0.0178196	GWD	AFR	female	NA
HG02642	0	0	0.0950463	0.00767065	0.00339133	-0.00127872	0.00355497	0.0102405	GWD	AFR	male	NA
HG02643	0	0	0.0945866	0.00294727	0.0064152	-0.0144738	0.00375873	-0.0104496	GWD	AFR	female	NA
HG02645	0	0	0.0856122	0.00255307	0.00259974	-0.00700861	-0.00876946	0.00339315	GWD	AFR	male	NA
HG02646	0	0	0.0989055	-0.00724702	-0.0016137	-0.00764576	-0.00535165	0.0125331	GWD	AFR	female	NA
HG02648	0	0	-0.0242054	-0.0285822	0.00589703	0.0262995	0.00154415	0.0212176	PJL	SAS	male	NA
HG02649	0	0	-0.0281613	-0.0221993	0.00543082	0.0277532	-0.0196356	0.0200273	PJL	SAS	female	NA
HG02651	0	0	-0.0208196	-0.0473133	0.0113711	0.0219569	-0.00233215	0.0207374	PJL	SAS	male	NA
HG02652	0	0	-0.0268147	-0.0361528	0.0134473	0.0200172	-0.00829041	0.0197021	PJL	SAS	female	NA
HG02654	0	0	-0.0345676	-0.0371471	0.00890449	0.0221048	-0.0113366	-0.00469259	PJL	SAS	male	NA
HG02655	0	0	-0.0294361	-0.0308008	0.00828471	0.0338612	-0.00137801	0.00177242	PJL	SAS	female	NA
HG02657	0	0	-0.0277574	-0.0396195	0.00669843	0.024239	-0.0181718	0.00176103	PJL	SAS	male	NA
HG02658	0	0	-0.031526	-0.0308987	0.00476932	0.0222798	-0.0159907	0.00289967	PJL	SAS	female	NA
HG02660	0	0	-0.0288522	-0.0344837	0.00425468	0.0240887	-0.00441859	-0.0114944	PJL	SAS	male	NA
HG02661	0	0	-0.0268785	-0.0369943	0.0160635	0.0176826	-0.00677999	-0.00345417	PJL	SAS	female	NA
HG02666	0	0	0.098576	0.0020613	0.00474157	-0.0102176	-0.000891728	0.00617722	GWD	AFR	male	NA
HG02667	0	0	0.0908523	-0.00094369	0.0019942	-0.00818831	0.000305648	0.00205999	GWD	AFR	female	NA
HG02675	0	0	0.0959004	-1.66511e-05	-0.0010067	-0.0212133	0.00245853	0.0105171	GWD	AFR	male	NA
HG02676	0	0	0.102163	0.00224086	-0.00322542	-0.00661341	-0.0101709	-0.00159257	GWD	AFR	female	NA
HG02678	0	0	0.105789	-0.00792465	0.00222051	-0.0123064	-0.0052888	0.00408099	GWD	AFR	male	NA
HG02679	0	0	0.0975097	0.00585051	0.0104641	-0.0141388	0.00825643	0.00172807	GWD	AFR	female	NA
HG02681	0	0	-0.036085	-0.0359202	0.0138657	0.0235407	-0.00320618	0.016467	PJL	SAS	male	NA
HG02682	0	0	-0.0335162	-0.0373883	0.0118235	0.0244835	-0.0108391	0.0180921	PJL	SAS	female	NA
HG02684	0	0	-0.0218759	-0.0373503	0.000812356	0.0182546	-0.0115069	-0.00353607	PJL	SAS	male	NA
HG02685	0	0	-0.036665	-0.0383144	0.00248389	0.0117944	-0.011596	0.00240307	PJL	SAS	female	NA
HG02687	0	0	-0.0248315	-0.0501828	0.00478991	0.0184103	-0.0188479	0.000984284	PJL	SAS	male	NA
HG02688	0	0	-0.0407035	-0.0479463	0.00506688	0.00884796	-0.00907561	-0.0030122	PJL	SAS	female	NA
HG02690	0	0	-0.0290727	-0.0283292	0.00493552	0.0195629	0.000107751	0.0316289	PJL	SAS	male	NA
HG02691	0	0	-0.0312078	-0.0385179	0.00827605	0.0228957	-0.00577569	0.0200704	PJL	SAS	female	NA
HG02694	0	0	-0.0371064	-0.0306422	0.0227288	0.0256437	-0.00507267	-0.00986437	PJL	SAS	female	NA
HG02696	0	0	-0.0143349	-0.0422809	0.0126141	0.0190477	-0.0117611	-0.0114076	PJL	SAS	male	NA
HG02697	0	0	-0.0245148	-0.0426225	0.0069338	0.0279136	-0.0122684	-0.00343425	PJL	SAS	female	NA
HG02699	0	0	-0.0265575	-0.0403038	0.00854606	0.0246429	0.000297224	0.0201981	PJL	SAS	male	NA
HG02700	0	0	-0.0236702	-0.0401398	0.00625136	0.0329939	-0.00913125	0.0270748	PJL	SAS	female	NA
HG02702	0	0	0.0935648	0.00286676	0.00980852	-0.004219	0.00333776	-0.000649252	GWD	AFR	male	NA
HG02703	0	0	0.0955935	0.00696653	-0.00035845	-0.0108424	-0.00677793	0.0147051	GWD	AFR	female	NA
HG02715	0	0	0.0912666	0.00300206	-0.00231296	-0.0061545	-0.00745797	0.00751826	GWD	AFR	male	NA
HG02716	0	0	0.0937747	-0.00965432	0.00769641	-0.0150336	-0.000483732	0.00485878	GWD	AFR	female	NA
HG02721	0	0	0.106529	-0.00140824	0.00719923	-0.0111318	-0.000624204	0.00293608	GWD	AFR	male	NA
HG02722	0	0	0.0949148	0.00168519	0.00429502	-0.0128276	-0.00290576	-0.00315128	GWD	AFR	female	NA
HG02724	0	0	-0.0332032	-0.0440285	0.00555993	0.00940574	-0.0180114	0.00325415	PJL	SAS	male	NA
HG02725	0	0	-0.0283647	-0.0428677	0.0168774	0.00780231	-0.0202233	0.000331016	PJL	SAS	female	NA
HG02727	0	0	-0.030358	-0.0500237	0.0125603	0.015284	-0.0201025	0.0101275	PJL	SAS	male	NA
HG02728	0	0	-0.0338838	-0.0582827	0.0104133	0.0134651	-0.0152207	0.00378945	PJL	SAS	female	NA
HG02731	0	0	-0.0271913	-0.03452	0.0226387	0.0173974	-0.00554413	-0.0106959	PJL	SAS	female	NA
HG02733	0	0	-0.0202466	-0.0309984	0.013163	0.0223477	-0.00277937	-0.000689059	PJL	SAS	male	NA
HG02734	0	0	-0.0313599	-0.0369155	0.00950747	0.0178865	-0.00922604	0.00382092	PJL	SAS	female	NA
HG02736	0	0	-0.0295719	-0.0402452	0.00659155	0.016785	-0.00212054	0.0146174	PJL	SAS	male	NA
HG02737	0	0	-0.0202405	-0.0338327	0.004213	0.0197092	0.00124869	0.0252563	PJL	SAS	female	NA
HG02756	0	0	0.10542	4.85299e-05	0.00188262	-0.0109596	0.000515295	0.00154144	GWD	AFR	male	NA
HG02757	0	0	0.0927162	-0.00225909	0.000343597	-0.00852373	-0.000669786	0.00323274	GWD	AFR	female	NA
HG02759	0	0	0.100937	-0.00459791	-0.000265937	-0.0129117	0.00201531	0.0150429	GWD	AFR	male	NA
HG02760	0	0	0.0867916	-0.00846726	0.01157	-0.0122356	0.00160341	0.0176453	GWD	AFR	female	NA
HG02763	0	0	0.098351	0.00776841	0.000969208	-0.0118677	-0.00588972	-0.00136346	GWD	AFR	female	NA
HG02768	0	0	0.0918106	-0.0072005	0.00295215	-0.0116842	-0.00695896	0.00434834	GWD	AFR	male	NA
HG02769	0	0	0.0980713	0.0016309	0.0133568	-0.0153949	-0.000504293	0.00718419	GWD	AFR	female	NA
HG02771	0	0	0.104703	-0.00128278	0.00450162	-0.0153571	0.00162153	0.00416698	GWD	AFR	male	NA
HG02772	0	0	0.092634	-0.00266416	0.00834848	-0.0142611	0.00153796	0.00766503	GWD	AFR	female	NA
HG02774	0	0	-0.0277374	-0.0446256	0.0101541	0.0147149	-0.00301523	0.00997345	PJL	SAS	male	NA
HG02775	0	0	-0.021241	-0.043776	0.00696067	0.0229278	-0.00916982	0.0161227	PJL	SAS	female	NA
HG02778	0	0	-0.0303074	-0.037772	0.0143836	0.0143114	-0.015817	-0.0184544	PJL	SAS	female	NA
HG02780	0	0	-0.0333981	-0.0380163	0.0089227	0.00878238	-0.0113431	-0.01466	PJL	SAS	male	NA
HG02783	0	0	-0.0255592	-0.0522784	0.00451605	0.00660664	-0.00797766	-0.00184167	PJL	SAS	male	NA
HG02784	0	0	-0.0318786	-0.0504012	0.00159701	0.0178266	-0.015865	-0.00577337	PJL	SAS	female	NA
HG02786	0	0	-0.0262275	-0.04147	0.00696417	0.0125611	-0.0135073	-0.00797578	PJL	SAS	male	NA
HG02787	0	0	-0.0307906	-0.0362752	0.00287001	0.0121226	-0.0256025	-2.76596e-05	PJL	SAS	female	NA
HG02789	0	0	-0.0284002	-0.053135	0.00387894	0.00855174	-0.0132731	-0.00364475	PJL	SAS	male	NA
HG02790	0	0	-0.0300843	-0.0500774	0.000532706	0.0147874	-0.0135476	-0.00908279	PJL	SAS	female	NA
HG02792	0	0	-0.0291034	-0.0593651	0.00497442	0.0114244	-0.00623391	0.0131866	PJL	SAS	male	NA
HG02793	0	0	-0.0223618	-0.0491529	0.00709519	0.0140348	-0.00806454	0.0144854	PJL	SAS	female	NA
HG02798	0	0	0.0899225	0.00268269	0.0134336	-0.0102308	-0.00623016	0.0063157	GWD	AFR	male	NA
HG02799	0	0	0.0894017	-0.0058178	-0.00360074	-0.0104662	-0.005834	0.00399394	GWD	AFR	female	NA
HG02804	0	0	0.101871	-0.00330065	-0.000960116	-0.00925757	-0.00474643	0.00616983	GWD	AFR	male	NA
HG02805	0	0	0.108632	-0.00743216	0.00648355	-0.0113927	-0.000846576	0.000794927	GWD	AFR	female	NA
HG02807	0	0	0.0915564	-0.00354349	0.0125881	-0.00595072	-0.00944307	0.00979899	GWD	AFR	male	NA
HG02808	0	0	0.10523	0.00272143	0.00579857	-0.00987343	0.00109325	0.00666767	GWD	AFR	female	NA
HG02810	0	0	0.0857361	0.00206	0.00937084	-0.0130063	-0.00256715	0.00244866	GWD	AFR	male	NA
HG02811	0	0	0.103627	-0.00239981	0.0170439	-0.00308645	-0.00528177	-0.00748281	GWD	AFR	female	NA
HG02813	0	0	0.102956	-0.0168999	0.00429833	-0.0124549	0.00497712	0.0242068	GWD	AFR	male	NA
HG02814	0	0	0.100596	-0.00586958	6.62535e-07	-0.00694882	0.00235759	0.022754	GWD	AFR	female	NA
HG02816	0	0	0.0987656	-0.00447771	0.00454297	-0.0139266	0.00959923	0.0216097	GWD	AFR	male	NA
HG02817	0	0	0.094517	-0.0132826	0.00728843	-0.0113151	0.00213689	0.0107387	GWD	AFR	female	NA
HG02819	0	0	0.101043	-0.00182081	0.00906322	-0.0023398	-0.00484584	-2.61886e-05	GWD	AFR	male	NA
HG02820	0	0	0.0979332	0.00423871	-0.000526714	-0.0157138	-0.00301911	0.000677032	GWD	AFR	female	NA
HG02836	0	0	0.108203	-0.00603093	0.00775035	-0.00358197	0.00753274	0.0237988	GWD	AFR	male	NA
HG02837	0	0	0.0992968	-0.0107585	0.00264209	-0.00495889	-0.00351502	0.0166517	GWD	AFR	female	NA
HG02839	0	0	0.0906705	-0.0063703	-0.00224088	-0.00849509	0.000991571	0.00860078	GWD	AFR	male	NA
HG02840	0	0	0.0966941	-0.0215504	0.0075944	-0.00570581	0.00303349	0.0231262	GWD	AFR	female	NA
HG02851	0	0	0.0962451	-0.00872047	0.000726596	-0.014204	0.00325239	0.0273313	GWD	AFR	male	NA
HG02852	0	0	0.087	-0.00884552	0.000734998	-0.0211148	-0.0023639	0.0245226	GWD	AFR	female	NA
HG02854	0	0	0.105056	0.00252142	-0.00173979	-0.00865119	-0.0012057	0.000250867	GWD	AFR	male	NA
HG02855	0	0	0.0956044	-0.0050233	0.00996048	-0.00933972	-0.000581751	-0.0093057	GWD	AFR	female	NA
HG02860	0	0	0.100851	-0.0117992	0.0125487	-0.00661186	0.00625563	0.0092892	GWD	AFR	male	NA
HG02861	0	0	0.0906902	-0.00195014	0.00729892	-0.00985211	-0.000111169	0.0158884	GWD	AFR	female	NA
HG02870	0	0	0.0993262	-0.000550988	0.0109384	-0.00600358	0.00181117	-0.00416946	GWD	AFR	female	NA
HG02878	0	0	0.102653	0.00170118	0.00496695	-0.00393691	0.00818835	0.0130717	GWD	AFR	male	NA
HG02879	0	0	0.0919859	-0.00569216	0.00172592	-0.0104265	0.00279489	0.0203576	GWD	AFR	female	NA
HG02881	0	0	0.105765	-0.00689244	0.0148904	-0.0126532	0.00951538	0.0147468	GWD	AFR	male	NA
HG02882	0	0	0.0962249	-0.00722955	0.00942274	-0.00724078	0.00287088	0.0151905	GWD	AFR	female	NA
HG02884	0	0	0.0946364	-0.00504632	0.00978745	-0.00508547	0.00406839	-0.00454072	GWD	AFR	male	NA
HG02885	0	0	0.0938513	0.0047965	0.00857085	-0.0126267	-0.00200681	-0.00272388	GWD	AFR	female	NA
HG02887	0	0	0.0901654	-0.0105163	0.00356215	-0.0185903	0.00395971	0.025553	GWD	AFR	male	NA
HG02888	0	0	0.0988739	-0.00878745	0.00134244	-0.0106794	0.00997739	0.00687489	GWD	AFR	female	NA
HG02890	0	0	0.0927035	-0.0019802	0.00310854	-0.0138326	0.00475717	-0.000460017	GWD	AFR	male	NA
HG02891	0	0	0.0942299	0.00472814	0.00471109	-0.0157839	0.00138896	-0.00597352	GWD	AFR	female	NA
HG02895	0	0	0.0935412	-0.0132449	0.004482	-0.00563825	0.00394178	0.0242615	GWD	AFR	male	NA
HG02896	0	0	0.0975421	-0.0016817	0.00606011	-0.0089788	-0.0013841	0.0296249	GWD	AFR	female	NA
HG02922	0	0	0.10485	-0.0115022	0.0119748	-0.00966708	0.00747643	0.00436459	ESN	AFR	female	NA
HG02923	0	0	0.101329	-0.0110148	0.000384501	-0.0103246	-0.00290703	0.000332763	ESN	AFR	male	NA
HG02938	0	0	0.100004	-0.00379173	0.0114182	-0.0110412	0.00287344	0.0146991	ESN	AFR	male	NA
HG02941	0	0	0.101259	-0.0032145	0.00444226	-0.0126304	0.00323711	0.012193	ESN	AFR	male	NA
HG02943	0	0	0.100393	-0.0104956	0.00863571	-0.00875	-0.000773826	0.0107982	ESN	AFR	female	NA
HG02944	0	0	0.102735	0.00421023	0.00593176	-0.00947695	0.00181534	0.0143708	ESN	AFR	male	NA
HG02946	0	0	0.0951105	-0.0125745	0.00763157	-0.00602348	-6.16591e-05	0.0205311	ESN	AFR	female	NA
HG02947	0	0	0.100425	-0.018602	0.00935911	-0.0129819	0.00254232	0.013204	ESN	AFR	male	NA
HG02952	0	0	0.0952289	-0.0132724	0.00232681	-0.0170894	0.00788915	0.0100651	ESN	AFR	female	NA
HG02953	0	0	0.100471	-0.00348427	0.00335558	-0.0186212	-0.00611189	0.0149674	ESN	AFR	male	NA
HG02968	0	0	0.101487	-0.00594297	0.0043675	-0.0134672	-0.000654709	0.0158274	ESN	AFR	male	NA
HG02970	0	0	0.0935327	-0.00441615	0.00869706	-0.0139061	0.00588717	0.0212756	ESN	AFR	female	NA
HG02971	0	0	0.103645	0.00675773	0.00482311	-0.0119026	0.00297691	0.0206514	ESN	AFR	male	NA
HG02973	0	0	0.0961317	-0.00429526	0.000931917	-0.0101379	-0.00855293	-0.0033572	ESN	AFR	male	NA
HG02974	0	0	0.081788	-0.00953958	0.00531374	-0.0120497	0.00764249	-0.00123609	ESN	AFR	female	NA
HG02976	0	0	0.0944053	-0.011518	0.00590843	-0.0133484	0.000253104	0.0229605	ESN	AFR	female	NA
HG02977	0	0	0.096569	-0.00642673	0.00642269	-0.0126311	0.00511479	0.0268998	ESN	AFR	male	NA
HG02979	0	0	0.10353	0.00266948	0.00765971	-0.0104456	-0.00292866	0.0124146	ESN	AFR	female	NA
HG02981	0	0	0.0974893	-0.0102542	0.00778275	-0.00297722	-0.00385967	0.0138694	ESN	AFR	male	NA
HG02982	0	0	0.102846	0.00017633	0.01191	-0.00784516	-0.00175447	0.015164	GWD	AFR	male	NA
HG02983	0	0	0.0990893	-0.00496934	0.0106206	-0.00914677	-0.000284248	0.0193431	GWD	AFR	female	NA
HG03006	0	0	-0.0278287	-0.0500464	-0.000131465	0.0050191	-0.00738292	0.00410129	BEB	SAS	male	NA
HG03007	0	0	-0.0271607	-0.0469014	0.00512823	0.00751395	-0.0101656	0.00198081	BEB	SAS	female	NA
HG03009	0	0	-0.0379222	-0.0454598	0.0103723	0.00313256	-0.0141662	-0.0093712	BEB	SAS	male	NA
HG03012	0	0	-0.0335918	-0.0457071	0.00817003	0.00233637	-0.0112961	-0.0121027	BEB	SAS	male	NA
HG03015	0	0	-0.0289004	-0.0356681	0.00838103	0.0100011	-0.00915222	0.00860909	PJL	SAS	male	NA
HG03016	0	0	-0.0211727	-0.0480535	0.00958789	0.00945116	-0.0152515	0.0184413	PJL	SAS	female	NA
HG03018	0	0	-0.0276646	-0.0295967	0.0137536	0.00726974	-0.00823317	-0.011781	PJL	SAS	male	NA
HG03019	0	0	-0.0361876	-0.0420778	0.0212481	0.00513474	-0.0134441	-0.0188771	PJL	SAS	female	NA
HG03021	0	0	-0.0258207	-0.0396749	0.0153415	0.0152975	-0.0208901	-0.0163657	PJL	SAS	male	NA
HG03022	0	0	-0.0280546	-0.0446918	0.0131754	0.0177494	-0.0114428	-0.0199895	PJL	SAS	female	NA
HG03024	0	0	0.100746	0.00184177	0.00320521	-0.0179085	-0.00778019	-0.00179865	GWD	AFR	male	NA
HG03025	0	0	0.101174	-0.001915	0.00532273	-0.00945526	-0.00363012	-0.00555606	GWD	AFR	female	NA
HG03027	0	0	0.0992705	-0.0138288	0.00918232	-0.0105299	-0.0127131	0.0118438	GWD	AFR	male	NA
HG03028	0	0	0.0931175	-0.00164231	0.00918362	-0.0142131	-0.00139837	0.00216319	GWD	AFR	female	NA
HG03039	0	0	0.0865871	-0.00579243	0.00279381	-0.013205	0.00615795	0.00535685	GWD	AFR	male	NA
HG03040	0	0	0.100358	-0.00541519	6.36576e-06	-0.00892043	-0.00206477	0.00419226	GWD	AFR	female	NA
HG03045	0	0	0.0931096	-0.00438346	0.00775766	-0.013781	-0.00312176	-0.0143047	GWD	AFR	male	NA
HG03046	0	0	0.102984	-0.0100591	0.0139691	-0.00783692	-0.000718393	0.0129571	GWD	AFR	female	NA
HG03048	0	0	0.104307	-0.00412217	0.00931583	-0.00328798	-0.00411774	-0.000978728	GWD	AFR	male	NA
HG03049	0	0	0.105584	-0.00551872	0.00363851	-0.00979703	-0.0156772	0.00734441	GWD	AFR	female	NA
HG03052	0	0	0.0953981	-0.00195972	0.00973832	-0.00848458	-0.00642498	0.00544479	MSL	AFR	female	NA
HG03054	0	0	0.107651	-0.00572845	0.00776229	-0.00641529	0.0019161	0.0207752	MSL	AFR	male	NA
HG03055	0	0	0.0955081	-0.0125332	0.00589025	-0.0175773	0.00279923	0.0238521	MSL	AFR	female	NA
HG03057	0	0	0.0950452	0.0045913	0.00907163	-0.0146639	0.000776741	0.00920491	MSL	AFR	male	NA
HG03058	0	0	0.100472	-0.0103704	0.00301581	-0.0162006	0.00466656	-0.00109302	MSL	AFR	female	NA
HG03060	0	0	0.0957882	-0.00529004	0.00689962	-0.00608699	-0.00241373	0.023488	MSL	AFR	male	NA
HG03061	0	0	0.104225	-0.0170997	0.00701101	-0.0116961	-0.00121867	0.0210482	MSL	AFR	female	NA
HG03063	0	0	0.1024	-0.0150853	0.00451055	-0.00262884	0.00598246	0.0125647	MSL	AFR	male	NA
HG03064	0	0	0.0970118	-0.00556135	7.54711e-05	-0.00747995	0.0085627	0.0177458	MSL	AFR	female	NA
HG03066	0	0	0.0988181	0.00296115	0.0174298	-0.0141937	0.00648202	-0.00794486	MSL	AFR	male	NA
HG03069	0	0	0.0986187	0.0137053	0.0024256	-0.0208274	0.00101432	0.00598111	MSL	AFR	male	NA
HG03072	0	0	0.092982	0.00269064	0.00478342	-0.00769306	0.000872287	0.000296198	MSL	AFR	male	NA
HG03073	0	0	0.0908927	-0.00903396	0.000442536	-0.0162491	-0.00265332	0.0270339	MSL	AFR	female	NA
HG03074	0	0	0.098607	-0.0128704	0.00866313	-0.0136684	0.00702279	0.0191719	MSL	AFR	male	NA
HG03077	0	0	0.0989784	-0.000141786	0.0103625	0.00282584	0.00214737	0.0191964	MSL	AFR	male	NA
HG03078	0	0	0.093684	0.00597445	0.004379	-0.0160024	-0.0032808	-0.000591652	MSL	AFR	male	NA
HG03079	0	0	0.10124	-0.0100738	0.00162362	-0.00950688	0.00613357	0.0101003	MSL	AFR	female	NA
HG03081	0	0	0.102653	-0.00146615	0.00634941	-0.00498037	0.000876128	0.0213464	MSL	AFR	male	NA
HG03082	0	0	0.11072	-0.00706872	0.00428227	-0.00823793	-0.000645935	0.0208007	MSL	AFR	female	NA
HG03084	0	0	0.0971241	-0.00874679	0.00411487	-0.0130237	0.00505753	-0.00161835	MSL	AFR	male	NA
HG03085	0	0	0.0981923	-0.000985112	0.0106034	-0.00846727	0.000748168	0.00819632	MSL	AFR	female	NA
HG03086	0	0	0.102956	-0.0100838	0.00366438	-0.014845	0.00775181	0.00873878	MSL	AFR	female	NA
HG03088	0	0	0.104508	-0.00870115	-0.00825257	-0.0111409	-0.00175941	0.0236886	MSL	AFR	female	NA
HG03091	0	0	0.101909	-0.00520742	-0.000466569	-0.0195292	0.00367981	0.0136749	MSL	AFR	female	NA
HG03095	0	0	0.094429	-0.00382572	0.00602724	-0.0143768	0.00310141	0.0201618	MSL	AFR	female	NA
HG03096	0	0	0.0963886	-0.00271154	-0.000370137	-0.0184558	-0.00168979	0.00687338	MSL	AFR	male	NA
HG03097	0	0	0.10279	0.00464669	0.00278908	-0.0142998	-0.00778014	0.00873668	MSL	AFR	female	NA
HG03099	0	0	0.0996775	-0.00562322	0.00591303	-0.0127657	0.00463298	0.000589623	ESN	AFR	female	NA
HG03100	0	0	0.0950348	-0.0038661	0.00970112	-0.00354761	-0.0128414	0.00346404	ESN	AFR	male	NA
HG03103	0	0	0.0946421	-0.0085765	-0.00180066	-0.0197827	0.00824323	0.0246741	ESN	AFR	male	NA
HG03105	0	0	0.100671	-0.0103344	0.00964071	-0.00655213	0.0103756	0.0156026	ESN	AFR	female	NA
HG03108	0	0	0.0975733	-0.00197316	0.00697123	-0.0143459	-0.00787068	-0.0055197	ESN	AFR	female	NA
HG03109	0	0	0.111084	-0.0118499	-0.00642448	-0.00557681	-0.000585445	0.00474548	ESN	AFR	male	NA
HG03111	0	0	0.0988131	-0.00383582	0.00105154	-0.0148068	0.00670316	0.012272	ESN	AFR	female	NA
HG03112	0	0	0.102737	0.00381244	0.00627029	-0.0113933	0.00395988	0.0193294	ESN	AFR	male	NA
HG03114	0	0	0.0942058	-0.00501019	0.00666582	-0.0135444	-0.0119183	0.000411334	ESN	AFR	female	NA
HG03115	0	0	0.0985593	-0.00845191	0.0060919	-0.00466757	0.00094773	-0.00142602	ESN	AFR	male	NA
HG03117	0	0	0.102898	-0.00384894	0.00546088	-0.00412606	-0.0108573	-0.00209649	ESN	AFR	female	NA
HG03118	0	0	0.103035	-0.000919851	0.00498318	-0.0206088	-0.00332566	-0.00247785	ESN	AFR	male	NA
HG03120	0	0	0.10182	-0.0133536	-0.00116709	-0.00480063	0.00135116	-0.00769059	ESN	AFR	male	NA
HG03121	0	0	0.0917094	-0.00705857	0.00222864	-0.0200787	-0.00449228	-0.00339203	ESN	AFR	female	NA
HG03123	0	0	0.100527	-0.00083943	0.00701626	-0.0077767	0.00300231	-0.00237557	ESN	AFR	female	NA
HG03124	0	0	0.0986317	-0.00361441	0.00517593	-0.0127881	-0.00406208	-0.00164438	ESN	AFR	male	NA
HG03126	0	0	0.10283	-0.00186136	0.00115591	-0.00703759	0.000494993	0.0192474	ESN	AFR	female	NA
HG03127	0	0	0.106945	-0.0114415	0.00208694	0.00148392	0.00094273	0.0207308	ESN	AFR	male	NA
HG03129	0	0	0.102848	0.00804945	0.0199611	-0.0150984	-0.00605915	-0.00458765	ESN	AFR	female	NA
HG03130	0	0	0.0910271	-0.00373957	0.0149462	-0.0167167	0.0018355	-0.00580653	ESN	AFR	male	NA
HG03132	0	0	0.0927473	-0.00683889	0.00717559	-0.0184066	0.00343243	0.00120554	ESN	AFR	female	NA
HG03133	0	0	0.097726	-0.00961154	0.00928294	-0.0141803	-0.00767769	0.00849385	ESN	AFR	male	NA
HG03135	0	0	0.0998466	-0.000939272	0.00622829	-0.011026	-0.000492764	-0.00243215	ESN	AFR	female	NA
HG03136	0	0	0.0938454	-0.00960685	-0.000458122	-0.0167616	0.000842889	0.00118219	ESN	AFR	male	NA
HG03139	0	0	0.0995128	-0.00254126	0.0132692	-0.0107241	-0.00450133	0.011491	ESN	AFR	male	NA
HG03157	0	0	0.101246	0.00103285	0.0125787	-0.0137123	0.000419718	0.0160728	ESN	AFR	male	NA
HG03159	0	0	0.0938797	-0.00464379	0.0141998	-0.0124498	-0.00418323	-0.00848006	ESN	AFR	female	NA
HG03160	0	0	0.0964635	0.00449574	0.0149319	-0.00997801	-0.00468082	-0.0162334	ESN	AFR	male	NA
HG03162	0	0	0.0902687	-0.00558579	0.0109953	-0.0117227	0.005237	-0.00192384	ESN	AFR	female	NA
HG03163	0	0	0.0935674	0.00338347	0.0070652	-0.00246501	0.000548552	-0.00577789	ESN	AFR	male	NA
HG03166	0	0	0.103349	-0.00174989	0.00565649	-0.0139484	0.00396866	0.0215026	ESN	AFR	male	NA
HG03168	0	0	0.0978548	0.00227755	0.00902592	-0.0132558	-0.000358707	0.00234942	ESN	AFR	female	NA
HG03169	0	0	0.098898	-0.00511567	0.0129696	-0.012792	-0.00371168	0.000738347	ESN	AFR	male	NA
HG03172	0	0	0.0896378	0.00446576	0.0149969	-0.0133036	-0.0087031	0.0014638	ESN	AFR	male	NA
HG03175	0	0	0.0977709	-0.00513266	0.0104469	-0.0154679	-0.00325591	0.0177684	ESN	AFR	male	NA
HG03189	0	0	0.100563	-0.00245071	0.00774808	-0.0067071	0.0118602	0.0210971	ESN	AFR	female	NA
HG03190	0	0	0.106346	-0.0145551	0.0079051	-0.0131805	-0.000963736	0.0233077	ESN	AFR	male	NA
HG03193	0	0	0.101259	-0.00782501	-0.00133335	-0.0120252	0.00143967	0.0369687	ESN	AFR	male	NA
HG03195	0	0	0.0952952	-0.00236084	0.0171265	-0.00980326	-0.0050095	-0.00059904	ESN	AFR	female	NA
HG03196	0	0	0.0948169	0.00154676	0.0112643	-0.0149563	-0.00709782	-0.00551656	ESN	AFR	male	NA
HG03198	0	0	0.100704	-0.000654885	0.00660801	-0.0124701	-0.00127059	-0.00898822	ESN	AFR	female	NA
HG03199	0	0	0.101763	0.00106309	0.0033627	-0.00416406	0.00482771	-0.00437957	ESN	AFR	male	NA
HG03202	0	0	0.096111	0.00374794	0.000336661	-0.0158079	0.002962	0.0162981	ESN	AFR	male	NA
HG03209	0	0	0.107693	-0.010085	0.00285931	-0.0111428	0.00160964	0.029048	MSL	AFR	male	NA
HG03212	0	0	0.107425	-0.00727684	0.00958129	-0.0206284	0.00105362	0.0176104	MSL	AFR	female	NA
HG03224	0	0	0.0945442	-0.00410205	-0.00104255	-0.0182387	0.000274868	0.0241148	MSL	AFR	male	NA
HG03225	0	0	0.100997	-0.00827034	0.00430106	-0.00871486	0.00122859	0.0229327	MSL	AFR	male	NA
HG03228	0	0	-0.0243175	-0.0476846	0.0098247	0.00995436	-0.0062013	0.0128542	PJL	SAS	male	NA
HG03229	0	0	-0.0235664	-0.0460489	0.0112825	0.010763	-0.00361596	0.00648438	PJL	SAS	female	NA
HG03234	0	0	-0.023371	-0.0339386	0.00610078	0.0163047	-0.00575073	0.0226604	PJL	SAS	male	NA
HG03235	0	0	-0.0255563	-0.0431324	0.0154743	0.0226905	-0.00254222	0.0272595	PJL	SAS	female	NA
HG03237	0	0	-0.0241084	-0.0441504	0.00411481	0.022213	0.00150829	0.0147513	PJL	SAS	male	NA
HG03238	0	0	-0.0196515	-0.0336111	0.0145443	0.0298318	-0.00881015	0.0217322	PJL	SAS	female	NA
HG03240	0	0	0.0917772	0.000353628	0.0126753	-0.00815351	-0.00496552	-0.00594895	GWD	AFR	male	NA
HG03241	0	0	0.109916	0.000930661	0.0113514	-0.00898873	-0.00841575	-0.00444034	GWD	AFR	female	NA
HG03246	0	0	0.0906781	0.00484395	0.00348305	-0.00811992	-0.0129504	0.000964112	GWD	AFR	male	NA
HG03247	0	0	0.0962337	-0.00721606	0.00687854	-0.0216954	-0.00947244	-0.00412994	GWD	AFR	female	NA
HG03258	0	0	0.0927346	-0.00254216	0.00763617	-0.00889239	-0.00683098	0.00872759	GWD	AFR	male	NA
HG03259	0	0	0.0884863	0.00447026	0.00542533	-0.0103002	-0.00106163	-0.00928625	GWD	AFR	female	NA
HG03265	0	0	0.0979601	0.0124554	-0.00135649	-0.01107	-0.00194015	0.0199398	ESN	AFR	male	NA
HG03267	0	0	0.0961973	-0.00836751	0.00544039	-0.0145553	0.00234442	0.0259981	ESN	AFR	female	NA
HG03268	0	0	0.10214	-0.000831262	0.00147959	-0.0125071	0.00639968	0.0332062	ESN	AFR	male	NA
HG03270	0	0	0.103513	-0.0109942	0.00161322	-0.024292	0.00731081	0.0201296	ESN	AFR	female	NA
HG03271	0	0	0.092568	-0.0112549	0.00365002	-0.0165172	-0.00239343	0.0237022	ESN	AFR	male	NA
HG03279	0	0	0.102552	-0.00405178	0.0021842	-0.00845273	0.0132753	0.0214504	ESN	AFR	female	NA
HG03280	0	0	0.0992881	-0.00357686	-0.000877803	-0.0103388	0.00584469	0.021342	ESN	AFR	male	NA
HG03291	0	0	0.0921075	-0.0125632	0.00188328	-0.0142396	0.0135984	0.0144148	ESN	AFR	female	NA
HG03294	0	0	0.0991614	-0.00753635	0.00932688	-0.00251916	0.0136339	0.0187003	ESN	AFR	female	NA
HG03295	0	0	0.10182	-0.0085999	0.00902366	-0.0150293	-0.000481409	0.0263379	ESN	AFR	male	NA
HG03297	0	0	0.10608	-0.00912791	-0.000253785	-0.0151617	-0.000645779	0.0157916	ESN	AFR	female	NA
HG03298	0	0	0.0941725	0.00490422	-0.00136267	-0.00525136	0.0102833	0.0136103	ESN	AFR	male	NA
HG03300	0	0	0.100068	-0.0110757	0.00539794	-0.0168837	0.00598885	0.026601	ESN	AFR	female	NA
HG03301	0	0	0.0983272	-0.0101974	0.000656653	-0.0140911	0.00102288	0.0214335	ESN	AFR	male	NA
HG03303	0	0	0.0988481	-0.0154314	0.00846862	-0.0108513	0.000129978	0.0192732	ESN	AFR	female	NA
HG03304	0	0	0.100175	-0.00875294	0.00414133	-0.00780835	0.00432866	0.0223519	ESN	AFR	male	NA
HG03311	0	0	0.0986074	0.00952279	0.0105277	-0.0108394	-0.00504215	-0.0105737	ESN	AFR	male	NA
HG03313	0	0	0.100566	-0.00377779	0.00581944	-0.0202932	0.00162606	0.00235488	ESN	AFR	male	NA
HG03342	0	0	0.09424	-0.00363564	0.00875775	-0.0164749	-0.00465217	0.00138772	ESN	AFR	female	NA
HG03343	0	0	0.0990786	-0.00346004	0.00879997	-0.0123303	-0.00705162	-0.004822	ESN	AFR	male	NA
HG03351	0	0	0.0977091	-0.00363839	0.0101316	-0.00989972	-0.00116073	-0.0063144	ESN	AFR	female	NA
HG03352	0	0	0.101023	0.00235574	0.0128364	-0.0116973	-0.00111677	-0.00315532	ESN	AFR	male	NA
HG03354	0	0	0.0970289	-0.00141615	0.00650925	-0.0217581	0.00175797	0.0222828	ESN	AFR	female	NA
HG03363	0	0	0.101305	0.0103109	0.0182302	-0.0154029	-0.00911992	-0.000854748	ESN	AFR	female	NA
HG03366	0	0	0.0958411	-0.00811593	0.00274227	-0.0122554	-0.000478341	0.0257277	ESN	AFR	female	NA
HG03367	0	0	0.095328	-0.00851258	0.00773001	-0.0084008	0.0119068	0.0174239	ESN	AFR	male	NA
HG03369	0	0	0.0940677	-0.000867887	0.00585163	-0.0164294	-0.0115856	-0.0121252	ESN	AFR	female	NA
HG03370	0	0	0.0974609	-0.00466333	0.0107233	-0.0151228	-0.00362454	-0.00761527	ESN	AFR	male	NA
HG03372	0	0	0.0921606	0.00779715	0.00738431	-0.0141316	0.00414556	-0.0138742	ESN	AFR	female	NA
HG03376	0	0	0.103218	-0.0087938	-0.00166046	-0.00954636	0.00389019	0.0188958	MSL	AFR	male	NA
HG03378	0	0	0.0982354	-0.0085827	0.00328411	-0.0147528	-0.00602294	0.0151484	MSL	AFR	female	NA
HG03380	0	0	0.0983344	-0.00810442	-0.00471432	-0.0102637	0.00620058	0.0336421	MSL	AFR	female	NA
HG03382	0	0	0.112427	-0.00802402	0.00575073	-0.0110947	0.0170825	0.0216414	MSL	AFR	male	NA
HG03385	0	0	0.104333	-0.0143331	0.00213432	-0.0123599	0.00568713	0.0272834	MSL	AFR	male	NA
HG03388	0	0	0.102244	-0.00568014	0.00871976	-0.0130713	0.00365816	0.0192492	MSL	AFR	male	NA
HG03391	0	0	0.0921389	0.00327991	0.00559455	-0.0126652	0.00074811	-0.00349283	MSL	AFR	male	NA
HG03394	0	0	0.0995732	0.0128369	0.0172877	-0.0180797	0.00775508	-0.00413039	MSL	AFR	male	NA
HG03397	0	0	0.100429	0.00619072	-0.00165463	-0.0157679	0.00271359	-0.00444187	MSL	AFR	male	NA
HG03401	0	0	0.0967744	0.000723925	0.00898061	-0.0232425	0.00471058	0.011171	MSL	AFR	female	NA
HG03410	0	0	0.0972697	-0.0130364	0.00885522	-0.0187378	0.00753606	0.0239169	MSL	AFR	female	NA
HG03419	0	0	0.100907	0.00338897	0.00390379	-0.0108368	-0.00838693	0.0221042	MSL	AFR	female	NA
HG03428	0	0	0.108467	-0.0207451	0.0107835	-0.00184049	0.000692941	0.0208863	MSL	AFR	female	NA
HG03432	0	0	0.0917065	0.010086	0.00412139	-0.0224729	0.0097237	-0.0105942	MSL	AFR	male	NA
HG03433	0	0	0.094484	-0.0152241	-0.00522332	-0.0119746	0.00345677	0.0192311	MSL	AFR	male	NA
HG03436	0	0	0.101865	0.00203776	0.0168752	-0.00915763	-0.00901501	-0.000641292	MSL	AFR	male	NA
HG03437	0	0	0.106183	-0.00876153	0.00851012	-0.0106724	0.00567428	0.000948568	MSL	AFR	female	NA
HG03439	0	0	0.104137	-0.00579364	0.00800629	-0.00836399	-0.00787047	0.0163533	MSL	AFR	male	NA
HG03442	0	0	0.098956	-0.00506646	0.00217925	-0.00748325	0.00195967	0.0240312	MSL	AFR	male	NA
HG03445	0	0	0.110429	-0.00933695	0.0103334	-0.00630814	0.00889822	0.0202422	MSL	AFR	male	NA
HG03446	0	0	0.107841	-0.00821787	-0.00385922	-0.00892721	-0.000222695	0.017743	MSL	AFR	female	NA
HG03449	0	0	0.0939418	0.00632484	0.00798187	-0.00594118	0.00586629	0.0278095	MSL	AFR	female	NA
HG03451	0	0	0.0963049	0.00513822	0.00683193	-0.0165372	0.00560941	-0.00662986	MSL	AFR	male	NA
HG03452	0	0	0.0976766	-0.00735332	0.00774513	-0.0104431	-0.00431552	-0.00497941	MSL	AFR	female	NA
HG03455	0	0	0.103158	-0.00394961	0.00888087	-0.0147691	-0.00442017	-0.00571916	MSL	AFR	female	NA
HG03457	0	0	0.104958	-0.00290141	0.0172114	-0.00595725	0.000211131	0.00170289	MSL	AFR	male	NA
HG03458	0	0	0.0977794	-0.000740407	0.00156057	-0.017382	0.00359849	-0.0101117	MSL	AFR	female	NA
HG03460	0	0	0.0935314	-0.00173558	0.00657817	-0.0107004	0.00693008	0.0207817	MSL	AFR	male	NA
HG03461	0	0	0.0935231	-0.00510629	-0.00377773	-0.0151995	0.00564668	0.0213636	MSL	AFR	female	NA
HG03464	0	0	0.100237	-0.00217915	0.00697405	-0.00846359	0.0155795	-0.00631192	MSL	AFR	female	NA
HG03469	0	0	0.103146	-0.00656324	0.0030234	-0.0175587	0.00283335	-0.00310906	MSL	AFR	male	NA
HG03470	0	0	0.102334	-0.00859431	0.00485697	-0.0112319	0.00513318	0.0196144	MSL	AFR	female	NA
HG03472	0	0	0.0986678	-0.000871704	0.00705905	-0.0142373	0.00316612	0.00558682	MSL	AFR	male	NA
HG03473	0	0	0.098357	0.00143639	0.00580141	-0.0105853	0.00511776	0.023895	MSL	AFR	female	NA
HG03476	0	0	0.100723	-0.00333882	0.0143695	-0.0121845	-0.00666057	-0.00173063	MSL	AFR	female	NA
HG03478	0	0	0.100383	-0.00737508	0.00138838	-0.0134486	0.011165	0.0272943	MSL	AFR	male	NA
HG03479	0	0	0.102311	-0.00349051	0.00207765	-0.0171585	0.00674904	0.0118525	MSL	AFR	female	NA
HG03484	0	0	0.0902882	0.00638177	0.0129265	-0.0122721	0.00587222	0.000508531	MSL	AFR	male	NA
HG03485	0	0	0.101987	0.00317958	0.0102251	-0.0163011	0.00158761	0.0023155	MSL	AFR	female	NA
HG03488	0	0	-0.0266421	-0.0371946	0.0157921	0.0298601	-0.00579056	-0.0191594	PJL	SAS	female	NA
HG03490	0	0	-0.0369316	-0.0260428	0.00766389	0.0205021	-0.00825199	-0.0150514	PJL	SAS	male	NA
HG03491	0	0	-0.0316585	-0.045249	0.0204216	0.0211591	-0.0170923	-0.011327	PJL	SAS	female	NA
HG03499	0	0	0.0943105	-0.000511414	0.00334409	-0.0191842	0.00665952	-0.00451066	ESN	AFR	female	NA
HG03511	0	0	0.103266	0.0123588	0.00960157	-0.00840966	0.00665749	-0.00849846	ESN	AFR	female	NA
HG03514	0	0	0.0987847	-0.0108828	0.00202771	-0.0197774	0.00962774	0.0184993	ESN	AFR	female	NA
HG03515	0	0	0.10652	-0.0071993	0.00902265	-0.00964219	0.00144366	0.0218117	ESN	AFR	male	NA
HG03517	0	0	0.0992653	0.010131	0.0104832	-0.0153578	0.00215116	-0.00578479	ESN	AFR	female	NA
HG03518	0	0	0.0983597	-0.00652923	0.0172162	-0.0118681	0.00798039	-0.0109714	ESN	AFR	male	NA
HG03520	0	0	0.0970023	-0.00554337	0.00535309	-0.0164978	0.00801099	-0.000183148	ESN	AFR	female	NA
HG03521	0	0	0.0992118	0.00312108	0.00810279	-0.0116079	0.000257524	0.00171054	ESN	AFR	male	NA
HG03538	0	0	0.10091	0.00360209	-0.00142676	1.96601e-05	-0.00527799	-0.00940019	GWD	AFR	male	NA
HG03539	0	0	0.0865948	0.00802396	0.0135727	-0.0159594	0.00615218	-0.00289789	GWD	AFR	female	NA
HG03547	0	0	0.0937305	0.00178851	0.00777157	-0.0129598	-0.00548669	-0.00432068	MSL	AFR	male	NA
HG03548	0	0	0.104723	0.00137381	0.00954029	-0.0167168	-0.00362597	0.00230624	MSL	AFR	female	NA
HG03556	0	0	0.106082	-0.00499898	0.0123615	-0.00215962	0.00435086	0.00358055	MSL	AFR	male	NA
HG03557	0	0	0.111359	0.000819802	0.0136232	-0.00620572	-0.00651343	-0.00605433	MSL	AFR	female	NA
HG03558	0	0	0.102513	-0.000859151	0.010072	-0.00787172	-0.00344311	-0.012522	MSL	AFR	female	NA
HG03559	0	0	0.0973213	0.000167668	0.0152023	-0.0167563	-0.00901831	-0.0125605	MSL	AFR	male	NA
HG03563	0	0	0.0970448	-0.00212683	0.0105395	-0.0109421	0.00859712	0.00277786	MSL	AFR	female	NA
HG03565	0	0	0.102253	0.00429741	0.00811425	-0.00486945	0.0077884	-0.00314797	MSL	AFR	male	NA
HG03567	0	0	0.100631	-0.000334478	0.0110519	-0.0110856	-0.003568	-0.00276473	MSL	AFR	female	NA
HG03571	0	0	0.101402	-0.00851239	0.00172666	-0.0212455	-0.0056729	0.0174673	MSL	AFR	male	NA
HG03572	0	0	0.102804	-0.00130243	0.00424533	-0.0207248	0.00628297	-0.0122865	MSL	AFR	female	NA
HG03575	0	0	0.0984109	-0.0016728	0.0152588	-0.00519455	0.00226816	0.00108399	MSL	AFR	female	NA
HG03577	0	0	0.0929868	-0.00101483	0.0110611	-0.0188637	0.00244506	0.00415809	MSL	AFR	male	NA
HG03578	0	0	0.107432	0.00446552	0.0127407	-0.00829705	0.00210656	-0.00433296	MSL	AFR	female	NA
HG03583	0	0	0.10441	-0.00437914	0.00613562	-0.0130092	0.00135037	-0.0126556	MSL	AFR	female	NA
HG03585	0	0	-0.0375992	-0.0367599	0.00630451	0.00710225	-0.0125545	-0.0126415	BEB	SAS	male	NA
HG03589	0	0	-0.0349419	-0.0427634	0.00402471	0.00371838	-0.0166043	-0.0142348	BEB	SAS	female	NA
HG03593	0	0	-0.0406434	-0.0399123	0.0103342	0.00452085	-0.011083	-0.00740386	BEB	SAS	male	NA
HG03594	0	0	-0.0284149	-0.0445015	0.00329847	-0.00227828	-0.0105175	0.00875656	BEB	SAS	male	NA
HG03595	0	0	-0.0189304	-0.0457889	0.00412052	0.00141978	-0.000968101	0.016313	BEB	SAS	female	NA
HG03598	0	0	-0.0355612	-0.0301824	-0.000630055	-0.00252684	-0.00951329	-0.0095267	BEB	SAS	female	NA
HG03600	0	0	-0.0235804	-0.0561667	0.00259096	0.00592473	-0.0178899	0.0147793	BEB	SAS	male	NA
HG03603	0	0	-0.0281508	-0.0520525	0.00416676	0.00629636	-0.000644299	0.0234095	BEB	SAS	male	NA
HG03604	0	0	-0.0294862	-0.0411569	0.00133588	-0.000386743	-0.00809663	0.0183398	BEB	SAS	female	NA
HG03607	0	0	-0.0269972	-0.0498075	0.00428548	-0.00614831	-0.00763208	0.0144891	BEB	SAS	female	NA
HG03611	0	0	-0.0309159	-0.0409106	-0.0010755	0.000821672	-0.00220418	0.0231621	BEB	SAS	female	NA
HG03615	0	0	-0.0411297	-0.0442801	0.0026199	-0.000896238	-0.017338	0.00998186	BEB	SAS	male	NA
HG03616	0	0	-0.020044	-0.0452303	0.00171923	0.00165635	-0.00277762	0.00228669	BEB	SAS	female	NA
HG03619	0	0	-0.0171745	-0.0369295	0.00162292	0.0283498	0.000483647	0.0196418	PJL	SAS	female	NA
HG03624	0	0	-0.0311653	-0.0220032	0.0113464	0.035695	-0.0145627	-0.00883347	PJL	SAS	male	NA
HG03625	0	0	-0.0249336	-0.0353898	0.0103558	0.0193833	-0.00966469	-0.0199369	PJL	SAS	female	NA
HG03629	0	0	-0.0321548	-0.0211189	0.0196447	0.0269609	-0.0036282	-0.0164762	PJL	SAS	male	NA
HG03631	0	0	-0.0357004	-0.0302885	0.0182099	0.0218333	-0.0115923	-0.0112771	PJL	SAS	female	NA
HG03634	0	0	-0.0297769	-0.0369814	0.0168016	0.0293038	-0.00112751	0.0199343	PJL	SAS	female	NA
HG03636	0	0	-0.0242209	-0.0359346	0.0177017	0.0245638	-0.0078805	-0.0152928	PJL	SAS	male	NA
HG03640	0	0	-0.0335795	-0.0451983	0.0125596	0.0112431	-0.0149795	-0.020621	PJL	SAS	female	NA
HG03642	0	0	-0.0301007	-0.0390321	0.0098618	0.00212223	-0.0121412	-0.00440514	STU	SAS	female	NA
HG03643	0	0	-0.0296845	-0.0476188	0.00550379	0.00671608	-0.012292	0.00369248	STU	SAS	female	NA
HG03644	0	0	-0.0284334	-0.0436931	0.0100594	0.012997	-0.0170479	-0.00181934	STU	SAS	male	NA
HG03645	0	0	-0.0257345	-0.0549164	0.00347611	0.0145275	0.00320193	0.0202418	STU	SAS	female	NA
HG03646	0	0	-0.0361417	-0.0561909	-0.00138718	0.0116814	-0.0109735	0.0152837	STU	SAS	male	NA
HG03649	0	0	-0.0369616	-0.0265047	0.0074698	0.0243234	-0.0156444	-0.00970095	PJL	SAS	male	NA
HG03652	0	0	-0.0347967	-0.0378933	0.00804414	0.0153052	-0.00366235	-0.0196825	PJL	SAS	male	NA
HG03653	0	0	-0.0313572	-0.0313685	0.0148389	0.0179237	-0.0191316	-0.00885179	PJL	SAS	female	NA
HG03660	0	0	-0.0324871	-0.0352779	0.0135394	0.0129892	-0.0103271	-0.0142818	PJL	SAS	male	NA
HG03663	0	0	-0.0281587	-0.0482011	0.0101862	0.00189037	-0.0201623	-0.0125686	PJL	SAS	male	NA
HG03667	0	0	-0.0238105	-0.046925	0.00426242	0.0136048	-0.000112904	0.00963961	PJL	SAS	male	NA
HG03668	0	0	-0.0269291	-0.0455373	0.000432984	0.0193213	-0.00454896	0.0175463	PJL	SAS	female	NA
HG03672	0	0	-0.0372512	-0.0580725	0.00601413	0.0104313	-0.0170259	0.00786099	STU	SAS	male	NA
HG03673	0	0	-0.0277191	-0.048906	0.00861506	0.00453428	-0.0155299	0.00560719	STU	SAS	female	NA
HG03679	0	0	-0.035541	-0.0426375	0.00657462	0.0129425	-0.00840639	0.00355051	STU	SAS	male	NA
HG03680	0	0	-0.0252701	-0.0527698	0.00109113	0.00322917	-0.0133659	0.00427036	STU	SAS	male	NA
HG03681	0	0	-0.0246846	-0.0463346	-0.00184497	0.0105666	-0.0127994	0.00391791	STU	SAS	male	NA
HG03684	0	0	-0.0313315	-0.0544905	0.0105633	0.00731897	-0.018766	-0.00301715	STU	SAS	female	NA
HG03685	0	0	-0.0308224	-0.0537939	0.000830734	0.0188974	-0.00878419	0.000753599	STU	SAS	male	NA
HG03686	0	0	-0.028651	-0.0625162	0.0114313	0.00750647	-0.0108206	0.0150005	STU	SAS	male	NA
HG03687	0	0	-0.0268438	-0.061148	0.0061229	0.00473255	-0.0122361	0.0141007	STU	SAS	male	NA
HG03689	0	0	-0.0251939	-0.0506211	0.00850108	0.00582859	-0.0119854	0.0136438	STU	SAS	female	NA
HG03690	0	0	-0.0305602	-0.0479258	-0.00160913	0.0128301	-0.0113607	0.0220045	STU	SAS	female	NA
HG03691	0	0	-0.0306516	-0.0497953	0.00387107	0.00657251	-0.0023502	0.00865696	STU	SAS	male	NA
HG03692	0	0	-0.0267677	-0.0562832	0.0139517	0.00943233	-0.013736	0.000270898	STU	SAS	female	NA
HG03693	0	0	-0.0286022	-0.0561585	0.00276518	0.0109571	-0.0150049	-0.00433854	STU	SAS	male	NA
HG03694	0	0	-0.0195879	-0.0461138	-0.000690735	0.0113082	-0.00314996	0.0179789	STU	SAS	male	NA
HG03695	0	0	-0.0318519	-0.0507396	-0.00285213	0.00657098	-0.00650784	0.0190206	STU	SAS	male	NA
HG03696	0	0	-0.0247147	-0.0536008	-0.00144589	0.00796805	-0.0195683	0.010514	STU	SAS	male	NA
HG03697	0	0	-0.0327312	-0.053933	0.00620095	0.0102234	-0.00844621	0.00699466	STU	SAS	male	NA
HG03698	0	0	-0.0262696	-0.0540848	0.00644169	0.0175494	-0.0151492	0.00696008	STU	SAS	female	NA
HG03702	0	0	-0.0251911	-0.0452735	0.00591487	0.0189135	-0.0186512	0.00305443	PJL	SAS	male	NA
HG03703	0	0	-0.0259061	-0.0463474	0.00108024	0.00952308	-0.00973711	0.0141048	PJL	SAS	female	NA
HG03705	0	0	-0.0390608	-0.0370669	0.0145703	-0.0028524	-0.0103374	-0.0159889	PJL	SAS	male	NA
HG03706	0	0	-0.0269265	-0.0402588	0.0164505	0.0116159	-0.00987287	-0.0222603	PJL	SAS	female	NA
HG03708	0	0	-0.0294129	-0.0391136	0.00670798	0.0147291	-0.0132024	0.0182584	PJL	SAS	male	NA
HG03709	0	0	-0.0292229	-0.042387	0.00504078	0.000863911	-0.0203834	0.0195493	PJL	SAS	female	NA
HG03711	0	0	-0.0301186	-0.0525683	-0.00120243	0.0128446	-0.0120814	0.0159777	STU	SAS	male	NA
HG03713	0	0	-0.0291496	-0.0500179	0.0151283	0.010859	-0.0192958	-0.00193067	ITU	SAS	male	NA
HG03714	0	0	-0.0273054	-0.0367812	0.0128301	0.0232098	-0.0127673	-0.000118364	ITU	SAS	female	NA
HG03716	0	0	-0.0298904	-0.0354927	0.00559486	0.0209868	-0.00058151	0.0032939	ITU	SAS	male	NA
HG03717	0	0	-0.0312808	-0.046207	0.00739512	0.00884511	-0.015448	-0.00217957	ITU	SAS	female	NA
HG03718	0	0	-0.0316486	-0.0424267	0.0137861	0.00408461	-0.0195434	-0.0125734	ITU	SAS	male	NA
HG03720	0	0	-0.0288788	-0.0405336	0.0128725	0.00629151	-0.0177185	-0.0161735	ITU	SAS	male	NA
HG03722	0	0	-0.0306459	-0.0543761	0.0141756	-0.00265192	-0.0165079	-0.0117939	ITU	SAS	female	NA
HG03727	0	0	-0.0301546	-0.0465535	0.00334652	0.0184873	-0.0046541	-0.0016116	ITU	SAS	male	NA
HG03729	0	0	-0.022494	-0.0510263	-0.00161595	0.018347	-0.020761	0.0102052	ITU	SAS	male	NA
HG03730	0	0	-0.0353365	-0.0557245	0.00353496	-0.00447563	-0.0254002	-0.00896839	ITU	SAS	female	NA
HG03731	0	0	-0.0370542	-0.035707	0.00731643	0.0154502	-0.00173165	-0.00566787	ITU	SAS	female	NA
HG03733	0	0	-0.0261833	-0.0635261	0.0105155	0.00732944	-0.0109748	0.0173352	STU	SAS	female	NA
HG03736	0	0	-0.0290082	-0.0537972	0.00815353	0.0074354	-0.00912368	0.0053709	STU	SAS	female	NA
HG03738	0	0	-0.0308058	-0.0520389	0.00503926	0.0174718	-0.00767713	0.0085201	STU	SAS	male	NA
HG03740	0	0	-0.0304116	-0.0452558	0.00291162	0.0177902	-0.00906966	-0.000397074	STU	SAS	male	NA
HG03741	0	0	-0.0252234	-0.0536853	0.00797223	0.0113238	-0.0096882	-0.00197104	STU	SAS	female	NA
HG03742	0	0	-0.0313443	-0.058458	0.014177	0.0115173	-0.0110145	-0.00125336	ITU	SAS	male	NA
HG03743	0	0	-0.0306511	-0.0547677	0.01271	0.00290845	-0.0129805	-0.00494752	STU	SAS	male	NA
HG03744	0	0	-0.0266512	-0.0497656	0.00770935	0.0105073	-0.00880966	-0.00123707	STU	SAS	male	NA
HG03745	0	0	-0.0311666	-0.0529875	0.00858905	0.0114035	-0.00979988	0.0121763	STU	SAS	male	NA
HG03746	0	0	-0.0313455	-0.0345773	0.00870638	0.0216688	-0.0131504	0.0123861	STU	SAS	male	NA
HG03750	0	0	-0.0240835	-0.0489467	0.00529616	0.0126756	-0.00838409	-0.00687929	STU	SAS	male	NA
HG03752	0	0	-0.0267909	-0.0514779	0.00826515	0.00202375	-0.00784988	0.015794	STU	SAS	female	NA
HG03753	0	0	-0.0263462	-0.0503256	0.00410267	0.0100444	-0.0120647	0.0180924	STU	SAS	male	NA
HG03754	0	0	-0.0228811	-0.0491546	0.00788753	0.0143869	-0.0201624	-8.92869e-05	STU	SAS	female	NA
HG03755	0	0	-0.030216	-0.0404617	0.0107349	0.0132101	-0.0163261	-0.0172716	STU	SAS	male	NA
HG03756	0	0	-0.0320027	-0.049843	0.00872787	0.00811614	-0.0147759	-0.0115365	STU	SAS	female	NA
HG03757	0	0	-0.028956	-0.0501294	0.0124942	0.0188397	-0.0125239	-0.00171602	STU	SAS	female	NA
HG03760	0	0	-0.0271151	-0.0505725	-0.00153306	0.00901305	-0.012283	0.0125457	STU	SAS	female	NA
HG03762	0	0	-0.0266258	-0.03976	0.0119041	0.0113935	-0.009213	-0.0129156	PJL	SAS	female	NA
HG03765	0	0	-0.0340327	-0.0308593	0.015196	0.0109399	-0.00314203	-0.0050711	PJL	SAS	female	NA
HG03767	0	0	-0.0217537	-0.0220704	0.0188139	0.0300892	-0.00435891	-0.00699786	PJL	SAS	male	NA
HG03770	0	0	-0.0316938	-0.0474744	0.0074437	0.00436556	-0.0178752	-0.000811175	ITU	SAS	female	NA
HG03771	0	0	-0.0224754	-0.048878	0.00899928	0.00131103	-0.0138205	-0.00438425	ITU	SAS	male	NA
HG03772	0	0	-0.0333598	-0.0525863	0.00777861	0.0098796	-0.0201264	-0.00903445	ITU	SAS	female	NA
HG03773	0	0	-0.0364755	-0.0562533	0.00585545	0.00562963	-0.0199097	-0.00690236	ITU	SAS	male	NA
HG03774	0	0	-0.0308734	-0.0398574	0.00907511	0.00826472	-0.0150438	-0.017567	ITU	SAS	female	NA
HG03775	0	0	-0.0293032	-0.0515294	0.0103295	0.018415	-0.0124254	-0.00192551	ITU	SAS	male	NA
HG03777	0	0	-0.0232397	-0.051897	0.00553652	0.0136305	-0.00880969	0.0107303	ITU	SAS	male	NA
HG03778	0	0	-0.0345551	-0.0549188	0.000269592	0.00586847	-0.00578226	0.0137215	ITU	SAS	male	NA
HG03779	0	0	-0.0227855	-0.0474768	0.00538159	0.0050592	-0.00588964	0.0110831	ITU	SAS	male	NA
HG03780	0	0	-0.0353169	-0.046704	0.00808262	0.0074701	-0.0223056	-0.00985263	ITU	SAS	female	NA
HG03781	0	0	-0.0363924	-0.0430826	0.00586473	0.0133746	-0.0135446	0.00161565	ITU	SAS	female	NA
HG03782	0	0	-0.0250506	-0.0539335	0.00700059	0.016241	-0.0106094	0.00995208	ITU	SAS	female	NA
HG03784	0	0	-0.0289731	-0.0518382	-0.000232956	0.00877763	-0.00925747	0.00173229	ITU	SAS	female	NA
HG03785	0	0	-0.0214423	-0.0544489	0.00277685	0.00538695	-0.00644333	0.00897182	ITU	SAS	male	NA
HG03786	0	0	-0.0336709	-0.0532322	0.00697138	0.00451318	-0.0258449	-0.0119253	ITU	SAS	male	NA
HG03787	0	0	-0.031545	-0.0460609	-0.00106725	-0.00119113	-0.012004	-0.00946551	ITU	SAS	female	NA
HG03788	0	0	-0.0275341	-0.0439598	0.00183961	0.00370567	-0.0162023	0.00134993	ITU	SAS	male	NA
HG03789	0	0	-0.0263842	-0.050941	0.00471032	0.028097	-0.00865638	-0.000383502	ITU	SAS	female	NA
HG03790	0	0	-0.0268711	-0.0518177	0.00298499	0.0100048	-0.0170047	0.0160842	ITU	SAS	male	NA
HG03792	0	0	-0.0212045	-0.0558573	0.0121795	0.0120714	-0.00630501	0.00757106	ITU	SAS	male	NA
HG03793	0	0	-0.0221598	-0.0413186	0.00889153	0.0003131	-0.0109542	0.0043686	BEB	SAS	female	NA
HG03796	0	0	-0.033893	-0.0362403	0.00108815	-0.00140659	-0.0123645	-0.00618684	BEB	SAS	female	NA
HG03800	0	0	-0.0253538	-0.0404791	0.00246476	-0.00598454	-0.0183002	0.00132491	BEB	SAS	male	NA
HG03802	0	0	-0.0231957	-0.0451699	-0.000105628	-0.00157673	-0.014148	-0.00464131	BEB	SAS	female	NA
HG03803	0	0	-0.032478	-0.0438249	0.00498624	0.00764697	-0.0142481	-0.00625907	BEB	SAS	male	NA
HG03805	0	0	-0.0271762	-0.0398043	0.00426087	-0.00914657	0.00596185	0.00783915	BEB	SAS	female	NA
HG03808	0	0	-0.0366482	-0.0395059	0.0111306	0.00248368	-0.0102194	0.0173709	BEB	SAS	female	NA
HG03809	0	0	-0.0253888	-0.0503906	0.0107923	0.00409898	-0.00802341	0.0148713	BEB	SAS	male	NA
HG03812	0	0	-0.0265154	-0.0370557	0.0114924	0.00236923	-0.0146782	-0.00645794	BEB	SAS	male	NA
HG03814	0	0	-0.0338402	-0.0375908	-0.00542897	-0.00468428	-0.0011493	0.00311906	BEB	SAS	female	NA
HG03815	0	0	-0.0323089	-0.0374025	-0.000414981	0.0132241	-0.0145722	0.000512171	BEB	SAS	male	NA
HG03817	0	0	-0.0336817	-0.0389993	0.0143802	-0.00239357	-0.0120338	-0.0146383	BEB	SAS	female	NA
HG03821	0	0	-0.026974	-0.0408277	0.00662786	0.00255192	-0.0134885	-0.0100807	BEB	SAS	male	NA
HG03823	0	0	-0.0279695	-0.0491002	0.00399224	0.000418057	-0.00370058	0.00890426	BEB	SAS	female	NA
HG03824	0	0	-0.0192131	-0.0399205	0.0102289	-0.00107788	-0.0148951	0.0167187	BEB	SAS	male	NA
HG03826	0	0	-0.0271244	-0.0403521	-0.00153214	0.00590628	-0.011907	0.0113759	BEB	SAS	female	NA
HG03829	0	0	-0.0328712	-0.0395473	0.00437254	-0.00501557	-0.0082772	0.00817542	BEB	SAS	female	NA
HG03830	0	0	-0.0255509	-0.0426598	0.00402244	0.00261618	1.27483e-05	0.00773865	BEB	SAS	male	NA
HG03832	0	0	-0.0238193	-0.0600398	-2.98692e-05	-0.00121738	-0.00872584	-0.00222141	BEB	SAS	female	NA
HG03833	0	0	-0.0232507	-0.0467247	0.00546459	0.0085484	-0.00915456	0.014489	BEB	SAS	male	NA
HG03836	0	0	-0.0276766	-0.0403111	0.00515292	0.013001	-0.0105522	0.00874685	STU	SAS	female	NA
HG03837	0	0	-0.0301477	-0.0527154	0.0117098	0.00760892	-0.00625747	0.00794345	STU	SAS	male	NA
HG03838	0	0	-0.024805	-0.0546063	0.00939719	0.00519413	-0.0153648	0.00322116	STU	SAS	female	NA
HG03844	0	0	-0.0235419	-0.0471423	-0.00044532	-0.000358037	-0.000273337	0.00706797	STU	SAS	male	NA
HG03846	0	0	-0.0348638	-0.0502897	0.00890225	0.00710989	-0.011236	-0.0112882	STU	SAS	male	NA
HG03848	0	0	-0.0370604	-0.0526178	0.0134231	0.0185918	-0.0105686	-0.0163598	STU	SAS	male	NA
HG03849	0	0	-0.0321486	-0.0592715	0.0020942	0.0145652	-0.0180893	-0.0023153	STU	SAS	female	NA
HG03850	0	0	-0.0387005	-0.0410639	0.00817538	0.00737617	-0.0114461	-0.0186328	STU	SAS	male	NA
HG03851	0	0	-0.0394345	-0.0387696	0.0126794	0.00710499	-0.0174795	-0.00680817	STU	SAS	male	NA
HG03854	0	0	-0.0331172	-0.0487565	0.00813688	0.0103427	-0.0147215	0.0127913	STU	SAS	male	NA
HG03856	0	0	-0.0340434	-0.0436634	0.00743543	-0.000985612	-0.0150316	-0.0170631	STU	SAS	male	NA
HG03857	0	0	-0.0222555	-0.0512736	0.00416296	0.00474025	-0.0168091	0.0111023	STU	SAS	female	NA
HG03858	0	0	-0.0187154	-0.0529017	0.00660941	-0.000738877	-0.0129982	0.00491846	STU	SAS	female	NA
HG03861	0	0	-0.0368124	-0.053298	0.00543024	0.00466331	-0.0187813	0.00593479	ITU	SAS	female	NA
HG03862	0	0	-0.0321413	-0.0491491	0.00557214	0.00364941	-0.00517779	-0.00224066	ITU	SAS	female	NA
HG03863	0	0	-0.025963	-0.0529752	0.00652278	0.0108235	-0.0132878	0.00657794	ITU	SAS	female	NA
HG03864	0	0	-0.0265099	-0.0466514	0.00634712	0.00844484	-0.00712622	0.00413555	ITU	SAS	male	NA
HG03866	0	0	-0.0306549	-0.0501128	0.00470251	0.0194717	-0.0186746	-0.0185672	ITU	SAS	male	NA
HG03867	0	0	-0.0360483	-0.0518025	0.0138499	0.0124111	-0.0173696	-0.0172086	ITU	SAS	male	NA
HG03868	0	0	-0.0301635	-0.0398554	0.0150872	0.0181412	-0.00780169	-0.0161422	ITU	SAS	female	NA
HG03869	0	0	-0.0344056	-0.0495134	0.00676459	0.0148644	-0.0168467	5.80318e-05	ITU	SAS	male	NA
HG03870	0	0	-0.0331876	-0.053801	0.0104911	0.00447415	-0.0270865	-0.0203383	ITU	SAS	male	NA
HG03871	0	0	-0.0314842	-0.040604	0.0134299	0.0199383	-0.014396	-0.0273813	ITU	SAS	male	NA
HG03872	0	0	-0.0340569	-0.0498016	0.00675822	0.0167916	-0.0218409	-0.0212483	ITU	SAS	male	NA
HG03873	0	0	-0.0294213	-0.0503653	0.00564758	0.00738655	-0.0142719	0.00335632	ITU	SAS	female	NA
HG03874	0	0	-0.0250854	-0.0352743	0.00523456	0.0115623	-0.00977684	0.000108792	ITU	SAS	female	NA
HG03875	0	0	-0.0196501	-0.0434526	0.00165366	0.0195152	-0.00673203	0.0104894	ITU	SAS	male	NA
HG03882	0	0	-0.0282694	-0.0476461	0.00578644	0.0166218	-0.0163042	-0.00445522	ITU	SAS	female	NA
HG03884	0	0	-0.03799	-0.0515129	-0.000458538	0.0092398	-0.0122456	0.00496292	STU	SAS	female	NA
HG03885	0	0	-0.0255115	-0.0520579	0.00431962	0.00958888	-0.0129856	-0.00693974	STU	SAS	male	NA
HG03886	0	0	-0.0294212	-0.04646	0.00074063	0.0120889	-0.0105535	-0.00745515	STU	SAS	female	NA
HG03887	0	0	-0.021367	-0.0576283	0.00153083	0.00930952	-0.0169058	-0.00814246	STU	SAS	male	NA
HG03888	0	0	-0.0315725	-0.0377837	0.00095948	0.0184158	-0.0126196	-0.011182	STU	SAS	female	NA
HG03890	0	0	-0.0371521	-0.0382759	0.00475121	0.00278762	-0.00784504	-0.0116476	STU	SAS	male	NA
HG03894	0	0	-0.0320619	-0.0482783	0.011945	0.011003	-0.0109647	-0.0141879	STU	SAS	female	NA
HG03895	0	0	-0.0313493	-0.0464534	0.00410682	0.00889219	-0.0181877	-0.0141504	STU	SAS	female	NA
HG03896	0	0	-0.0384612	-0.0527696	0.00369069	0.012897	-0.0142313	-0.00271	STU	SAS	male	NA
HG03897	0	0	-0.0416459	-0.0472819	0.00939076	0.0166877	-0.0222093	-0.0117388	STU	SAS	female	NA
HG03898	0	0	-0.0297651	-0.0512098	0.00872699	0.0092113	-0.0210532	0.00127021	STU	SAS	female	NA
HG03899	0	0	-0.0302743	-0.0592832	0.00679657	0.009458	-0.0121394	0.0212296	STU	SAS	male	NA
HG03900	0	0	-0.0239373	-0.0472228	0.00630308	0.0179065	-0.00541358	-0.00106824	STU	SAS	male	NA
HG03902	0	0	-0.0316488	-0.0373918	0.00168237	-0.000240869	-0.0161998	-0.0136844	BEB	SAS	male	NA
HG03905	0	0	-0.0328125	-0.0445524	0.00901369	-0.00313667	-0.0104119	-0.00173669	BEB	SAS	male	NA
HG03907	0	0	-0.0247473	-0.0539568	0.00288103	0.00545887	-0.00568439	0.00795067	BEB	SAS	female	NA
HG03908	0	0	-0.0348947	-0.050073	0.00382353	0.00693619	-0.00687373	0.0127246	BEB	SAS	male	NA
HG03910	0	0	-0.0301668	-0.0409974	0.00991804	0.00508787	-0.0121082	-0.000404275	BEB	SAS	female	NA
HG03911	0	0	-0.029423	-0.04696	0.00866208	0.0110649	-0.00480339	-0.00451264	BEB	SAS	male	NA
HG03913	0	0	-0.0237323	-0.0439823	0.00260996	-0.00216148	-0.0148776	0.0110271	BEB	SAS	female	NA
HG03914	0	0	-0.0196685	-0.0363738	0.00486247	0.00970971	-0.0094715	0.0103223	BEB	SAS	male	NA
HG03916	0	0	-0.0295837	-0.0396365	0.00257938	0.000860317	-0.0187204	-0.00884269	BEB	SAS	female	NA
HG03917	0	0	-0.0284815	-0.0432951	0.00448768	0.00363695	-0.00880353	0.0181613	BEB	SAS	male	NA
HG03919	0	0	-0.0262851	-0.0390552	0.0106326	0.00396676	-0.00873188	-0.0119289	BEB	SAS	female	NA
HG03920	0	0	-0.0240344	-0.055021	-0.0046556	0.000130909	-0.0113889	0.0175477	BEB	SAS	male	NA
HG03922	0	0	-0.0240222	-0.042081	0.000505031	0.000517566	-0.00421865	0.0175772	BEB	SAS	female	NA
HG03925	0	0	-0.030599	-0.0411084	0.0093547	0.00381407	-0.011085	0.0155782	BEB	SAS	female	NA
HG03926	0	0	-0.0318433	-0.0406522	-0.00108769	0.00366608	-0.00859741	0.0109087	BEB	SAS	male	NA
HG03928	0	0	-0.0347083	-0.0304189	-0.00604852	0.00363412	-0.00265056	-0.00602953	BEB	SAS	female	NA
HG03931	0	0	-0.0237975	-0.0420378	0.00454828	0.00218294	-0.0188514	-0.00329247	BEB	SAS	female	NA
HG03934	0	0	-0.0419991	-0.0478477	0.00867821	0.00667207	-0.0177563	-0.00986998	BEB	SAS	female	NA
HG03937	0	0	-0.0252525	-0.0419527	0.00894081	0.00342174	-0.0147614	-0.0108325	BEB	SAS	female	NA
HG03940	0	0	-0.0346161	-0.057523	-0.00902277	0.00747186	-0.0166445	0.0148617	BEB	SAS	female	NA
HG03941	0	0	-0.0342068	-0.0492472	0.00786226	0.00132685	-0.0125714	0.0114926	BEB	SAS	male	NA
HG03943	0	0	-0.0256901	-0.0569241	0.00289508	0.00948752	-0.0120849	-1.87885e-05	STU	SAS	male	NA
HG03944	0	0	-0.0354903	-0.041644	0.0107962	0.0113868	-0.0163853	-0.012444	STU	SAS	female	NA
HG03945	0	0	-0.02028	-0.0439382	0.00821292	0.0142807	0.00155523	0.0226752	STU	SAS	female	NA
HG03947	0	0	-0.0330584	-0.0494542	0.00642249	0.0157586	-0.0127436	-0.00510778	STU	SAS	female	NA
HG03949	0	0	-0.02851	-0.0494258	0.0108589	0.0115634	-0.0146586	-0.0159676	STU	SAS	female	NA
HG03950	0	0	-0.0279418	-0.0564244	0.00334806	0.00589339	-0.0193562	-0.00219144	STU	SAS	male	NA
HG03951	0	0	-0.040551	-0.0487083	0.00606849	0.0130793	-0.00827988	0.0170548	STU	SAS	female	NA
HG03953	0	0	-0.0352492	-0.0453021	0.00798629	0.0135465	-0.0046186	-0.0223222	STU	SAS	male	NA
HG03955	0	0	-0.0276991	-0.0498554	0.00333044	0.0169388	-0.00928707	0.0144288	STU	SAS	female	NA
HG03960	0	0	-0.0405144	-0.0458197	0.0101772	0.0109088	-0.00457102	-0.0194872	ITU	SAS	male	NA
HG03963	0	0	-0.036763	-0.0446742	0.0102799	0.00416286	-0.0133259	-0.0149005	ITU	SAS	male	NA
HG03965	0	0	-0.0300116	-0.0524982	0.00713057	0.00620183	-0.0165495	0.0174579	ITU	SAS	male	NA
HG03967	0	0	-0.0330915	-0.046362	-0.00433805	0.0119127	-0.00222489	0.0207486	ITU	SAS	male	NA
HG03968	0	0	-0.0292297	-0.054678	0.00429881	0.00829556	-0.00749498	-0.023598	ITU	SAS	female	NA
HG03969	0	0	-0.0252177	-0.0467599	0.0174819	0.0104917	-0.0120999	-0.0181708	ITU	SAS	male	NA
HG03971	0	0	-0.0115986	-0.0526763	0.0032764	0.00786954	-0.00886105	0.0214152	ITU	SAS	male	NA
HG03973	0	0	-0.0246536	-0.0585024	-0.00421788	0.00494344	-0.0041423	0.00710892	ITU	SAS	female	NA
HG03974	0	0	-0.0310649	-0.0514375	0.0105414	0.00819184	-0.0187455	0.0136851	ITU	SAS	male	NA
HG03976	0	0	-0.0324112	-0.0586624	0.0053001	0.00906424	-0.0176278	0.0138606	ITU	SAS	male	NA
HG03977	0	0	-0.032824	-0.04167	0.0133754	0.0097581	-0.0160122	-0.0146565	ITU	SAS	female	NA
HG03978	0	0	-0.0221392	-0.0521272	0.00350628	-0.000411823	-0.0139433	0.00361775	ITU	SAS	male	NA
HG03985	0	0	-0.0367615	-0.0486185	0.00684342	0.00433978	-0.0207813	-0.0133254	STU	SAS	male	NA
HG03986	0	0	-0.0306404	-0.0487684	0.0113511	0.00909862	-0.0111785	0.000913325	STU	SAS	female	NA
HG03989	0	0	-0.0261743	-0.0420362	-0.0013729	0.00545647	-0.0155731	-0.00741494	STU	SAS	female	NA
HG03990	0	0	-0.0286874	-0.0445532	0.0105895	0.00577502	-0.0131201	-0.0208672	STU	SAS	male	NA
HG03991	0	0	-0.0298061	-0.0431519	0.00635845	0.0151926	-0.0134101	-0.0119901	STU	SAS	male	NA
HG03995	0	0	-0.0263601	-0.0530245	0.000382706	0.0112738	-0.0091978	0.00962667	STU	SAS	female	NA
HG03998	0	0	-0.0373852	-0.0438633	0.0043334	0.00533249	-0.0125601	-0.0183214	STU	SAS	male	NA
HG03999	0	0	-0.0210245	-0.059922	0.00280405	0.0104736	-0.00917691	0.00118439	STU	SAS	male	NA
HG04001	0	0	-0.0356586	-0.0492617	0.0124381	0.0141265	-0.0138105	-0.0264925	ITU	SAS	female	NA
HG04002	0	0	-0.0236803	-0.0467616	0.00370238	0.0155616	-0.00772446	0.0100621	ITU	SAS	male	NA
HG04003	0	0	-0.030876	-0.0356842	0.00438268	0.0217445	-0.00458674	-0.0233382	STU	SAS	male	NA
HG04006	0	0	-0.0298737	-0.0504296	-0.000573624	-0.00324815	-0.0181035	-0.000466053	STU	SAS	male	NA
HG04014	0	0	-0.0345703	-0.0425796	0.00438751	0.00386897	-0.0130783	-0.0124797	ITU	SAS	female	NA
HG04015	0	0	-0.0283317	-0.0545969	0.0111285	0.0131542	-0.0042196	-0.012013	ITU	SAS	male	NA
HG04017	0	0	-0.0243541	-0.0655013	-0.00813053	0.00271468	-0.0109567	0.00414026	ITU	SAS	male	NA
HG04018	0	0	-0.0295058	-0.0536593	0.0140822	0.0106981	-0.012771	0.0127559	ITU	SAS	female	NA
HG04019	0	0	-0.0370104	-0.048405	0.013641	0.010217	-0.023564	-0.01235	ITU	SAS	male	NA
HG04020	0	0	-0.0336047	-0.0428059	0.00361503	0.00665598	-0.0118393	-0.0164847	ITU	SAS	male	NA
HG04022	0	0	-0.0283071	-0.0464799	0.0153281	0.0108142	-0.0230864	-0.00878621	ITU	SAS	male	NA
HG04023	0	0	-0.0302555	-0.0471336	0.00867282	-0.000888173	-0.0143481	-0.0168553	ITU	SAS	male	NA
HG04025	0	0	-0.0355803	-0.0436659	0.0033553	0.00827112	-0.0230578	-0.0147054	ITU	SAS	female	NA
HG04026	0	0	-0.0301609	-0.0474443	0.00856937	0.0046217	-0.00682296	-0.0053636	ITU	SAS	female	NA
HG04029	0	0	-0.0330675	-0.0470303	0.000239157	0.013723	-0.0163645	-0.0123911	STU	SAS	female	NA
HG04033	0	0	-0.0316592	-0.0420827	0.0123598	0.00718045	-0.0136866	-0.0110571	STU	SAS	male	NA
HG04035	0	0	-0.0313205	-0.0464634	0.0146552	0.0117821	-0.0143584	-0.0119962	STU	SAS	female	NA
HG04038	0	0	-0.0348409	-0.0424014	0.00574592	0.00195029	-0.00484272	-0.0216456	STU	SAS	female	NA
HG04039	0	0	-0.0385738	-0.0471715	0.00800356	0.0165714	-0.0117184	-0.0246691	STU	SAS	male	NA
HG04042	0	0	-0.034693	-0.0490657	0.00584065	0.00583977	-0.0131955	-0.00372084	STU	SAS	female	NA
HG04047	0	0	-0.0307436	-0.045653	0.00710212	0.00976557	-0.0128342	-0.0126721	STU	SAS	female	NA
HG04054	0	0	-0.0278662	-0.0505764	0.0120215	0.00791959	-0.0168114	0.000774257	ITU	SAS	female	NA
HG04056	0	0	-0.0310248	-0.0443698	0.0151081	0.015853	-0.0030368	-0.0108312	ITU	SAS	male	NA
HG04059	0	0	-0.0345977	-0.047499	0.0187511	0.0167944	-0.0130713	-0.0126996	ITU	SAS	female	NA
HG04060	0	0	-0.0223262	-0.028343	0.0123109	0.0112418	-0.00996687	-0.00944497	ITU	SAS	male	NA
HG04061	0	0	-0.0287806	-0.0544144	0.000571623	0.00793446	-0.0172488	-0.0168683	ITU	SAS	male	NA
HG04062	0	0	-0.0327361	-0.0453125	0.00405259	-0.00140204	-0.00685517	-0.0192043	ITU	SAS	female	NA
HG04063	0	0	-0.0278994	-0.0534185	0.00346826	0.00187658	-0.0237737	-0.0153879	ITU	SAS	female	NA
HG04070	0	0	-0.0246649	-0.0628728	0.00165075	0.00380341	-0.00700638	9.58284e-05	ITU	SAS	female	NA
HG04075	0	0	-0.0226319	-0.051435	0.000656779	0.0146955	-0.0142516	0.0104967	STU	SAS	female	NA
HG04076	0	0	-0.023804	-0.0449239	0.0106602	0.014298	-0.0143139	-0.0191931	ITU	SAS	female	NA
HG04080	0	0	-0.0268066	-0.0433215	0.0144152	0.0143056	-0.00843999	-0.0214113	ITU	SAS	male	NA
HG04090	0	0	-0.0295074	-0.0352475	0.015626	0.00541123	-0.013587	-0.0229223	ITU	SAS	female	NA
HG04093	0	0	-0.033442	-0.0434784	0.0162108	0.0180407	-0.0197335	-0.00862433	ITU	SAS	male	NA
HG04094	0	0	-0.0444202	-0.0396155	0.00766155	0.00630531	-0.0179256	-0.0228852	ITU	SAS	male	NA
HG04096	0	0	-0.0272973	-0.0598016	-0.00161545	0.00110696	-0.0186087	0.0113791	ITU	SAS	male	NA
HG04098	0	0	-0.0219072	-0.0528106	0.00575207	0.0145716	-0.00912533	0.00949125	ITU	SAS	male	NA
HG04099	0	0	-0.0296544	-0.0415826	0.0138973	0.0126614	-0.019922	-0.0128261	STU	SAS	female	NA
HG04100	0	0	-0.021814	-0.0503259	0.00555603	0.0133739	-0.0175077	0.0102408	STU	SAS	male	NA
HG04106	0	0	-0.0335595	-0.0447831	0.0119024	0.0172075	-0.017706	-0.0239782	STU	SAS	female	NA
HG04107	0	0	-0.0305469	-0.0565824	0.0112635	0.00876932	-0.00814723	-0.0204113	STU	SAS	male	NA
HG04118	0	0	-0.0324512	-0.0513346	0.0109681	0.00472813	-0.0192748	-0.0134158	ITU	SAS	female	NA
HG04131	0	0	-0.0314055	-0.0276182	0.0128925	0.0048388	-0.00742666	-0.0078354	BEB	SAS	male	NA
HG04134	0	0	-0.0351813	-0.0362867	0.009306	0.00327954	-0.0135119	-0.0178746	BEB	SAS	male	NA
HG04140	0	0	-0.0371816	-0.0283534	-0.00556638	-0.00462767	-0.00316876	-0.00681908	BEB	SAS	male	NA
HG04141	0	0	-0.0250843	-0.0500974	0.00103097	-0.00243282	-0.00956107	-0.0103285	BEB	SAS	female	NA
HG04144	0	0	-0.0378266	-0.0402018	0.00131179	0.00719336	-0.00406381	0.00661159	BEB	SAS	female	NA
HG04146	0	0	-0.0298132	-0.031843	0.00812057	0.00485251	-0.0116488	-0.00395707	BEB	SAS	male	NA
HG04152	0	0	-0.0271698	-0.0371935	-0.00441655	0.000777208	-0.0151968	0.00375189	BEB	SAS	male	NA
HG04153	0	0	-0.0212025	-0.0476915	0.00571661	-0.0086551	-0.000837372	0.0131522	BEB	SAS	female	NA
HG04155	0	0	-0.0320454	-0.0474077	-0.00435031	0.00927343	-0.0106029	0.00452998	BEB	SAS	male	NA
HG04156	0	0	-0.0275799	-0.039408	0.0037894	0.0126663	-0.0127304	-0.00396099	BEB	SAS	female	NA
HG04158	0	0	-0.0319256	-0.0348884	0.0162544	0.00212444	-0.0114673	-0.00871433	BEB	SAS	male	NA
HG04159	0	0	-0.0306336	-0.0532406	0.00922437	0.00455439	-0.00840092	-0.0121854	BEB	SAS	female	NA
HG04161	0	0	-0.028854	-0.0477296	0.00129749	0.00156974	-0.00873881	0.0184497	BEB	SAS	male	NA
HG04162	0	0	-0.0388008	-0.0358991	0.00101232	0.000635867	-0.0133944	0.011751	BEB	SAS	female	NA
HG04164	0	0	-0.0267051	-0.0492932	-0.000277032	0.00903703	-0.00466478	0.0112733	BEB	SAS	male	NA
HG04171	0	0	-0.0347741	-0.0446711	0.00354755	0.00603427	-0.0089061	0.0125635	BEB	SAS	female	NA
HG04173	0	0	-0.033059	-0.0411503	0.012798	0.00110037	0.0051207	-0.0105939	BEB	SAS	male	NA
HG04176	0	0	-0.02342	-0.0421082	0.00429552	-0.00947786	-0.018864	0.0115171	BEB	SAS	male	NA
HG04177	0	0	-0.0278104	-0.051654	0.00197842	-0.00364087	-0.0121378	0.0200124	BEB	SAS	female	NA
HG04180	0	0	-0.0375485	-0.0436314	0.00575031	0.00306306	-0.00501105	0.00196137	BEB	SAS	female	NA
HG04182	0	0	-0.0283593	-0.0274406	0.00491448	-0.0129078	-0.0104231	-0.00407759	BEB	SAS	male	NA
HG04183	0	0	-0.0280939	-0.0301871	0.0155311	0.00335149	-0.00209066	-0.0108839	BEB	SAS	female	NA
HG04185	0	0	-0.033189	-0.0465505	0.0151968	0.00301008	-0.0161019	-0.0104061	BEB	SAS	male	NA
HG04186	0	0	-0.0299889	-0.0452544	0.00678857	0.00384081	-0.0116718	-0.0138854	BEB	SAS	female	NA
HG04188	0	0	-0.0261357	-0.0439301	0.00185336	0.000994927	0.00116234	0.0163403	BEB	SAS	male	NA
HG04189	0	0	-0.0297466	-0.0508382	0.00588834	0.00341794	-0.00425864	0.0194913	BEB	SAS	female	NA
HG04194	0	0	-0.0298565	-0.0428169	0.0123779	0.00631228	-0.00133504	0.0103087	BEB	SAS	male	NA
HG04195	0	0	-0.0284843	-0.0521775	-0.000112005	0.00364997	-0.0141343	0.00744462	BEB	SAS	female	NA
HG04198	0	0	-0.0229189	-0.0470837	0.00523872	0.0129448	-0.0140346	0.0201198	ITU	SAS	male	NA
HG04200	0	0	-0.0243341	-0.0495132	-0.000207706	0.0146741	-0.0138617	0.0227929	ITU	SAS	female	NA
HG04202	0	0	-0.0297577	-0.0533503	0.0102299	0.01181	-0.0102066	0.0134415	ITU	SAS	female	NA
HG04206	0	0	-0.0259862	-0.0436098	0.00543313	0.0214672	-0.00291144	0.00907565	ITU	SAS	male	NA
HG04209	0	0	-0.0265784	-0.043068	0.00160533	0.0129571	-0.0161525	0.00358223	ITU	SAS	female	NA
HG04210	0	0	-0.0290321	-0.0482233	-0.00150026	0.00944409	-0.0219635	0.0139786	STU	SAS	male	NA
HG04211	0	0	-0.0275627	-0.0565735	0.00616176	0.0140158	-0.00656009	0.0116575	ITU	SAS	male	NA
HG04212	0	0	-0.0189214	-0.0516911	0.0129916	0.012678	-0.00270453	0.0136496	ITU	SAS	female	NA
HG04214	0	0	-0.0302946	-0.0407194	0.00517723	0.00417361	-0.00871811	0.00418854	ITU	SAS	female	NA
HG04216	0	0	-0.013576	-0.0465544	0.00342903	0.00247614	-0.00975928	0.0115658	ITU	SAS	female	NA
HG04219	0	0	-0.0258295	-0.052987	0.0066432	0.0161303	-0.0057784	-0.00206095	ITU	SAS	male	NA
HG04222	0	0	-0.0363733	-0.0525014	0.000138101	0.0106012	-0.0123574	0.00957603	ITU	SAS	male	NA
HG04225	0	0	-0.0294221	-0.0494995	-0.000592593	0.0160862	-0.00998125	0.00783523	ITU	SAS	male	NA
HG04227	0	0	-0.023357	-0.0457638	0.00267715	-0.00290131	-0.0177981	0.0230869	STU	SAS	female	NA
HG04229	0	0	-0.0197186	-0.0565913	0.00382009	0.00891321	-0.00509946	0.0118968	STU	SAS	male	NA
HG04235	0	0	-0.0256645	-0.0525391	0.00153206	0.00895669	-0.0126652	0.0123313	ITU	SAS	male	NA
HG04238	0	0	-0.0295135	-0.0441761	0.00597221	0.0134492	-0.00946225	0.0162896	ITU	SAS	male	NA
HG04239	0	0	-0.0220794	-0.0510089	0.00619903	0.0111592	-0.0056309	0.0144772	ITU	SAS	male	NA
NA06984	0	0	-0.0278018	0.0178202	0.0218584	0.0567836	0.0260473	-0.0132423	CEU	EUR	male	NA
NA06985	0	0	-0.0342923	0.02153	0.0216254	0.0525597	0.00857728	-0.00992426	CEU	EUR	female	NA
NA06986	0	0	-0.0256343	0.00205649	0.0184006	0.0585598	0.0117979	0.00525114	CEU	EUR	male	NA
NA06989	0	0	-0.031209	0.0137368	0.0221589	0.0441111	0.0134468	-0.00169925	CEU	EUR	female	NA
NA06994	0	0	-0.0296319	0.0167356	0.0275296	0.0498865	0.0138208	0.00558323	CEU	EUR	male	NA
NA07000	0	0	-0.0448364	0.0228975	0.027059	0.0530032	0.0183232	-0.0190351	CEU	EUR	female	NA
NA07037	0	0	-0.0335962	0.0136312	0.0239907	0.0548947	0.0232993	0.0224114	CEU	EUR	female	NA
NA07048	0	0	-0.0369499	0.0137627	0.0233915	0.0537376	0.0192666	0.0051143	CEU	EUR	male	NA
NA07051	0	0	-0.043699	0.0151703	0.0242152	0.0481446	0.0156835	-0.00125379	CEU	EUR	male	NA
NA07056	0	0	-0.0370491	0.0162765	0.0236176	0.0477891	0.0116353	-0.00638588	CEU	EUR	female	NA
NA07347	0	0	-0.0211863	0.0165319	0.0236485	0.0512835	0.00981555	0.0119708	CEU	EUR	male	NA
NA07357	0	0	-0.0333721	0.0245598	0.0244749	0.0587918	0.0108036	-0.0212342	CEU	EUR	male	NA
NA10847	0	0	-0.0391023	0.0250061	0.0265576	0.0491305	0.0108241	0.00485562	CEU	EUR	female	NA
NA10851	0	0	-0.027168	0.0228829	0.0246719	0.0480964	0.0154712	-0.0139363	CEU	EUR	male	NA
NA11829	0	0	-0.0326664	0.0184086	0.0283145	0.0462747	0.0110661	-0.0150678	CEU	EUR	male	NA
NA11830	0	0	-0.0358216	0.0219887	0.0249667	0.0510795	0.0153818	-0.0206967	CEU	EUR	female	NA
NA11831	0	0	-0.0290359	0.0227331	0.0176742	0.0542742	0.0218017	-0.0125206	CEU	EUR	male	NA
NA11832	0	0	-0.0303045	0.0207804	0.0231277	0.0461869	0.00609341	-0.01728	CEU	EUR	female	NA
NA11840	0	0	-0.0309756	0.0173984	0.0215855	0.053652	0.0177535	0.0122159	CEU	EUR	female	NA
NA11843	0	0	-0.0342387	0.0133709	0.0285263	0.0448715	0.00971671	-0.0109211	CEU	EUR	male	NA
NA11881	0	0	-0.0245128	0.0150109	0.03216	0.0590899	0.0205203	-0.027558	CEU	EUR	male	NA
NA11892	0	0	-0.0341319	0.0082078	0.00817087	0.0470413	0.030335	0.0228057	CEU	EUR	female	NA
NA11893	0	0	-0.0283578	0.00858133	0.0184887	0.0522684	0.0284418	0.0269694	CEU	EUR	male	NA
NA11894	0	0	-0.0336538	0.00123594	0.0181089	0.0489934	0.029089	0.0252531	CEU	EUR	female	NA
NA11918	0	0	-0.0368148	0.0143135	0.0235991	0.0561368	0.00884065	0.0130817	CEU	EUR	female	NA
NA11919	0	0	-0.0336098	0.0122141	0.0221618	0.0519154	0.0151796	-0.000288933	CEU	EUR	male	NA
NA11920	0	0	-0.033376	0.0154846	0.012224	0.0475577	0.00375623	0.00652625	CEU	EUR	female	NA
NA11930	0	0	-0.0336794	0.007181	0.0244161	0.0500657	0.0134636	-0.00623547	CEU	EUR	male	NA
NA11931	0	0	-0.0380412	0.0138307	0.0146684	0.0507426	0.0193889	0.019917	CEU	EUR	female	NA
NA11932	0	0	-0.0260788	0.0162472	0.00771146	0.0494754	0.0245891	0.0269581	CEU	EUR	male	NA
NA11933	0	0	-0.0374089	0.0105489	0.00867195	0.0502666	0.0116571	0.0255927	CEU	EUR	female	NA
NA11992	0	0	-0.0298308	0.0155167	0.0218753	0.0529296	0.0166536	-0.0158621	CEU	EUR	male	NA
NA11994	0	0	-0.0360681	0.0183455	0.0215936	0.0457835	0.0164586	-0.00397586	CEU	EUR	male	NA
NA11995	0	0	-0.0363877	0.00995773	0.0249008	0.0562082	0.0152475	-0.00883306	CEU	EUR	female	NA
NA12003	0	0	-0.030892	0.0223357	0.0236164	0.0579513	0.00977898	-0.0258618	CEU	EUR	male	NA
NA12004	0	0	-0.0330667	0.0202212	0.0229227	0.0470687	0.00649953	-0.0179549	CEU	EUR	female	NA
NA12005	0	0	-0.0408381	0.0188973	0.0216804	0.0562213	0.0203216	-0.00793792	CEU	EUR	male	NA
NA12006	0	0	-0.0259363	0.0160044	0.0171181	0.0608955	0.00817771	-0.0163793	CEU	EUR	female	NA
NA12043	0	0	-0.0439161	0.0194812	0.0241703	0.0487035	0.0161762	-0.0156285	CEU	EUR	male	NA
NA12044	0	0	-0.0456641	0.00837879	0.0251477	0.0477162	0.0223117	-0.0167785	CEU	EUR	female	NA
NA12045	0	0	-0.0347403	0.0143077	0.0224544	0.050973	0.0193158	0.00447915	CEU	EUR	male	NA
NA12046	0	0	-0.0328338	0.0116142	0.028358	0.049816	0.00812263	-0.021068	CEU	EUR	female	NA
NA12058	0	0	-0.0315632	0.0078105	0.0227305	0.0508968	0.0145788	0.00574021	CEU	EUR	female	NA
NA12144	0	0	-0.0316992	0.0195742	0.0260841	0.0505231	0.0075086	-0.0210198	CEU	EUR	male	NA
NA12154	0	0	-0.0420566	0.0235251	0.0201035	0.0515713	0.0222433	-0.019352	CEU	EUR	male	NA
NA12155	0	0	-0.0249342	0.0185549	0.0202748	0.0583423	0.00412894	-0.0119966	CEU	EUR	male	NA
NA12156	0	0	-0.0328167	0.0138954	0.0256432	0.0582132	0.0150648	-0.0233452	CEU	EUR	female	NA
NA12234	0	0	-0.0449819	0.0167038	0.0248996	0.0526497	0.0123611	-0.0185453	CEU	EUR	female	NA
NA12249	0	0	-0.0385939	0.0169954	0.0180904	0.0396439	0.0159833	0.00471313	CEU	EUR	female	NA
NA12272	0	0	-0.0380899	0.0179292	0.0238127	0.0516501	0.0199949	0.00871911	CEU	EUR	male	NA
NA12273	0	0	-0.0361178	0.0205484	0.0222155	0.0470791	0.00897609	0.00791471	CEU	EUR	female	NA
NA12275	0	0	-0.025497	0.0222118	0.0106028	0.0531849	0.0211706	0.0225611	CEU	EUR	female	NA
NA12282	0	0	-0.0344439	0.0144436	0.0193454	0.0497637	0.0138706	0.0131625	CEU	EUR	male	NA
NA12283	0	0	-0.0316411	0.00992652	0.0190934	0.0478439	0.0116466	0.00144187	CEU	EUR	female	NA
NA12286	0	0	-0.0313425	0.0121837	0.0177125	0.0498524	0.0240213	0.00982714	CEU	EUR	male	NA
NA12287	0	0	-0.036588	0.012727	0.014469	0.0459605	0.02615	0.0302022	CEU	EUR	female	NA
NA12340	0	0	-0.0412695	0.0151802	0.0270626	0.0478977	0.0142131	0.00173342	CEU	EUR	male	NA
NA12341	0	0	-0.0297968	0.02036	0.0200696	0.0465238	0.0124774	-0.00344896	CEU	EUR	female	NA
NA12342	0	0	-0.0276239	0.00833356	0.0250739	0.0577906	0.0198762	-0.00643842	CEU	EUR	male	NA
NA12347	0	0	-0.0266201	0.0201224	0.0146718	0.0509935	0.029349	0.0360092	CEU	EUR	male	NA
NA12348	0	0	-0.0271472	0.0083523	0.0184931	0.0447591	0.0272526	0.0328476	CEU	EUR	female	NA
NA12383	0	0	-0.0328055	0.0119347	0.0192452	0.0508751	0.018236	0.0257296	CEU	EUR	female	NA
NA12399	0	0	-0.0341355	0.0148321	0.0225989	0.0530537	0.0188137	0.00955523	CEU	EUR	male	NA
NA12400	0	0	-0.0318709	0.0142673	0.0236491	0.0522917	0.0121311	0.00233544	CEU	EUR	female	NA
NA12413	0	0	-0.0295521	0.0161371	0.0219166	0.0454974	0.020824	0.0263085	CEU	EUR	male	NA
NA12414	0	0	-0.0308897	0.0158486	0.0182981	0.0527898	0.016609	-0.0137971	CEU	EUR	female	NA
NA12489	0	0	-0.0228164	0.00967032	0.0252389	0.0521432	0.00876056	-0.0109857	CEU	EUR	female	NA
NA12546	0	0	-0.0385936	0.00133495	0.0172321	0.0481349	0.0272914	0.0201481	CEU	EUR	male	NA
NA12716	0	0	-0.0293285	0.0157111	0.0182517	0.0507205	0.019903	0.0119268	CEU	EUR	male	NA
NA12717	0	0	-0.0301953	0.0179307	0.0244981	0.0495684	0.0261503	0.00687301	CEU	EUR	female	NA
NA12718	0	0	-0.0354274	0.0211314	0.0246987	0.0468339	0.0225139	0.00688907	CEU	EUR	female	NA
NA12748	0	0	-0.0304135	0.0202642	0.0234737	0.0473345	0.0165769	-0.00519787	CEU	EUR	male	NA
NA12749	0	0	-0.0280811	0.0216368	0.0163937	0.0501301	0.0252496	0.0269489	CEU	EUR	female	NA
NA12750	0	0	-0.0268622	0.0233825	0.0247361	0.049714	0.0147301	-0.0183142	CEU	EUR	male	NA
NA12751	0	0	-0.0377877	0.00739252	0.0202127	0.0544168	0.0151953	0.00857917	CEU	EUR	female	NA
NA12760	0	0	-0.028292	0.0147621	0.0213477	0.0467182	0.00890898	0.0137766	CEU	EUR	male	NA
NA12761	0	0	-0.0373501	0.0146858	0.018897	0.0489812	0.0226659	-0.00319248	CEU	EUR	female	NA
NA12762	0	0	-0.0399743	0.0122883	0.0200323	0.0432104	0.0230896	-0.0209816	CEU	EUR	male	NA
NA12763	0	0	-0.0300156	0.0191416	0.0250917	0.0482869	0.0229496	0.0123399	CEU	EUR	female	NA
NA12775	0	0	-0.0378431	0.0124702	0.018813	0.0438416	0.020937	0.019803	CEU	EUR	male	NA
NA12776	0	0	-0.0336177	0.0120626	0.0195006	0.045565	0.0255875	0.0211998	CEU	EUR	female	NA
NA12777	0	0	-0.0291269	0.00902294	0.0191403	0.058018	0.0226618	0.0262096	CEU	EUR	male	NA
NA12778	0	0	-0.0284078	0.0178493	0.016359	0.0517936	0.0179063	0.0243117	CEU	EUR	female	NA
NA12812	0	0	-0.0398282	0.0133711	0.0258881	0.0507572	0.0142717	-0.0305513	CEU	EUR	male	NA
NA12813	0	0	-0.0253603	0.0149676	0.0184997	0.0592358	0.000913894	-0.0205225	CEU	EUR	female	NA
NA12814	0	0	-0.0292778	0.0145561	0.023224	0.0498967	0.0122734	-0.029234	CEU	EUR	male	NA
NA12815	0	0	-0.0350274	0.0155309	0.0282119	0.0561417	0.0156063	-0.0310274	CEU	EUR	female	NA
NA12827	0	0	-0.0340121	0.0110336	0.020952	0.0456089	0.0203874	0.018178	CEU	EUR	male	NA
NA12828	0	0	-0.0182514	0.0168807	0.0235917	0.0583566	0.0219667	0.0246727	CEU	EUR	female	NA
NA12829	0	0	-0.0387109	0.00732629	0.0220463	0.0504468	0.016729	-0.0107608	CEU	EUR	male	NA
NA12830	0	0	-0.0323388	0.015408	0.0150723	0.0473236	0.0101189	-0.0164159	CEU	EUR	female	NA
NA12842	0	0	-0.028404	0.0148062	0.0251746	0.0603107	0.0149681	0.00966947	CEU	EUR	male	NA
NA12843	0	0	-0.0362112	0.00626801	0.0105667	0.0551487	0.008978	-0.0162919	CEU	EUR	female	NA
NA12872	0	0	-0.0300229	0.0177248	0.0255915	0.0589739	0.0125083	-0.028373	CEU	EUR	male	NA
NA12873	0	0	-0.0272654	0.0267096	0.0244383	0.0446352	0.0150653	-0.0226247	CEU	EUR	female	NA
NA12874	0	0	-0.0273361	0.02036	0.0288976	0.0547804	0.0102542	-0.0217472	CEU	EUR	male	NA
NA12878	0	0	-0.0290386	0.0133759	0.0231897	0.0535962	0.0222405	-0.00226846	CEU	EUR	female	NA
NA12889	0	0	-0.03375	0.0143726	0.0223644	0.0567962	0.0158631	0.00964324	CEU	EUR	male	NA
NA12890	0	0	-0.0366219	0.00396895	0.0186815	0.0517927	0.01898	0.00789955	CEU	EUR	female	NA
NA18486	0	0	0.0949079	-0.00090591	0.00915452	-0.00788193	-0.0050032	0.0175075	YRI	AFR	male	NA
NA18488	0	0	0.100857	-0.00673633	0.0114451	-0.0124921	0.00682764	-0.000751915	YRI	AFR	female	NA
NA18489	0	0	0.0937441	-0.00154342	0.00634655	-0.0224406	0.00147796	0.00726737	YRI	AFR	female	NA
NA18498	0	0	0.102726	-0.00252759	0.0197712	-0.0136426	-0.00670661	-0.0223258	YRI	AFR	male	NA
NA18499	0	0	0.101501	-0.0012989	0.00565475	-0.0222343	-0.000580946	0.00878578	YRI	AFR	female	NA
NA18501	0	0	0.0971568	0.00477582	0.00638262	-0.0176723	0.00501175	0.000339481	YRI	AFR	male	NA
NA18502	0	0	0.0963711	0.00701498	0.0150212	-0.00750724	0.013009	-0.0238075	YRI	AFR	female	NA
NA18504	0	0	0.0908254	0.00500739	0.0176698	-0.0135154	-0.00129469	-0.00591575	YRI	AFR	male	NA
NA18505	0	0	0.0922782	0.0115388	0.0124976	-0.0154252	0.00584461	-0.0236003	YRI	AFR	female	NA
NA18507	0	0	0.0961541	0.0119891	0.00703947	-0.0216828	-0.000610038	-0.0293914	YRI	AFR	male	NA
NA18508	0	0	0.10165	-0.00462083	0.0124369	-0.00906729	-0.00183572	-0.0262343	YRI	AFR	female	NA
NA18510	0	0	0.104322	0.00620031	0.00253679	-0.0197861	0.00373758	0.00514305	YRI	AFR	male	NA
NA18511	0	0	0.0936698	0.00551128	0.00444989	-0.0158809	0.0184514	0.0179725	YRI	AFR	female	NA
NA18516	0	0	0.0906765	0.00125417	0.00109374	-0.0140109	0.00869205	0.00491807	YRI	AFR	male	NA
NA18517	0	0	0.100764	-0.00380277	0.000903327	-0.0104663	0.0143422	0.0261728	YRI	AFR	female	NA
NA18519	0	0	0.0971518	0.00317569	0.021014	-0.0203699	0.000654401	-0.0118891	YRI	AFR	male	NA
NA18520	0	0	0.0969562	0.00855256	0.0200876	-0.0107438	-0.005917	0.00390762	YRI	AFR	female	NA
NA18522	0	0	0.102943	0.00403709	0.0103942	-0.00979316	-0.00349023	0.00711441	YRI	AFR	male	NA
NA18523	0	0	0.0887668	0.0105363	0.0164668	-0.0210264	0.00443979	0.0232969	YRI	AFR	female	NA
NA18525	0	0	-0.0489158	0.0157052	-0.008421	-0.0648312	0.00464605	-0.0424764	CHB	EAS	female	NA
NA18526	0	0	-0.0452689	0.00821804	-0.021321	-0.0647177	0.022021	0.0212994	CHB	EAS	female	NA
NA18528	0	0	-0.0402287	0.0126733	-0.0106223	-0.0676422	0.0152643	-0.0302224	CHB	EAS	female	NA
NA18530	0	0	-0.0467321	0.0105351	-0.0320289	-0.0683467	0.0219128	0.0338244	CHB	EAS	male	NA
NA18531	0	0	-0.0501171	0.000402144	-0.00911155	-0.0556691	0.00578911	-0.0339517	CHB	EAS	female	NA
NA18532	0	0	-0.0539759	0.0101129	-0.0116806	-0.0639917	0.00736117	0.0134125	CHB	EAS	female	NA
NA18533	0	0	-0.0491453	0.00211388	-0.0106823	-0.0689867	0.0117769	-0.0197407	CHB	EAS	female	NA
NA18534	0	0	-0.0464846	0.00608013	-0.0216099	-0.0640237	0.0222824	0.0168275	CHB	EAS	male	NA
NA18535	0	0	-0.0477919	0.00380926	-0.0204499	-0.0659628	0.00450951	-0.00797984	CHB	EAS	female	NA
NA18536	0	0	-0.0418744	-0.00223184	-0.0214105	-0.0702324	0.0207196	0.0219599	CHB	EAS	male	NA
NA18537	0	0	-0.0446747	0.00921062	-0.019025	-0.0658309	0.0146799	0.0183113	CHB	EAS	female	NA
NA18538	0	0	-0.0431769	0.0186676	-0.0147469	-0.068627	0.0108517	0.00158908	CHB	EAS	female	NA
NA18539	0	0	-0.0519279	0.00975558	-0.00777574	-0.0620357	0.00732046	-0.010262	CHB	EAS	female	NA
NA18541	0	0	-0.0514145	0.0144425	-0.0190293	-0.0638643	0.00548125	-0.00179371	CHB	EAS	female	NA
NA18542	0	0	-0.0456888	0.00789237	-0.01607	-0.0665613	0.015763	0.0144445	CHB	EAS	female	NA
NA18543	0	0	-0.0421158	0.00450462	-0.0264325	-0.0671353	0.0240957	0.0230502	CHB	EAS	male	NA
NA18544	0	0	-0.0399257	-0.000791286	-0.0188597	-0.067511	0.0182898	0.0194936	CHB	EAS	male	NA
NA18545	0	0	-0.0486067	0.0132784	-0.0226055	-0.0705412	0.0250297	0.0103409	CHB	EAS	female	NA
NA18546	0	0	-0.0399557	0.00453597	-0.0184171	-0.0680731	0.0172579	0.0180176	CHB	EAS	male	NA
NA18547	0	0	-0.0419219	-0.00352309	-0.0151428	-0.0701694	0.0146116	0.00344602	CHB	EAS	female	NA
NA18548	0	0	-0.0426417	0.00312068	-0.0149882	-0.075014	0.0211295	0.0207987	CHB	EAS	male	NA
NA18549	0	0	-0.0471785	0.000766941	-0.0122286	-0.0725732	0.0197876	0.0175627	CHB	EAS	male	NA
NA18550	0	0	-0.048613	0.00978882	-0.0202684	-0.0675145	0.023781	0.0102115	CHB	EAS	female	NA
NA18552	0	0	-0.0437879	0.00771127	-0.0142016	-0.0687132	0.0156624	0.0166252	CHB	EAS	female	NA
NA18553	0	0	-0.0397699	-0.00164831	-0.00943574	-0.0588996	-0.000910647	-0.00124199	CHB	EAS	female	NA
NA18555	0	0	-0.0496981	0.00552198	-0.0160891	-0.0649964	0.0145658	0.0155616	CHB	EAS	female	NA
NA18557	0	0	-0.0485642	0.00954477	-0.0149312	-0.0655516	0.0172622	0.0231586	CHB	EAS	male	NA
NA18558	0	0	-0.0451117	0.00832318	-0.0148746	-0.0657642	0.0231789	0.0108186	CHB	EAS	male	NA
NA18559	0	0	-0.0481351	0.00519984	-0.0188677	-0.0658135	0.0190295	0.0222184	CHB	EAS	male	NA
NA18560	0	0	-0.0494215	0.00910137	-0.0188198	-0.0680185	0.0111762	-0.0143286	CHB	EAS	female	NA
NA18561	0	0	-0.0477143	-0.00212396	-0.0204709	-0.0602587	0.0171388	0.0166038	CHB	EAS	male	NA
NA18562	0	0	-0.0414446	0.00780051	-0.0295174	-0.0673981	0.0168109	0.00848246	CHB	EAS	male	NA
NA18563	0	0	-0.0447291	0.00616976	-0.0145058	-0.0610951	0.0145871	0.0119998	CHB	EAS	male	NA
NA18564	0	0	-0.0478567	0.00643111	-0.019539	-0.0657876	0.0184783	0.0161477	CHB	EAS	female	NA
NA18565	0	0	-0.0454286	0.00173767	-0.0180223	-0.072922	0.0155897	-0.0120694	CHB	EAS	female	NA
NA18566	0	0	-0.0414994	0.00503883	-0.0199883	-0.0673605	0.0150387	0.0163279	CHB	EAS	female	NA
NA18567	0	0	-0.0482578	0.00141786	-0.0150082	-0.0643402	0.00724136	-0.00347751	CHB	EAS	female	NA
NA18570	0	0	-0.0517268	0.0045333	-0.0255398	-0.0765839	0.0190216	0.0103384	CHB	EAS	female	NA
NA18571	0	0	-0.0451019	0.00350576	-0.0179032	-0.0667266	0.0205255	0.0207389	CHB	EAS	female	NA
NA18572	0	0	-0.0513079	0.00498368	-0.0169926	-0.0591284	0.0192407	0.0243293	CHB	EAS	male	NA
NA18573	0	0	-0.0479497	0.0115501	-0.00758819	-0.0599085	0.0205363	-0.0143833	CHB	EAS	female	NA
NA18574	0	0	-0.0342734	-0.00600774	-0.00994835	-0.0646783	0.00762314	-0.00387705	CHB	EAS	female	NA
NA18577	0	0	-0.0346187	0.00439229	-0.0232182	-0.0662767	0.0257322	0.0143444	CHB	EAS	female	NA
NA18579	0	0	-0.049202	0.00389688	-0.0191381	-0.0700012	0.00546492	0.00947952	CHB	EAS	female	NA
NA18582	0	0	-0.0413938	-0.00208937	-0.0216756	-0.0645515	0.0151974	0.006534	CHB	EAS	female	NA
NA18591	0	0	-0.0502143	0.0162815	-0.0176258	-0.0729242	0.00663121	-0.0360027	CHB	EAS	female	NA
NA18592	0	0	-0.0464845	-0.00427055	-0.0164551	-0.0665935	0.0154855	0.00162165	CHB	EAS	female	NA
NA18593	0	0	-0.0408354	0.00552229	-0.0230843	-0.0678489	0.00855933	0.0165673	CHB	EAS	female	NA
NA18595	0	0	-0.0416041	0.00959051	-0.0199504	-0.0680382	0.0188312	0.013557	CHB	EAS	female	NA
NA18596	0	0	-0.0485841	0.00859219	-0.0155753	-0.0723305	0.0196948	0.019874	CHB	EAS	female	NA
NA18597	0	0	-0.0479514	0.00462383	-0.0211227	-0.0672968	0.0126206	0.0123789	CHB	EAS	female	NA
NA18599	0	0	-0.0423365	0.00486448	-0.0244663	-0.0669178	0.0196219	0.0146113	CHB	EAS	female	NA
NA18602	0	0	-0.0431064	0.00366691	-0.0216779	-0.055955	0.0191757	0.0221242	CHB	EAS	female	NA
NA18603	0	0	-0.0432324	0.00860424	-0.0215818	-0.0659396	0.0241341	0.00603305	CHB	EAS	male	NA
NA18605	0	0	-0.0529245	0.000800485	-0.0173735	-0.0660561	0.0135305	0.0128415	CHB	EAS	male	NA
NA18606	0	0	-0.0451944	-0.000264478	-0.0297533	-0.0729639	0.0265026	0.0261145	CHB	EAS	male	NA
NA18608	0	0	-0.0500413	0.000155175	-0.0193942	-0.0672061	0.0192896	0.0159146	CHB	EAS	male	NA
NA18609	0	0	-0.0465218	0.00223593	-0.0222002	-0.0654786	0.0143626	0.0179389	CHB	EAS	male	NA
NA18610	0	0	-0.0497488	0.0084928	-0.0122402	-0.0649831	0.0164019	0.0260322	CHB	EAS	female	NA
NA18611	0	0	-0.048985	0.00302592	-0.0192496	-0.0655469	0.0154264	0.0130073	CHB	EAS	male	NA
NA18612	0	0	-0.0465355	0.00276678	-0.0162593	-0.0717928	0.00317219	0.0282424	CHB	EAS	male	NA
NA18613	0	0	-0.0473442	0.0107421	-0.0223054	-0.0651383	0.0143841	0.0307521	CHB	EAS	male	NA
NA18614	0	0	-0.0517568	0.013779	-0.00461934	-0.0665259	0.00961513	-0.0288698	CHB	EAS	female	NA
NA18615	0	0	-0.0509812	0.0124886	-0.011516	-0.066901	0.00997486	-0.0402244	CHB	EAS	female	NA
NA18616	0	0	-0.0331416	0.00230771	-0.014556	-0.0724353	0.00298594	0.00368793	CHB	EAS	female	NA
NA18617	0	0	-0.0416906	0.0116056	-0.0113797	-0.0714979	0.00256087	-0.0200027	CHB	EAS	female	NA
NA18618	0	0	-0.0497991	0.0109374	-0.0151693	-0.0676418	0.00659126	-0.0371526	CHB	EAS	female	NA
NA18619	0	0	-0.054321	0.00785899	-0.0141531	-0.065456	0.0161685	-0.0426773	CHB	EAS	female	NA
NA18620	0	0	-0.0438919	-0.00446407	-0.00472725	-0.0654908	0.0122587	0.0218968	CHB	EAS	male	NA
NA18621	0	0	-0.0350639	0.00619078	-0.0175985	-0.0679148	0.0142064	0.0184269	CHB	EAS	male	NA
NA18622	0	0	-0.0475593	0.0127991	-0.0208686	-0.0648671	0.0196821	0.0138472	CHB	EAS	male	NA
NA18623	0	0	-0.0480948	0.000192175	-0.0138954	-0.0580819	0.013085	0.0198909	CHB	EAS	male	NA
NA18624	0	0	-0.0483475	0.0166021	-0.020641	-0.0624523	0.0138994	0.0181902	CHB	EAS	male	NA
NA18625	0	0	-0.0489444	0.00760884	-0.0149465	-0.0613429	-0.000380833	-0.0237437	CHB	EAS	female	NA
NA18626	0	0	-0.0497244	0.0180803	-0.0186797	-0.0624064	0.00729715	-0.0188555	CHB	EAS	female	NA
NA18627	0	0	-0.0486823	0.0196593	-0.0166423	-0.0652525	0.00552183	-0.0309225	CHB	EAS	female	NA
NA18628	0	0	-0.0521379	0.016697	-0.0190315	-0.0653363	0.0176032	-0.0374948	CHB	EAS	female	NA
NA18629	0	0	-0.0533932	0.0149629	-0.010335	-0.0648216	0.0135933	-0.0303878	CHB	EAS	male	NA
NA18630	0	0	-0.0537227	0.0175953	-0.0122553	-0.0736884	0.00461361	-0.0418165	CHB	EAS	female	NA
NA18631	0	0	-0.0493197	0.00914624	-0.014983	-0.062981	0.00802074	-0.00873824	CHB	EAS	female	NA
NA18632	0	0	-0.0469122	0.00268871	-0.021979	-0.0607776	0.0169307	-0.00840197	CHB	EAS	male	NA
NA18633	0	0	-0.0436165	0.00913825	-0.0174104	-0.0717599	0.0140221	0.0260014	CHB	EAS	male	NA
NA18634	0	0	-0.0374523	0.00243852	-0.017126	-0.0658497	0.0148658	-0.00553932	CHB	EAS	female	NA
NA18635	0	0	-0.039579	0.00196849	-0.0197998	-0.0614545	0.00980391	0.0139681	CHB	EAS	male	NA
NA18636	0	0	-0.037917	0.00917945	-0.0220749	-0.0689205	0.0110505	0.0119319	CHB	EAS	male	NA
NA18637	0	0	-0.0399808	0.00578018	-0.0216692	-0.0681676	0.0223328	0.0132127	CHB	EAS	male	NA
NA18638	0	0	-0.0410816	0.00526688	-0.0151806	-0.0592732	-0.000999463	-0.00327807	CHB	EAS	male	NA
NA18639	0	0	-0.0462425	0.0126341	-0.0130739	-0.0723051	0.013839	-0.0325138	CHB	EAS	male	NA
NA18640	0	0	-0.0444187	0.0117594	-0.0161017	-0.0692193	0.005666	-0.0360477	CHB	EAS	female	NA
NA18641	0	0	-0.0525086	0.01577	-0.0188492	-0.0692912	0.00549193	-0.045972	CHB	EAS	female	NA
NA18642	0	0	-0.0450373	0.0116234	-0.00726674	-0.0640097	0.00516986	-0.0378361	CHB	EAS	female	NA
NA18643	0	0	-0.0473111	0.00977624	-0.0102514	-0.0676961	0.01013	-0.02804	CHB	EAS	male	NA
NA18644	0	0	-0.0499855	0.0136595	-0.0143547	-0.0706772	0.010912	-0.034236	CHB	EAS	female	NA
NA18645	0	0	-0.0524941	0.0107336	-0.0112207	-0.0710184	0.00782881	-0.0412607	CHB	EAS	male	NA
NA18646	0	0	-0.0480704	0.0237738	-0.0147623	-0.0693064	0.00127308	-0.0324282	CHB	EAS	female	NA
NA18647	0	0	-0.0477025	0.0141839	-0.0141173	-0.0641182	0.00511697	-0.0279106	CHB	EAS	male	NA
NA18648	0	0	-0.045473	0.0134245	-0.00475731	-0.065414	0.0107066	-0.0374437	CHB	EAS	male	NA
NA18740	0	0	-0.0491995	0.0221877	-0.0107793	-0.0710443	0.00387671	-0.0332131	CHB	EAS	male	NA
NA18745	0	0	-0.0536406	0.0117509	-0.0183463	-0.0719306	0.0090517	-0.0386329	CHB	EAS	male	NA
NA18747	0	0	-0.055007	0.0239427	-0.0107476	-0.0632734	0.0170952	-0.0419043	CHB	EAS	male	NA
NA18748	0	0	-0.043089	0.0153866	-0.0115555	-0.064353	-0.000844423	-0.03211	CHB	EAS	male	NA
NA18749	0	0	-0.0449193	0.0167247	-0.0138214	-0.0554511	0.00318685	-0.0291882	CHB	EAS	male	NA
NA18757	0	0	-0.0513748	0.0168153	-0.00846058	-0.0649462	0.00698204	-0.038801	CHB	EAS	male	NA
NA18853	0	0	0.102421	0.0090602	0.0102933	-0.0158991	0.000446828	-0.00155217	YRI	AFR	male	NA
NA18856	0	0	0.0996274	-0.00334164	0.0103484	-0.0021158	0.0125365	-0.00624018	YRI	AFR	male	NA
NA18858	0	0	0.0835046	-0.00179313	0.00932862	-0.0142026	0.0090913	0.0228208	YRI	AFR	female	NA
NA18861	0	0	0.0908625	0.00456676	0.00832636	-0.0159047	0.00734464	0.0248985	YRI	AFR	female	NA
NA18864	0	0	0.0980121	0.000762198	0.00967938	-0.0103605	-0.00651049	-0.00513536	YRI	AFR	female	NA
NA18865	0	0	0.101346	-0.00220939	0.0116318	-0.0106507	0.0023926	0.0113968	YRI	AFR	male	NA
NA18867	0	0	0.100371	-0.00115831	0.00402539	-0.00691442	0.00892095	0.00729029	YRI	AFR	female	NA
NA18868	0	0	0.10037	0.000161322	0.0108143	-0.0159135	-0.00363757	0.00668767	YRI	AFR	male	NA
NA18870	0	0	0.101787	0.00891207	0.0139009	-0.0134483	7.23395e-05	0.00974079	YRI	AFR	female	NA
NA18871	0	0	0.100695	-0.00599848	0.00401153	-0.0163225	0.0037604	0.00450475	YRI	AFR	male	NA
NA18873	0	0	0.0950589	-0.00394123	0.0149884	-0.0181095	-0.00729425	-0.00386384	YRI	AFR	female	NA
NA18874	0	0	0.0976673	0.0109955	0.0135414	-0.0133236	-0.00159546	-0.0180607	YRI	AFR	male	NA
NA18876	0	0	0.102608	-0.000529867	0.0122285	-0.0096328	-0.00115713	-0.00124747	YRI	AFR	female	NA
NA18877	0	0	0.0995039	-0.0146563	0.010215	-0.0185313	-0.00889255	0.0119896	YRI	AFR	male	NA
NA18878	0	0	0.0973421	0.000817801	0.00963713	-0.0122924	0.00621763	-0.00052892	YRI	AFR	female	NA
NA18879	0	0	0.0974346	0.00250405	0.00667095	-0.0104299	-0.000192934	0.00859971	YRI	AFR	male	NA
NA18881	0	0	0.0904142	0.000723477	0.0133438	-0.0176801	-0.000253978	-0.028124	YRI	AFR	female	NA
NA18907	0	0	0.092909	0.00098407	0.00801618	-0.0103636	0.00537775	0.0193414	YRI	AFR	female	NA
NA18908	0	0	0.0977731	0.00828125	0.00631603	-0.0140803	0.00213857	0.00271878	YRI	AFR	male	NA
NA18909	0	0	0.0936683	-0.00382869	0.00429089	-0.00552402	0.00570003	0.0220989	YRI	AFR	female	NA
NA18910	0	0	0.0931783	0.00991351	0.00442255	-0.0103531	-0.000294218	0.00441697	YRI	AFR	male	NA
NA18912	0	0	0.0966868	-0.00214958	0.0140353	-0.0063993	0.00500004	0.00202192	YRI	AFR	female	NA
NA18915	0	0	0.103017	0.00534034	0.00592121	-0.0101996	-0.000220741	0.00272019	YRI	AFR	male	NA
NA18916	0	0	0.100897	-0.00322542	0.00142067	-0.0147841	0.00652596	0.0313612	YRI	AFR	female	NA
NA18917	0	0	0.101445	0.00626973	0.00974052	-0.0123408	0.00523152	0.00965588	YRI	AFR	male	NA
NA18923	0	0	0.100173	-0.000296859	0.00505294	-0.0130762	-0.0058202	0.0119371	YRI	AFR	male	NA
NA18924	0	0	0.0968104	-0.00296357	0.0124637	-0.0188689	-0.00142433	-0.00673159	YRI	AFR	female	NA
NA18933	0	0	0.0886359	0.00453966	0.00926656	-0.0112821	-0.00100199	0.00307204	YRI	AFR	female	NA
NA18934	0	0	0.103501	0.00034813	0.0100416	-0.0099241	-0.00152644	0.00477177	YRI	AFR	male	NA
NA18939	0	0	-0.0501541	0.013988	-0.00308827	-0.0697919	0.00509701	-0.0373904	JPT	EAS	female	NA
NA18940	0	0	-0.0471846	0.00700575	-0.0190101	-0.0650293	0.00840997	0.0169156	JPT	EAS	male	NA
NA18941	0	0	-0.0461182	0.0146426	-0.0130699	-0.0684388	0.0189093	-0.0306104	JPT	EAS	female	NA
NA18942	0	0	-0.0411879	0.00707982	-0.0199911	-0.0711375	0.0108627	0.01139	JPT	EAS	female	NA
NA18943	0	0	-0.0464939	-0.00394865	-0.026382	-0.068324	0.0132027	0.0191095	JPT	EAS	male	NA
NA18944	0	0	-0.0432821	0.0110854	-0.0180134	-0.0633737	0.0120633	0.016547	JPT	EAS	male	NA
NA18945	0	0	-0.0462467	-0.0030535	-0.0288315	-0.0618971	0.0114337	0.0231964	JPT	EAS	male	NA
NA18946	0	0	-0.0522781	0.0125977	-0.00543493	-0.0635794	0.0025322	-0.0385967	JPT	EAS	female	NA
NA18947	0	0	-0.0456677	0.00163462	-0.00899906	-0.070356	0.0127369	0.0127703	JPT	EAS	female	NA
NA18948	0	0	-0.0468905	-8.9951e-05	-0.0137266	-0.0667876	0.00591667	0.0200611	JPT	EAS	male	NA
NA18949	0	0	-0.0397813	0.00279821	-0.0252294	-0.0714923	0.0100189	0.0245804	JPT	EAS	female	NA
NA18950	0	0	-0.0393844	0.005368	-0.0184961	-0.0696884	0.0049173	-0.00282545	JPT	EAS	female	NA
NA18951	0	0	-0.0395833	-0.000598461	-0.0207106	-0.0602469	0.0250041	0.0250363	JPT	EAS	female	NA
NA18952	0	0	-0.0434556	0.00572688	-0.0151908	-0.0626684	0.00325624	0.0111695	JPT	EAS	male	NA
NA18953	0	0	-0.0464864	0.00360352	-0.00729254	-0.0643367	-0.0010369	-0.00115293	JPT	EAS	male	NA
NA18954	0	0	-0.0535014	0.0218523	-0.00505889	-0.0822687	0.00689313	-0.0504883	JPT	EAS	female	NA
NA18956	0	0	-0.0456009	0.00197184	-0.0168743	-0.0640525	0.00315687	-0.0314973	JPT	EAS	female	NA
NA18957	0	0	-0.0489789	0.00766778	-0.0047219	-0.0675335	0.00628114	-0.0336955	JPT	EAS	female	NA
NA18959	0	0	-0.0473978	0.00479243	-0.0138525	-0.0554857	0.00879824	-0.00787687	JPT	EAS	male	NA
NA18960	0	0	-0.0439223	0.00410056	-0.00984467	-0.0661311	0.0125747	-0.00611697	JPT	EAS	male	NA
NA18961	0	0	-0.041315	0.0115017	-0.0141375	-0.0662663	0.00252358	-0.01229	JPT	EAS	male	NA
NA18962	0	0	-0.0458051	0.00886148	-0.0105693	-0.0698765	0.0130061	-0.0409975	JPT	EAS	male	NA
NA18963	0	0	-0.0460994	0.0161987	-0.0116178	-0.0593877	0.0121651	-0.0245927	JPT	EAS	female	NA
NA18964	0	0	-0.045369	0.0129049	-0.0165505	-0.059762	0.00695122	-0.00317583	JPT	EAS	female	NA
NA18965	0	0	-0.043812	0.0173491	-0.0194978	-0.0703302	-0.000851674	-0.0297549	JPT	EAS	male	NA
NA18966	0	0	-0.0466175	0.0025608	-0.0125462	-0.0573842	0.00604603	-0.0102372	JPT	EAS	male	NA
NA18967	0	0	-0.0498939	0.00596647	-0.0129307	-0.0694135	0.0102271	-0.00975002	JPT	EAS	male	NA
NA18968	0	0	-0.0366775	0.00687179	-0.0100583	-0.0637756	0.00266302	-0.00779826	JPT	EAS	female	NA
NA18969	0	0	-0.0476718	0.0110606	-0.0128966	-0.0647791	0.0116242	0.00024151	JPT	EAS	female	NA
NA18970	0	0	-0.0468905	0.00521125	-0.010486	-0.0699455	-0.000357583	0.00502803	JPT	EAS	male	NA
NA18971	0	0	-0.0439935	0.0112772	-0.0154299	-0.0575278	0.00402873	-0.0032659	JPT	EAS	male	NA
NA18972	0	0	-0.0444926	0.0104363	-0.0220243	-0.0748841	-0.00333269	-0.00338533	JPT	EAS	female	NA
NA18973	0	0	-0.0425638	0.00246581	-0.0119167	-0.06666	0.010084	0.0103836	JPT	EAS	female	NA
NA18974	0	0	-0.0437772	0.0232468	-0.0126275	-0.0643515	0.00704169	-0.00584568	JPT	EAS	male	NA
NA18975	0	0	-0.0487007	0.00949852	-0.00536643	-0.0653255	-0.000929045	-0.00167224	JPT	EAS	female	NA
NA18976	0	0	-0.0379834	0.0107762	-0.00971984	-0.0763593	0.000513897	-0.00624417	JPT	EAS	female	NA
NA18977	0	0	-0.0502954	0.0179108	-0.0167147	-0.0730958	0.0080649	-0.0320194	JPT	EAS	male	NA
NA18978	0	0	-0.0426211	0.0101456	-0.0126444	-0.0655935	-0.00166038	-0.0323268	JPT	EAS	female	NA
NA18979	0	0	-0.0442133	0.0133859	-0.0152054	-0.0693173	0.00442088	-0.0249121	JPT	EAS	female	NA
NA18980	0	0	-0.0539903	0.0132233	-0.00833493	-0.0658794	0.00569738	-0.0292053	JPT	EAS	female	NA
NA18981	0	0	-0.0350098	0.0011392	-0.00824258	-0.0692046	0.0118708	-0.00672426	JPT	EAS	female	NA
NA18982	0	0	-0.0390387	0.00155992	-0.0147126	-0.0640433	-0.00127693	-0.00412041	JPT	EAS	male	NA
NA18983	0	0	-0.0391199	0.00735786	-0.0186753	-0.0635014	-0.00078871	0.00481164	JPT	EAS	male	NA
NA18984	0	0	-0.0410817	0.0106118	-0.0110688	-0.0684892	-0.0058271	-0.0175701	JPT	EAS	male	NA
NA18985	0	0	-0.0468779	0.00736938	-0.0208742	-0.0657023	0.00399144	-0.0128023	JPT	EAS	male	NA
NA18986	0	0	-0.0392437	0.00541032	-0.0129023	-0.0621018	0.00221158	0.00480764	JPT	EAS	male	NA
NA18987	0	0	-0.0463466	0.00638621	-0.0176017	-0.0672847	0.00657096	0.0066757	JPT	EAS	female	NA
NA18988	0	0	-0.0395627	0.00254721	-0.0149318	-0.0697958	0.00912886	-0.0106285	JPT	EAS	male	NA
NA18989	0	0	-0.0453451	0.00180006	-0.0164399	-0.0589328	0.00647719	0.00686533	JPT	EAS	male	NA
NA18990	0	0	-0.0456548	0.0132919	-0.0151358	-0.0703417	0.00593256	0.00359258	JPT	EAS	male	NA
NA18991	0	0	-0.0365795	0.0075983	-0.00543643	-0.0683278	0.00794245	-0.00266559	JPT	EAS	female	NA
NA18992	0	0	-0.0496102	0.0154654	-0.0124382	-0.0696408	0.0067422	-0.0412718	JPT	EAS	female	NA
NA18993	0	0	-0.0537618	0.014028	-0.00999367	-0.0720479	0.000641231	-0.0273723	JPT	EAS	female	NA
NA18994	0	0	-0.0506235	0.0130341	-0.00934166	-0.070684	0.00190942	-0.0427365	JPT	EAS	male	NA
NA18995	0	0	-0.060817	0.0273467	-0.0145009	-0.0708001	-0.000558661	-0.0306584	JPT	EAS	male	NA
NA18997	0	0	-0.045231	0.0127371	-0.00947452	-0.0758522	0.00276195	-0.0407715	JPT	EAS	female	NA
NA18998	0	0	-0.0481905	0.0133383	-0.00195614	-0.0606362	-0.0050825	-0.0353183	JPT	EAS	female	NA
NA18999	0	0	-0.0516781	-0.0045524	-0.0215454	-0.0642252	0.00448463	0.00533421	JPT	EAS	female	NA
NA19000	0	0	-0.0399346	0.00320941	-0.0214983	-0.0712243	-8.50376e-05	0.0079424	JPT	EAS	male	NA
NA19001	0	0	-0.0526368	0.0205542	-0.00915544	-0.0673473	0.00840433	-0.0304617	JPT	EAS	female	NA
NA19002	0	0	-0.0461476	0.00732777	-0.00845064	-0.0675579	0.00410998	-0.0253329	JPT	EAS	female	NA
NA19003	0	0	-0.0487733	0.00630066	-0.0192806	-0.0607358	0.00456234	-0.00841296	JPT	EAS	female	NA
NA19004	0	0	-0.0357903	0.00113221	-0.0117387	-0.0609563	-0.00750299	0.00418163	JPT	EAS	male	NA
NA19005	0	0	-0.042948	0.0113927	-0.00619769	-0.0736019	-0.00501865	-0.0335557	JPT	EAS	male	NA
NA19006	0	0	-0.0352839	-0.00133833	-0.0139845	-0.0698491	0.0079358	0.0119483	JPT	EAS	male	NA
NA19007	0	0	-0.0405463	0.00826134	-0.0113681	-0.0585414	0.00529008	-0.00855358	JPT	EAS	male	NA
NA19009	0	0	-0.0506541	0.0196513	-0.0185346	-0.0574634	-0.000534003	-0.0301739	JPT	EAS	male	NA
NA19010	0	0	-0.0422854	0.0103906	-0.0114675	-0.0768169	0.00602067	-0.020624	JPT	EAS	female	NA
NA19011	0	0	-0.0420072	0.00470156	-0.0152191	-0.0619505	0.00665575	0.0100288	JPT	EAS	female	NA
NA19012	0	0	-0.0478754	0.0118051	-0.0158821	-0.0657596	0.00766491	0.0106497	JPT	EAS	male	NA
NA19017	0	0	0.091809	-0.00544122	-0.00110796	-0.0021684	-0.00488986	-0.0160719	LWK	AFR	female	NA
NA19019	0	0	0.0889617	-0.00451697	0.00404531	-0.0114861	0.00218254	-0.0100134	LWK	AFR	female	NA
NA19020	0	0	0.0938071	0.00705345	0.0179494	-0.0114423	-0.00356994	-0.0306588	LWK	AFR	male	NA
NA19023	0	0	0.0962311	0.000950963	0.0102815	-0.00485994	-0.00329539	-0.0102813	LWK	AFR	female	NA
NA19024	0	0	0.0878915	0.0029595	0.0142418	-0.00258396	-0.00726301	0.00702573	LWK	AFR	female	NA
NA19025	0	0	0.0897997	-0.00131654	0.00531998	-0.0173879	0.00900286	0.00767651	LWK	AFR	male	NA
NA19026	0	0	0.094846	-0.00388473	0.0105055	-0.0106635	0.000519559	-0.00710565	LWK	AFR	male	NA
NA19027	0	0	0.0867129	0.0118558	0.0200097	-0.0033125	0.00169971	-0.0247584	LWK	AFR	male	NA
NA19028	0	0	0.0823684	0.00562334	0.00948243	-0.0165364	-0.00913082	-0.0302565	LWK	AFR	male	NA
NA19030	0	0	0.0829844	0.00461715	0.00744212	-0.00104895	-0.00776399	-0.00868162	LWK	AFR	female	NA
NA19031	0	0	0.0897951	0.0132012	0.0161602	-0.00481381	-0.00345533	-0.0463454	LWK	AFR	male	NA
NA19035	0	0	0.092229	0.00493143	0.0122681	-0.0100247	0.00337343	-0.0303444	LWK	AFR	male	NA
NA19036	0	0	0.0947947	-0.00124561	0.0246365	-0.0128617	-0.00442715	-0.029386	LWK	AFR	female	NA
NA19037	0	0	0.0896385	0.000677226	0.00593782	-0.00911515	0.00408391	-0.00148892	LWK	AFR	female	NA
NA19038	0	0	0.0879235	0.00492533	0.0122221	-0.00462025	3.11662e-05	-0.025021	LWK	AFR	female	NA
NA19041	0	0	0.0842294	0.0146993	0.0129301	-0.020602	0.00517863	-0.0352536	LWK	AFR	male	NA
NA19042	0	0	0.0879536	-0.00612252	0.0071897	-0.00909116	0.00353795	-0.000114762	LWK	AFR	female	NA
NA19043	0	0	0.096372	-0.00100161	0.00754762	-0.00947602	-0.00656292	-0.00883841	LWK	AFR	male	NA
NA19054	0	0	-0.0396523	0.00948938	-0.0114001	-0.0638463	-0.0013077	0.00543778	JPT	EAS	female	NA
NA19055	0	0	-0.044261	0.007487	-0.0187498	-0.0697284	-0.000423782	-0.0106969	JPT	EAS	male	NA
NA19056	0	0	-0.0450694	0.00874117	-0.0212479	-0.0664815	0.0150395	-0.00799213	JPT	EAS	male	NA
NA19057	0	0	-0.0483971	0.00569802	-0.0164237	-0.0589457	0.00819388	-0.0126672	JPT	EAS	female	NA
NA19058	0	0	-0.0318216	0.00902997	-0.0177427	-0.0655318	0.001514	0.00213824	JPT	EAS	male	NA
[truncated: 593 more rows]

## Sheet: Figure3B
CHROM	POS	ID	REF	ALT	GENE	CONSEQUENCE	AC	AF	AF_MAX	AF_AFR	AF_AMR	AF_ASJ	AF_EAS	AF_FIN	AF_NFE	AF_SAS	AF_OTH	HOM	HEMI	EXON	AA_POS	AA_CHANGE	IMPACT	LOF	SIFT	POLYPHEN	EIGEN	LINSIGHT	CADD
6	152457788	rs76423509	G	A	SYNE1	missense	5	2.03307e-05	6.4973e-05	0	0	0	0	0	2.69242e-05	6.4973e-05	0	0	0	141/146	8542	R/W	MODERATE	.	0	0.946	7.397	0	35
6	152457824	rs37228264	G	A	SYNE1	missense	7	2.84497e-05	0.000196027	0.000196027	0	0	5.79845e-05	0	1.7933e-05	3.24886e-05	0	0	0	141/146	8530	R/C	MODERATE	.	0	0.746	6.211	0	35
6	152457844	rs75957749	C	T	SYNE1	missense	2	8.12612e-06	3.24886e-05	0	0	0	0	0	8.96154e-06	3.24886e-05	0	0	0	141/146	8523	R/H	MODERATE	.	0	0.999	7.827	0	35
6	152457845	rs76502775	G	A	SYNE1	missense	6	2.43756e-05	4.47981e-05	0	0	0	0	0	4.47981e-05	3.24886e-05	0	0	0	141/146	8523	R/C	MODERATE	.	0	0.999	8.698	0	35
6	152457929	.	G	A	SYNE1	missense	1	4.06128e-06	5.79777e-05	0	0	0	5.79777e-05	0	0	0	0	0	0	141/146	8495	R/C	MODERATE	.	0	0.946	10.507	0	35
6	152470649	rs37610243	C	T	SYNE1	missense	11	4.46686e-05	0.000182349	0	0	0	5.79777e-05	4.48471e-05	5.37105e-05	6.4973e-05	0.000182349	0	0	136/146	8202	R/H	MODERATE	.	0	0.998	6.798	0	35
6	152470650	.	G	A	SYNE1	missense	1	4.06128e-06	8.95319e-06	0	0	0	0	0	8.95319e-06	0	0	0	0	136/146	8202	R/C	MODERATE	.	0	0.998	8.446	0	35
6	152470653	.	C	T	SYNE1	missense	5	2.03039e-05	0.000119111	0	0.000119111	0	5.79777e-05	0	0	0	0	1	0	136/146	8201	G/R	MODERATE	.	0	0.995	8.366	0	35
6	152472788	rs77743513	C	T	SYNE1	missense	2	8.1279e-06	3.25182e-05	0	0	0	0	0	8.95897e-06	3.25182e-05	0	0	0	135/146	8117	R/Q	MODERATE	.	0	0.995	9.294	0	35
6	152472789	rs14405652	G	A	SYNE1	missense	280	0.00113802	0.0230738	6.54022e-05	0	0.0230738	5.80316e-05	0	0.00034052	3.25182e-05	0.00219058	3	0	135/146	8117	R/W	MODERATE	.	0	0.998	7.339	0	35
6	152473104	rs74837596	C	A	SYNE1	missense	1	4.06369e-06	4.48591e-05	0	0	0	0	4.48591e-05	0	0	0	0	0	134/146	8101	R/L	MODERATE	.	0	0.924	10.269	0	35
6	152473104	rs74837596	C	T	SYNE1	missense	1	4.06369e-06	3.2514e-05	0	0	0	0	0	0	3.2514e-05	0	0	0	134/146	8101	R/H	MODERATE	.	0	0.91	11.068	0	35
6	152473105	rs77262227	G	A	SYNE1	missense	2	8.12605e-06	0.000182415	0	0	0	0	0	8.95865e-06	0	0.000182415	0	0	134/146	8101	R/C	MODERATE	.	0	0.986	11.353	0	35
6	152473122	rs11910324	C	T	SYNE1	missense	1	4.06207e-06	8.9556e-06	0	0	0	0	0	8.9556e-06	0	0	0	0	134/146	8095	R/H	MODERATE	.	0	0.994	10.847	0	35
6	152473123	rs20011877	G	A	SYNE1	missense	3	1.21856e-05	2.9785e-05	0	2.9785e-05	0	0	0	1.79102e-05	0	0	0	0	134/146	8095	R/C	MODERATE	.	0	0.994	8.275	0	35
6	152473194	.	C	T	SYNE1	missense	4	1.62463e-05	2.97814e-05	0	2.97814e-05	0	0	0	2.68644e-05	0	0	0	0	134/146	8071	R/H	MODERATE	.	0	0.996	10.121	0	35
6	152473195	.	G	A	SYNE1	missense	1	4.06177e-06	8.9556e-06	0	0	0	0	0	8.9556e-06	0	0	0	0	134/146	8071	R/C	MODERATE	.	0	0.996	11.727	0	35
6	152473212	rs20195618	C	A	SYNE1	missense	13	5.28142e-05	0.00031407	0	0	0	0	0.00031407	4.47948e-05	0	0.000182482	0	0	134/146	8065	R/L	MODERATE	.	0	0.591	11.277	0	35
6	152473212	rs20195618	C	T	SYNE1	missense	6	2.43758e-05	5.79777e-05	0	0	0	5.79777e-05	0	4.47948e-05	0	0	0	0	134/146	8065	R/H	MODERATE	.	0	0.772	11.287	0	35
6	152473213	.	G	A	SYNE1	missense	1	4.06237e-06	4.48632e-05	0	0	0	0	4.48632e-05	0	0	0	0	0	134/146	8065	R/C	MODERATE	.	0	0.991	12.96	0	35
6	152473215	.	C	T	SYNE1	missense	2	8.12506e-06	1.79167e-05	0	0	0	0	0	1.79167e-05	0	0	0	0	134/146	8064	R/H	MODERATE	.	0	0.908	9.748	0	35
6	152473216	rs75327112	G	A	SYNE1	missense	1	4.06246e-06	2.97796e-05	0	2.97796e-05	0	0	0	0	0	0	0	0	134/146	8064	R/C	MODERATE	.	0	0.996	8.09	0	35
6	152473237	.	C	T	SYNE1	missense	1	4.06355e-06	8.9625e-06	0	0	0	0	0	8.9625e-06	0	0	0	0	134/146	8057	E/K	MODERATE	.	0	0.992	11.766	0	35
6	152473255	rs37375408	C	T	SYNE1	missense	1	4.06537e-06	8.9699e-06	0	0	0	0	0	8.9699e-06	0	0	0	0	134/146	8051	E/K	MODERATE	.	0	0.857	11.672	0	35
6	152476128	.	G	A	SYNE1	missense	3	1.21855e-05	6.49773e-05	0	0	0	0	0	8.95608e-06	6.49773e-05	0	0	0	133/146	8010	R/C	MODERATE	.	0	0.582	6.13	0	35
6	152477087	rs76977349	C	G	SYNE1	missense	1	4.06154e-06	8.9556e-06	0	0	0	0	0	8.9556e-06	0	0	0	0	132/146	7979	R/P	MODERATE	.	0	0.947	11.12	0	35
6	152477088	rs76299108	G	A	SYNE1	missense	4	1.62466e-05	0.000173933	0	0	0	0.000173933	0	0	3.24865e-05	0	0	0	132/146	7979	R/W	MODERATE	.	0	0.978	9.538	0	35
6	152477090	rs77431957	C	T	SYNE1	missense	14	5.68606e-05	9.85081e-05	0	5.95593e-05	0	0	0	9.85081e-05	3.24865e-05	0	0	0	132/146	7978	R/Q	MODERATE	.	0	0.944	7.176	0	35
6	152477091	rs37051889	G	A	SYNE1	missense	2	8.12308e-06	1.79112e-05	0	0	0	0	0	1.79112e-05	0	0	0	0	132/146	7978	R/W	MODERATE	.	0	0.998	7.034	0	35
6	152477130	rs75321954	C	T	SYNE1	missense	4	1.62477e-05	9.74596e-05	0	0	0	0	0	8.95688e-06	9.74596e-05	0	0	0	132/146	7965	E/K	MODERATE	.	0	0.989	10.507	0	35
6	152477148	rs78002949	C	T	SYNE1	missense	5	2.03102e-05	8.93495e-05	0	8.93495e-05	0	0	0	1.79144e-05	0	0	0	0	132/146	7959	A/T	MODERATE	.	0	0.999	7.15	0	35
6	152477157	rs77422009	C	T	SYNE1	missense	6	2.43736e-05	0.000289889	0	2.97832e-05	0	0.000289889	0	0	0	0	0	0	132/146	7956	D/N	MODERATE	.	0	0.999	11.037	0	35
6	152485375	rs14899722	C	T	SYNE1	missense	100	0.000406369	0.00575088	0.00575088	0.000148943	0	0	0	4.48181e-05	0	0.000365097	0	0	131/146	7905	E/K	MODERATE	.	0	0.978	10.426	0	35
6	152497566	rs76007667	C	T	SYNE1	missense	16	6.49883e-05	0.000422352	0	2.97779e-05	0	0	0	1.79125e-05	0.000422352	0	0	0	130/146	7864	D/N	MODERATE	.	0	0.998	7.281	0	35
6	152497686	rs75143775	C	T	SYNE1	missense	1	4.06507e-06	8.97118e-06	0	0	0	0	0	8.97118e-06	0	0	0	0	130/146	7824	E/K	MODERATE	.	0	0.852	8.635	0	35
6	152510430	rs77956845	C	T	SYNE1	missense	13	5.2849e-05	0.00020847	0	0.00020847	0	0	0	3.5888e-05	6.4973e-05	0	0	0	128/146	7753	R/H	MODERATE	.	0	0.999	11.73	0	35
6	152510431	rs13874716	G	A	SYNE1	missense	4	1.62614e-05	5.79979e-05	0	0	0	5.79979e-05	0	1.79437e-05	3.24886e-05	0	0	0	128/146	7753	R/C	MODERATE	.	0	0.999	12.174	0	35
6	152510431	rs13874716	G	T	SYNE1	missense	2	8.13068e-06	6.53509e-05	6.53509e-05	0	0	0	0	0	3.24886e-05	0	0	0	128/146	7753	R/S	MODERATE	.	0	0.998	11.982	0	35
6	152527449	rs74974315	C	T	SYNE1	missense	1	4.06686e-06	8.97602e-06	0	0	0	0	0	8.97602e-06	0	0	0	0	126/146	7625	V/M	MODERATE	.	0	0.99	7.757	0	35
6	152529197	rs78063425	C	G	SYNE1	missense	1	4.06299e-06	5.8045e-05	0	0	0	5.8045e-05	0	0	0	0	0	0	125/146	7578	W/C	MODERATE	.	0	0.987	9.522	0	35
6	152529197	rs78063425	C	A	SYNE1	missense	1	4.06299e-06	6.53509e-05	6.53509e-05	0	0	0	0	0	0	0	0	0	125/146	7578	W/C	MODERATE	.	0	0.987	9.522	0	35
6	152529198	.	C	A	SYNE1	missense	1	4.06279e-06	6.53509e-05	6.53509e-05	0	0	0	0	0	0	0	0	0	125/146	7578	W/L	MODERATE	.	0	0.914	8.727	0	35
6	152529231	rs76947431	C	T	SYNE1	missense	7	2.84618e-05	5.95699e-05	0	5.95699e-05	0	0	0	4.48616e-05	0	0	0	0	125/146	7567	R/H	MODERATE	.	0	0.991	7.094	0	35
6	152529231	rs76947431	C	G	SYNE1	missense	1	4.06597e-06	8.97231e-06	0	0	0	0	0	8.97231e-06	0	0	0	0	125/146	7567	R/P	MODERATE	.	0	0.989	7.078	0	35
6	152529232	rs37531430	G	A	SYNE1	missense	5	2.03333e-05	0.000196053	0.000196053	0	0	0	0	1.79504e-05	0	0	0	0	125/146	7567	R/C	MODERATE	.	0	0.991	7.746	0	35
6	152529286	rs54935790	G	A	SYNE1	missense	2	8.132e-06	6.53509e-05	6.53509e-05	0	0	0	0	0	3.24886e-05	0	0	0	125/146	7549	R/C	MODERATE	.	0	0.836	8.198	0	35
6	152536101	rs74737145	C	A	SYNE1	missense	2	8.12526e-06	0.000116009	0	0	0	0.000116009	0	0	0	0	0	0	122/146	7429	R/I	MODERATE	.	0	0.997	10.912	0	35
6	152536153	rs36810528	G	A	SYNE1	missense	5	2.03186e-05	6.53509e-05	6.53509e-05	0	0	0	4.48712e-05	2.68889e-05	0	0	0	0	122/146	7412	R/C	MODERATE	.	0	0.846	10.699	0	35
6	152536173	rs77803663	C	A	SYNE1	missense	2	8.12856e-06	1.79276e-05	0	0	0	0	0	1.79276e-05	0	0	0	0	122/146	7405	S/I	MODERATE	.	0	0.986	10.918	0	35
6	152545687	rs74632611	C	G	SYNE1	missense	3	1.21968e-05	8.93655e-05	0	8.93655e-05	0	0	0	0	0	0	0	0	117/146	7155	R/P	MODERATE	.	0	0.946	8.758	0	35
6	152552608	rs77267531	C	T	SYNE1	missense	5	2.03103e-05	5.95593e-05	0	5.95593e-05	0	0	0	2.68692e-05	0	0	0	0	114/146	6986	R/H	MODERATE	.	0	0.986	11.555	0	35
6	152552624	rs77513846	C	A	SYNE1	missense	6	2.43728e-05	0.000194919	0	0	0	0	0	0	0.000194919	0	0	0	114/146	6981	D/Y	MODERATE	.	0	0.981	12.254	0	35
6	152552690	rs77841728	C	T	SYNE1	missense	1	4.06544e-06	3.2495e-05	0	0	0	0	0	0	3.2495e-05	0	0	0	114/146	6959	D/N	MODERATE	.	0	0.978	9.659	0	35
6	152553347	rs77853418	C	A	SYNE1	missense	1	4.06187e-06	0.000101523	0	0	0.000101523	0	0	0	0	0	0	0	113/146	6922	W/C	MODERATE	.	0	0.999	12.348	0	35
6	152554964	.	C	G	SYNE1	missense	2	8.12539e-06	1.79167e-05	0	0	0	0	0	1.79167e-05	0	0	0	0	112/146	6888	W/C	MODERATE	.	0	0.999	11.414	0	35
6	152554995	rs77576544	C	T	SYNE1	missense	2	8.1281e-06	0.000130719	0.000130719	0	0	0	0	0	0	0	0	0	112/146	6878	R/H	MODERATE	.	0	0.988	10.309	0	35
6	152554995	rs77576544	C	A	SYNE1	missense	1	4.06405e-06	2.97814e-05	0	2.97814e-05	0	0	0	0	0	0	0	0	112/146	6878	R/L	MODERATE	.	0	0.949	10.309	0	35
6	152554996	.	G	A	SYNE1	missense	1	4.06402e-06	0.000101585	0	0	0.000101585	0	0	0	0	0	0	0	112/146	6878	R/C	MODERATE	.	0	0.991	8.749	0	35
6	152555825	rs37408352	C	T	SYNE1	missense	17	6.9063e-05	0.000289889	0	0	0	0.000289889	0	3.5841e-05	0.000259892	0	0	0	111/146	6836	R/H	MODERATE	.	0	0.874	9.347	0	35
6	152555825	rs37408352	C	A	SYNE1	missense	1	4.06253e-06	6.53509e-05	6.53509e-05	0	0	0	0	0	0	0	0	0	111/146	6836	R/L	MODERATE	.	0	0.949	9.602	0	35
6	152555826	rs77123468	G	A	SYNE1	missense	14	5.6874e-05	0.000116473	0	0	0	0	0	0.000116473	3.24865e-05	0	0	0	111/146	6836	R/C	MODERATE	.	0	0.991	7.876	0	35
6	152557987	rs37057189	C	T	SYNE1	missense	2	8.12315e-06	6.53424e-05	6.53424e-05	2.97796e-05	0	0	0	0	0	0	0	0	109/146	6722	E/K	MODERATE	.	0	0.959	7.957	0	35
6	152558004	rs77540882	C	A	SYNE1	missense	1	4.06194e-06	8.95608e-06	0	0	0	0	0	8.95608e-06	0	0	0	0	109/146	6716	G/V	MODERATE	.	0	0.908	8.392	0	35
6	152599310	rs75046572	C	T	SYNE1	missense	17	6.91147e-05	0.000552307	0	0	0	0	0	0	0.000552307	0	1	0	98/146	6163	E/K	MODERATE	.	0	0.941	6.419	0	35
6	152599316	rs78019317	C	T	SYNE1	missense	2	8.12975e-06	2.97796e-05	0	2.97796e-05	0	0	0	8.96829e-06	0	0	0	0	98/146	6161	E/K	MODERATE	.	0	0.902	5.173	0	35
6	152599337	rs52809487	C	A	SYNE1	missense	2	8.1277e-06	5.95628e-05	0	5.95628e-05	0	0	0	0	0	0	0	0	98/146	6154	G/C	MODERATE	.	0	0.999	9.004	0	35
6	152605127	rs20020927	G	A	SYNE1	missense	11	4.46809e-05	0.000710804	6.53509e-05	0	0.000710804	0	0	2.68702e-05	0	0	0	0	96/146	6065	R/W	MODERATE	.	0	0.808	5.247	0	35
6	152605166	.	C	T	SYNE1	missense	1	4.06227e-06	2.97814e-05	0	2.97814e-05	0	0	0	0	0	0	0	0	96/146	6052	E/K	MODERATE	.	0	0.926	7.699	0	35
6	152615120	rs74622038	C	T	SYNE1	missense	8	3.24884e-05	0.000162433	6.53424e-05	0	0	0	0	1.79061e-05	0.000162433	0	0	0	94/146	5942	R/H	MODERATE	.	0	0.987	7.679	0	35
6	152621820	rs75424921	G	A	SYNE1	missense	3	1.21829e-05	6.49773e-05	0	0	0	0	0	8.95207e-06	6.49773e-05	0	0	0	93/146	5880	R/C	MODERATE	.	0	0.77	9.471	0	35
6	152621903	rs36835445	C	T	SYNE1	missense	3	1.21903e-05	3.24865e-05	0	2.97779e-05	0	0	0	8.96443e-06	3.24865e-05	0	0	0	93/146	5852	R/H	MODERATE	.	0	0.999	9.335	0	35
6	152621904	rs76071981	G	A	SYNE1	missense	4	1.62536e-05	3.58577e-05	0	0	0	0	0	3.58577e-05	0	0	0	0	93/146	5852	R/C	MODERATE	.	0	0.999	6.312	0	35
6	152629632	rs20204146	G	A	SYNE1	missense	3	1.21831e-05	6.53424e-05	6.53424e-05	0	0	0	0	8.95239e-06	3.24886e-05	0	0	0	91/146	5780	R/W	MODERATE	.	0	0.976	5.352	0	35
6	152631011	rs13894194	G	A	SYNE1	missense	8	3.25103e-05	0.000196104	0.000196104	0	0	0	0	3.58147e-05	3.24865e-05	0	0	0	90/146	5721	R/W	MODERATE	.	0	0.847	8.545	0	35
6	152631536	rs78079412	G	A	SYNE1	missense	9	3.65527e-05	0.000289889	0	0	0	0.000289889	0	1.79025e-05	6.4973e-05	0	0	0	89/146	5672	R/W	MODERATE	.	0	0.999	8.249	0	35
6	152631566	rs14589973	G	A	SYNE1	missense	175	0.000710689	0.00145879	0.000522739	0.000625335	0.000812183	0	4.48914e-05	0.00103835	0.000422325	0.00145879	0	0	89/146	5662	R/C	MODERATE	.	0	0.891	7.015	0	35
6	152631852	rs57055673	G	A	SYNE1	missense	152	0.000617475	0.0044881	0	0.000238251	0	0	0	5.37249e-05	0.0044881	0	2	0	88/146	5623	R/C	MODERATE	.	0	0.863	9.311	0	35
6	152638007	rs37509754	G	A	SYNE1	missense	19	7.71724e-05	0.000914794	0.000914794	2.97832e-05	0	0.000173974	0	8.95448e-06	0	0	0	0	87/146	5563	R/W	MODERATE	.	0	0.847	7.147	0	35
6	152675994	rs77744748	G	A	SYNE1	missense	7	2.8431e-05	6.53424e-05	6.53424e-05	5.95628e-05	0	0	0	3.58192e-05	0	0	0	0	67/146	3576	R/W	MODERATE	.	0	0.988	6.132	0	35
6	152702463	rs14539059	C	T	SYNE1	missense	5	2.05727e-05	6.54707e-05	6.54707e-05	0	0	0	0	1.8382e-05	6.49815e-05	0	0	0	56/146	2896	R/H	MODERATE	.	0	0.998	5.368	0	35
6	152720885	rs75582164	C	T	SYNE1	missense	6	2.43829e-05	5.80114e-05	0	2.97885e-05	0	5.80114e-05	0	3.58584e-05	0	0	0	0	48/146	2368	R/H	MODERATE	.	0	0.961	9.655	0	35
6	152457818	.	C	G	SYNE1	missense	1	4.06415e-06	2.9785e-05	0	2.9785e-05	0	0	0	0	0	0	0	0	141/146	8532	D/H	MODERATE	.	0	0.841	8.902	0	34
6	152457887	.	A	T	SYNE1	missense	1	4.06108e-06	3.24865e-05	0	0	0	0	0	0	3.24865e-05	0	0	0	141/146	8509	F/I	MODERATE	.	0	0.999	10.385	0	34
6	152457923	rs77739043	C	T	SYNE1	missense	4	1.62441e-05	3.58108e-05	0	0	0	0	0	3.58108e-05	0	0	0	0	141/146	8497	A/T	MODERATE	.	0	0.984	6.441	0	34
6	152457952	rs77545535	T	A	SYNE1	missense	5	2.03092e-05	0.000148907	0	0.000148907	0	0	0	0	0	0	0	0	141/146	8487	E/V	MODERATE	.	0	0.89	8.343	0	34
6	152470673	rs77186439	C	T	SYNE1	missense	1	4.06108e-06	3.24865e-05	0	0	0	0	0	0	3.24865e-05	0	0	0	136/146	8194	R/Q	MODERATE	.	0	0.747	4.822	0	34
6	152472717	rs76323557	C	A	SYNE1	missense	1	4.06362e-06	8.95897e-06	0	0	0	0	0	8.95897e-06	0	0	0	0	135/146	8141	D/Y	MODERATE	.	0	0.995	9.236	0	34
6	152472757	rs75094444	C	T	SYNE1	missense	1	4.06362e-06	8.95945e-06	0	0	0	0	0	8.95945e-06	0	0	0	0	135/146	8127	M/I	MODERATE	.	0	0.806	8.261	0	34
6	152473207	.	C	T	SYNE1	missense	1	4.0619e-06	8.95656e-06	0	0	0	0	0	8.95656e-06	0	0	0	0	134/146	8067	A/T	MODERATE	.	0	0.967	7.679	0	34
6	152473245	rs77117792	G	A	SYNE1	missense	4	1.62573e-05	4.49196e-05	0	0	0	0	4.49196e-05	2.68962e-05	0	0	0	0	134/146	8054	T/M	MODERATE	.	0	0.938	13.559	0	34
6	152473255	rs37375408	C	G	SYNE1	missense	1	4.06537e-06	5.79777e-05	0	0	0	5.79777e-05	0	0	0	0	0	0	134/146	8051	E/Q	MODERATE	.	0	0.995	11.004	0	34
6	152477052	.	T	A	SYNE1	missense	1	4.0621e-06	8.95752e-06	0	0	0	0	0	8.95752e-06	0	0	0	0	132/146	7991	R/W	MODERATE	.	0	0.993	7.197	0	34
6	152477054	rs77737181	C	T	SYNE1	missense	5	2.031e-05	3.58295e-05	0	2.97814e-05	0	0	0	3.58295e-05	0	0	0	0	132/146	7990	R/K	MODERATE	.	0	0.983	10.631	0	34
6	152477064	.	A	G	SYNE1	missense	1	4.06138e-06	6.53424e-05	6.53424e-05	0	0	0	0	0	0	0	0	0	132/146	7987	S/P	MODERATE	.	0	0.998	10.436	0	34
6	152477069	rs74551139	G	A	SYNE1	missense	1	4.06164e-06	3.24886e-05	0	0	0	0	0	0	3.24886e-05	0	0	0	132/146	7985	A/V	MODERATE	.	0	0.843	11.307	0	34
6	152477126	.	C	T	SYNE1	missense	3	1.21855e-05	0.000182349	0	5.95628e-05	0	0	0	0	0	0.000182349	0	0	132/146	7966	C/Y	MODERATE	.	0	0.989	9.687	0	34
6	152477141	rs75576630	G	T	SYNE1	missense	14	5.68676e-05	0.000627859	0	0	0	0	0.000627859	0	0	0	0	0	132/146	7961	A/D	MODERATE	.	0	0.996	11.429	0	34
6	152477142	.	C	T	SYNE1	missense	1	4.06197e-06	8.9572e-06	0	0	0	0	0	8.9572e-06	0	0	0	0	132/146	7961	A/T	MODERATE	.	0	0.993	8.045	0	34
6	152477144	.	C	T	SYNE1	missense	1	4.06204e-06	8.9572e-06	0	0	0	0	0	8.9572e-06	0	0	0	0	132/146	7960	C/Y	MODERATE	.	0	0.999	11.155	0	34
6	152477199	rs76653807	C	T	SYNE1	missense	2	8.12552e-06	0.000130685	0.000130685	0	0	0	0	0	0	0	0	0	132/146	7942	G/S	MODERATE	.	0	0.986	6.545	0	34
6	152477216	.	A	T	SYNE1	missense	1	4.06355e-06	8.96298e-06	0	0	0	0	0	8.96298e-06	0	0	0	0	132/146	7936	I/K	MODERATE	.	0	0.972	10.981	0	34
6	152485417	.	C	A	SYNE1	missense	2	8.12962e-06	2.97938e-05	0	2.97938e-05	0	0	0	8.96861e-06	0	0	0	0	131/146	7891	D/Y	MODERATE	.	0	0.996	9.113	0	34
6	152497563	rs74990055	G	A	SYNE1	missense	1	4.062e-06	3.24865e-05	0	0	0	0	0	0	3.24865e-05	0	0	0	130/146	7865	R/W	MODERATE	.	0	0.995	5.514	0	34
6	152497566	rs76007667	C	G	SYNE1	missense	2	8.12354e-06	1.79125e-05	0	0	0	0	0	1.79125e-05	0	0	0	0	130/146	7864	D/H	MODERATE	.	0	0.992	7.81	0	34
6	152510400	rs76542742	T	C	SYNE1	missense	7	2.84659e-05	6.28208e-05	0	0	0	0	0	6.28208e-05	0	0	0	0	128/146	7763	E/G	MODERATE	.	0	0.995	11.223	0	34
6	152510440	rs77850001	G	A	SYNE1	missense	5	2.03236e-05	4.48479e-05	0	0	0	0	0	4.48479e-05	0	0	0	0	128/146	7750	L/F	MODERATE	.	0	0.999	13.184	0	34
6	152529264	rs76676857	C	T	SYNE1	missense	2	8.13127e-06	1.79446e-05	0	0	0	0	0	1.79446e-05	0	0	0	0	125/146	7556	G/E	MODERATE	.	0	0.751	6.776	0	34
6	152529267	rs14936657	C	T	SYNE1	missense	2	8.13114e-06	6.53424e-05	6.53424e-05	2.97814e-05	0	0	0	0	0	0	0	0	125/146	7555	R/Q	MODERATE	.	0	0.455	5.467	0	34
6	152529309	rs75560767	C	T	SYNE1	missense	2	8.13326e-06	3.24886e-05	0	0	0	0	0	8.97489e-06	3.24886e-05	0	0	0	125/146	7541	S/N	MODERATE	.	0	0.933	7.452	0	34
6	152532666	rs77841011	C	T	SYNE1	missense	1	4.06653e-06	8.97231e-06	0	0	0	0	0	8.97231e-06	0	0	0	0	124/146	7518	G/R	MODERATE	.	0	0.999	9.801	0	34
6	152534749	rs76205066	C	T	SYNE1	missense	6	2.4375e-05	5.37538e-05	0	0	0	0	0	5.37538e-05	0	0	0	0	123/146	7498	E/K	MODERATE	.	0	0.774	8.167	0	34
6	152536187	.	C	T	SYNE1	missense	2	8.13326e-06	1.79443e-05	0	0	0	0	0	1.79443e-05	0	0	1	0	122/146	7400	M/I	MODERATE	.	0	0.806	6.323	0	34
6	152539448	rs77154607	C	T	SYNE1	missense	3	1.21935e-05	2.69029e-05	0	0	0	0	0	2.69029e-05	0	0	0	0	121/146	7379	D/N	MODERATE	.	0	0.99	8.484	0	34
6	152542604	rs37744997	C	T	SYNE1	missense	6	2.43952e-05	0.000130702	0.000130702	2.97867e-05	0	0	0	1.79462e-05	3.24865e-05	0	0	0	118/146	7205	V/M	MODERATE	.	0	0.843	8.357	0	34
6	152545655	.	C	T	SYNE1	missense	1	4.06464e-06	3.24886e-05	0	0	0	0	0	0	3.24886e-05	0	0	0	117/146	7166	V/M	MODERATE	.	0	0.978	9.186	0	34
6	152545657	rs77656764	G	A	SYNE1	missense	3	1.21936e-05	9.74596e-05	0	0	0	0	0	0	9.74596e-05	0	0	0	117/146	7165	A/V	MODERATE	.	0	0.975	10.658	0	34
6	152552536	rs14127596	A	T	SYNE1	missense	9	3.65598e-05	0.000522807	0.000522807	2.97796e-05	0	0	0	0	0	0	0	0	114/146	7010	V/E	MODERATE	.	0	0.703	8.276	0	34
6	152552609	.	G	T	SYNE1	missense	1	4.06233e-06	5.80114e-05	0	0	0	5.80114e-05	0	0	0	0	0	0	114/146	6986	R/S	MODERATE	.	0	0.767	11.532	0	34
6	152555079	rs77350677	T	A	SYNE1	missense	3	1.21934e-05	2.68856e-05	0	0	0	0	0	2.68856e-05	0	0	0	0	112/146	6850	D/V	MODERATE	.	0	0.756	8.788	0	34
6	152555085	.	T	A	SYNE1	missense	1	4.06501e-06	3.24907e-05	0	0	0	0	0	0	3.24907e-05	0	0	0	112/146	6848	E/V	MODERATE	.	0	0.581	10.129	0	34
6	152557968	rs13938469	C	T	SYNE1	missense	18	7.31143e-05	0.000422325	6.53424e-05	0	0	0	0	3.58237e-05	0.000422325	0	0	0	109/146	6728	R/H	MODERATE	.	0	0.988	5.892	0	34
6	152558004	rs77540882	C	T	SYNE1	missense	1	4.06194e-06	8.95608e-06	0	0	0	0	0	8.95608e-06	0	0	0	0	109/146	6716	G/D	MODERATE	.	0	0.661	7.505	0	34
6	152558008	rs14518541	C	T	SYNE1	missense	7	2.84349e-05	6.53424e-05	6.53424e-05	2.97796e-05	0	5.80248e-05	0	2.68702e-05	3.24907e-05	0	0	0	109/146	6715	V/M	MODERATE	.	0	0.486	10.309	0	34
6	152589242	rs75675330	C	T	SYNE1	missense	1	4.06207e-06	3.24865e-05	0	0	0	0	0	0	3.24865e-05	0	0	0	100/146	6255	G/E	MODERATE	.	0	1	8.744	0	34
6	152590316	rs20187310	G	A	SYNE1	missense	13	5.27987e-05	0.000107442	0	0	0	0	0	0.000107442	3.24865e-05	0	0	0	99/146	6227	R/W	MODERATE	.	0	0.724	3.247	0	34
6	152590337	rs20168524	G	A	SYNE1	missense	4	1.62454e-05	0.000115996	6.53424e-05	2.97814e-05	0	0.000115996	0	0	0	0	0	0	99/146	6220	R/C	MODERATE	.	0	0.77	5.801	0	34
6	152605183	rs37221974	G	A	SYNE1	missense	5	2.03146e-05	4.48077e-05	0	0	0	0	0	4.48077e-05	0	0	0	0	96/146	6046	T/M	MODERATE	.	0	0.996	8.502	0	34
6	152605214	rs14761575	C	T	SYNE1	missense	6	2.43817e-05	5.95664e-05	0	5.95664e-05	0	0	0	3.58577e-05	0	0	0	0	96/146	6036	D/N	MODERATE	.	0	0.642	4.988	0	34
6	152605298	rs76108827	C	T	SYNE1	missense	1	4.0849e-06	9.06536e-06	0	0	0	0	0	9.06536e-06	0	0	0	0	96/146	6008	D/N	MODERATE	.	0	0.982	5.203	0	34
6	152615121	rs77033706	G	A	SYNE1	missense	3	1.21832e-05	5.79777e-05	0	0	0	5.79777e-05	0	1.79067e-05	0	0	0	0	94/146	5942	R/C	MODERATE	.	0	0.987	5.309	0	34
6	152621819	rs76784437	C	T	SYNE1	missense	1	4.06111e-06	8.95239e-06	0	0	0	0	0	8.95239e-06	0	0	0	0	93/146	5880	R/H	MODERATE	.	0	0.77	5.27	0	34
6	152621856	rs18244487	C	T	SYNE1	missense	6	2.43657e-05	0.000289889	0	0	0	0.000289889	0	8.95271e-06	0	0	0	0	93/146	5868	G/R	MODERATE	.	0	0.996	8.681	0	34
6	152621882	rs76905887	G	A	SYNE1	missense	6	2.43702e-05	4.48471e-05	0	2.97779e-05	0	0	4.48471e-05	2.68668e-05	3.24907e-05	0	0	0	93/146	5859	P/L	MODERATE	.	0	0.999	10.383	0	34
6	152623177	rs76461106	C	A	SYNE1	missense	1	4.06078e-06	5.79777e-05	0	0	0	5.79777e-05	0	0	0	0	0	0	92/146	5790	G/C	MODERATE	.	0	0.974	7.743	0	34
6	152631110	.	C	T	SYNE1	missense	1	4.06303e-06	3.24886e-05	0	0	0	0	0	0	3.24886e-05	0	0	0	90/146	5688	A/T	MODERATE	.	0	0.998	8.221	0	34
6	152631551	rs74908850	C	T	SYNE1	missense	3	1.21828e-05	2.68533e-05	0	0	0	0	0	2.68533e-05	0	0	0	0	89/146	5667	E/K	MODERATE	.	0	0.773	10.98	0	34
6	152631565	rs14489591	C	G	SYNE1	missense	3	1.21827e-05	2.68538e-05	0	0	0	0	0	2.68538e-05	0	0	0	0	89/146	5662	R/P	MODERATE	.	0	0.914	6.555	0	34
6	152631565	rs14489591	C	A	SYNE1	missense	1	4.06091e-06	8.95127e-06	0	0	0	0	0	8.95127e-06	0	0	0	0	89/146	5662	R/L	MODERATE	.	0	0.676	6.415	0	34
6	152638004	rs75035031	C	T	SYNE1	missense	4	1.62462e-05	3.58153e-05	0	0	0	0	0	3.58153e-05	0	0	0	0	87/146	5564	E/K	MODERATE	.	0	0.524	6.192	0	34
6	152639236	rs37741059	G	A	SYNE1	missense	8	3.25261e-05	0.000182482	0	0	0	0.000115955	0	4.48777e-05	0	0.000182482	0	0	86/146	5518	R/W	MODERATE	.	0	0.708	6.118	0	34
6	152646295	rs75112121	C	T	SYNE1	missense	1	4.06108e-06	8.95351e-06	0	0	0	0	0	8.95351e-06	0	0	0	0	81/146	5194	R/H	MODERATE	.	0	0.999	7.712	0	34
6	152668216	rs75684060	G	A	SYNE1	missense	1	4.06088e-06	8.95191e-06	0	0	0	0	0	8.95191e-06	0	0	0	0	73/146	4019	A/V	MODERATE	.	0	0.998	6.981	0	34
6	152674870	rs77385827	C	T	SYNE1	missense	4	1.62569e-05	0.000182349	0	0	0	0	0	1.79163e-05	3.24865e-05	0.000182349	0	0	68/146	3646	E/K	MODERATE	.	0	0.616	5.419	0	34
6	152676012	.	G	A	SYNE1	missense	1	4.06174e-06	8.95528e-06	0	0	0	0	0	8.95528e-06	0	0	0	0	67/146	3570	R/W	MODERATE	.	0	0.994	4.561	0	34
6	152676033	rs78002754	C	A	SYNE1	missense	4	1.62514e-05	6.53424e-05	6.53424e-05	0	0	0	0	2.68808e-05	0	0	0	0	67/146	3563	G/C	MODERATE	.	0	0.993	8.213	0	34
6	152679596	.	C	A	SYNE1	missense	1	4.06098e-06	3.24865e-05	0	0	0	0	0	0	3.24865e-05	0	0	0	66/146	3507	W/L	MODERATE	.	0	0.998	8.296	0	34
6	152686133	rs75507569	C	T	SYNE1	missense	4	1.6243e-05	5.95557e-05	0	5.95557e-05	0	0	0	1.79032e-05	0	0	0	0	63/146	3332	E/K	MODERATE	.	0	0.997	7.131	0	34
6	152690150	rs11495402	G	A	SYNE1	missense	384	0.0015598	0.0216965	0.0216965	0.00107219	0	0.000116009	0	5.37288e-05	6.4973e-05	0.00109369	1	0	61/146	3255	S/L	MODERATE	.	0	0.999	7.824	0	34
6	152702464	rs75057338	G	A	SYNE1	missense	6	2.46887e-05	0.000115969	0	8.93549e-05	0.000101812	0.000115969	0	0	0	0	0	0	56/146	2896	R/C	MODERATE	.	0	0.998	8.267	0	34
6	152706868	rs75772074	G	A	SYNE1	missense	17	6.90843e-05	0.000357375	0	5.95664e-05	0	0	4.48511e-05	2.68933e-05	0.000357375	0	0	0	55/146	2865	R/W	MODERATE	.	0	0.999	6.771	0	34
6	152711529	rs77645086	C	T	SYNE1	missense	2	8.12982e-06	0.000130702	0.000130702	0	0	0	0	0	0	0	0	0	53/146	2688	G/E	MODERATE	.	0	0.999	10.897	0	34
6	152716667	rs75339598	C	T	SYNE1	missense	1	4.06567e-06	8.96218e-06	0	0	0	0	0	8.96218e-06	0	0	0	0	51/146	2566	E/K	MODERATE	.	0	0.938	7.134	0	34
6	152720886	rs78003345	G	A	SYNE1	missense	4	1.62555e-05	6.53509e-05	6.53509e-05	0	0	0	0	8.96491e-06	6.4973e-05	0	0	0	48/146	2368	R/C	MODERATE	.	0	0.982	8.08	0	34
6	152730209	rs37365919	C	A	SYNE1	missense	1	4.062e-06	0.000182415	0	0	0	0	0	0	0	0.000182415	0	0	44/146	2178	W/C	MODERATE	.	0	0.999	8.846	0	34
6	152730235	.	C	T	SYNE1	missense	1	4.06177e-06	8.95592e-06	0	0	0	0	0	8.95592e-06	0	0	0	0	44/146	2170	D/N	MODERATE	.	0	0.996	7.947	0	34
6	152748911	rs56213662	G	A	SYNE1	missense	8	3.25635e-05	0.000232019	6.54022e-05	2.97921e-05	0	0.000232019	0	8.99297e-06	3.24865e-05	0	0	0	38/146	1673	R/W	MODERATE	.	0	0.895	5.785	0	34
6	152457799	rs75768802	A	G	SYNE1	missense	3	1.21936e-05	2.69058e-05	0	0	0	0	0	2.69058e-05	0	0	0	0	141/146	8538	L/P	MODERATE	.	0	0.956	10.434	0	33
6	152457940	.	G	A	SYNE1	missense	1	4.06151e-06	3.24865e-05	0	0	0	0	0	0	3.24865e-05	0	0	0	141/146	8491	A/V	MODERATE	.	0	0.61	7.653	0	33
6	152461158	.	T	A	SYNE1	missense	1	4.06058e-06	8.95111e-06	0	0	0	0	0	8.95111e-06	0	0	0	0	140/146	8462	E/V	MODERATE	.	0	0.804	6.991	0	33
6	152461176	rs74809242	A	G	SYNE1	missense	1	4.06055e-06	2.97779e-05	0	2.97779e-05	0	0	0	0	0	0	0	0	140/146	8456	L/P	MODERATE	.	0	0.999	11.59	0	33
6	152461201	rs13967969	C	T	SYNE1	missense	64	0.000259877	0.000519164	6.53424e-05	5.95557e-05	0	0	0.000134529	0.000519164	0	0	0	0	140/146	8448	D/N	MODERATE	.	0	0.999	9.349	0	33
6	152472752	rs19976452	A	G	SYNE1	missense	1	4.06336e-06	8.95849e-06	0	0	0	0	0	8.95849e-06	0	0	0	0	135/146	8129	L/P	MODERATE	.	0	0.995	9.515	0	33
6	152476146	rs56517770	A	T	SYNE1	missense	1	4.06233e-06	3.24886e-05	0	0	0	0	0	0	3.24886e-05	0	0	0	133/146	8004	F/I	MODERATE	.	0	0.949	11.884	0	33
6	152477087	rs76977349	C	T	SYNE1	missense	2	8.12308e-06	3.24865e-05	0	2.97796e-05	0	0	0	0	3.24865e-05	0	0	0	132/146	7979	R/Q	MODERATE	.	0	0.716	11.117	0	33
6	152477093	.	T	C	SYNE1	missense	1	4.06124e-06	8.95367e-06	0	0	0	0	0	8.95367e-06	0	0	0	0	132/146	7977	D/G	MODERATE	.	0	0.984	9.506	0	33
6	152477219	rs75888480	T	C	SYNE1	missense	1	4.06359e-06	8.96314e-06	0	0	0	0	0	8.96314e-06	0	0	0	0	132/146	7935	D/G	MODERATE	.	0	0.995	9.532	0	33
6	152485362	.	G	A	SYNE1	missense	1	4.06464e-06	8.96298e-06	0	0	0	0	0	8.96298e-06	0	0	0	0	131/146	7909	A/V	MODERATE	.	0	0.491	4.929	0	33
6	152485368	rs76234984	T	C	SYNE1	missense	1	4.06332e-06	8.96202e-06	0	0	0	0	0	8.96202e-06	0	0	0	0	131/146	7907	E/G	MODERATE	.	0	0.995	8.246	0	33
6	152485411	.	T	A	SYNE1	missense	1	4.06415e-06	8.96572e-06	0	0	0	0	0	8.96572e-06	0	0	0	0	131/146	7893	N/Y	MODERATE	.	0	0.997	8.254	0	33
6	152497530	.	T	C	SYNE1	missense	1	4.0619e-06	3.24886e-05	0	0	0	0	0	0	3.24886e-05	0	0	0	130/146	7876	R/G	MODERATE	.	0	0.999	7.371	0	33
6	152497604	rs37370774	T	A	SYNE1	missense	2	8.12414e-06	1.7915e-05	0	0	0	0	0	1.7915e-05	0	0	0	0	130/146	7851	K/I	MODERATE	.	0	0.979	7.405	0	33
6	152501294	rs75624425	C	T	SYNE1	missense	1	4.06984e-06	8.99006e-06	0	0	0	0	0	8.99006e-06	0	0	0	0	129/146	7813	E/K	MODERATE	.	0	0.63	5.997	0	33
6	152501309	.	C	T	SYNE1	missense	1	4.06861e-06	2.9785e-05	0	2.9785e-05	0	0	0	0	0	0	0	0	129/146	7808	D/N	MODERATE	.	0	0.799	6.643	0	33
6	152510404	.	C	T	SYNE1	missense	1	4.0664e-06	2.97832e-05	0	2.97832e-05	0	0	0	0	0	0	0	0	128/146	7762	E/K	MODERATE	.	0	0.908	8.447	0	33
6	152510412	rs37151209	C	G	SYNE1	missense	1	4.06567e-06	8.97344e-06	0	0	0	0	0	8.97344e-06	0	0	0	0	128/146	7759	R/T	MODERATE	.	0	0.644	11.7	0	33
6	152510508	rs76438586	T	A	SYNE1	missense	1	4.06517e-06	8.97038e-06	0	0	0	0	0	8.97038e-06	0	0	0	0	128/146	7727	D/V	MODERATE	.	0	0.874	10.202	0	33
6	152523050	rs77456369	G	T	SYNE1	missense	17	6.91681e-05	0.000152716	0	0	0	0	0	0.000152716	0	0	0	0	127/146	7685	S/Y	MODERATE	.	0	0.958	12.561	0	33
6	152523071	.	C	T	SYNE1	missense	1	4.06928e-06	8.98408e-06	0	0	0	0	0	8.98408e-06	0	0	0	0	127/146	7678	C/Y	MODERATE	.	0	0.514	8.04	0	33
6	152523077	.	T	C	SYNE1	missense	2	8.13961e-06	8.97183e-05	0	0	0	0	8.97183e-05	0	0	0	0	0	127/146	7676	E/G	MODERATE	.	0	0.938	10.309	0	33
6	152532660	rs75562186	G	A	SYNE1	missense	4	1.62668e-05	0.000130719	0.000130719	0	0	0	0	8.97263e-06	3.24929e-05	0	0	0	124/146	7520	R/C	MODERATE	.	0	0.582	3.745	0	33
6	152532698	rs77673392	C	T	SYNE1	missense	10	4.06898e-05	0.000148925	0	0.000148925	0	0.000116266	0	2.69397e-05	0	0	0	0	124/146	7507	R/H	MODERATE	.	0	0.816	9.651	0	33
6	152536140	.	A	G	SYNE1	missense	1	4.06352e-06	3.24865e-05	0	0	0	0	0	0	3.24865e-05	0	0	0	122/146	7416	L/P	MODERATE	.	0	0.998	10.046	0	33
6	152536173	rs77803663	C	G	SYNE1	missense	1	4.06428e-06	2.97814e-05	0	2.97814e-05	0	0	0	0	0	0	0	0	122/146	7405	S/T	MODERATE	.	0	0.952	10.8	0	33
6	152541993	.	C	G	SYNE1	missense	1	4.06375e-06	5.79777e-05	0	0	0	5.79777e-05	0	0	0	0	0	0	119/146	7282	W/S	MODERATE	.	0	0.791	8.003	0	33
6	152546980	rs76719911	T	A	SYNE1	missense	1	4.06805e-06	8.97038e-06	0	0	0	0	0	8.97038e-06	0	0	0	0	116/146	7076	K/I	MODERATE	.	0	0.832	6.005	0	33
6	152551767	rs76024787	C	A	SYNE1	missense	1	4.06497e-06	3.24886e-05	0	0	0	0	0	0	3.24886e-05	0	0	0	115/146	7037	W/L	MODERATE	.	0	0.971	10.543	0	33
6	152551768	rs55954135	A	G	SYNE1	missense	1	4.06441e-06	6.53595e-05	6.53595e-05	0	0	0	0	0	0	0	0	0	115/146	7037	W/R	MODERATE	.	0	0.998	10.25	0	33
6	152552645	rs76742290	C	T	SYNE1	missense	7	2.84414e-05	0.00011914	0	0.00011914	0	5.80248e-05	0	1.79205e-05	0	0	0	0	114/146	6974	V/M	MODERATE	.	0	0.468	9.144	0	33
6	152554941	rs76439307	G	A	SYNE1	missense	4	1.62491e-05	0.000119111	0	0.000119111	0	0	0	0	0	0	0	0	112/146	6896	P/L	MODERATE	.	0	0.998	9.933	0	33
6	152555025	rs75783531	C	T	SYNE1	missense	1	4.06405e-06	5.80518e-05	0	0	0	5.80518e-05	0	0	0	0	0	0	112/146	6868	R/Q	MODERATE	.	0	0.628	6.862	0	33
6	152555025	rs75783531	C	A	SYNE1	missense	1	4.06405e-06	3.24886e-05	0	0	0	0	0	0	3.24886e-05	0	0	0	112/146	6868	R/L	MODERATE	.	0	0.708	6.45	0	33
6	152555095	rs76102354	A	G	SYNE1	missense	1	4.06782e-06	8.96781e-06	0	0	0	0	0	8.96781e-06	0	0	0	0	112/146	6845	F/L	MODERATE	.	0	0.77	9.172	0	33
6	152555828	.	A	T	SYNE1	missense	1	4.0623e-06	3.24865e-05	0	0	0	0	0	0	3.24865e-05	0	0	0	111/146	6835	V/D	MODERATE	.	0	0.92	8.782	0	33
6	152555883	rs14090355	G	A	SYNE1	missense	12	4.87615e-05	0.000182282	0	0	0	0	8.96941e-05	8.06668e-05	0	0.000182282	0	0	111/146	6817	R/W	MODERATE	.	0	0.453	4.242	0	33
6	152599388	.	C	T	SYNE1	missense	1	4.0654e-06	2.97832e-05	0	2.97832e-05	0	0	0	0	0	0	0	0	98/146	6137	V/M	MODERATE	.	0	0.999	7.861	0	33
6	152605240	rs78092025	T	A	SYNE1	missense	3	1.21944e-05	8.93389e-05	0	8.93389e-05	0	0	0	0	0	0	0	0	96/146	6027	E/V	MODERATE	.	0	0.999	6.591	0	33
6	152605307	rs75220323	C	T	SYNE1	missense	1	4.08975e-06	2.9785e-05	0	2.9785e-05	0	0	0	0	0	0	0	0	96/146	6005	A/T	MODERATE	.	0	0.982	4.019	0	33
6	152621857	rs75588342	C	A	SYNE1	missense	1	4.06098e-06	8.95239e-06	0	0	0	0	0	8.95239e-06	0	0	0	0	93/146	5867	E/D	MODERATE	.	0	0.996	6.394	0	33
6	152621909	.	G	T	SYNE1	missense	1	4.06497e-06	4.48511e-05	0	0	0	0	4.48511e-05	0	0	0	0	0	93/146	5850	A/E	MODERATE	.	0	0.999	8.376	0	33
6	152623012	rs53569918	C	T	SYNE1	missense	89	0.000364291	0.00279911	0	0	0	5.80114e-05	0	0	0.00279911	0.000365631	0	0	92/146	5845	V/M	MODERATE	.	0	0.999	6.024	0	33
6	152623017	.	G	A	SYNE1	missense	1	4.08497e-06	9.04634e-06	0	0	0	0	0	9.04634e-06	0	0	0	0	92/146	5843	P/L	MODERATE	.	0	0.999	6.584	0	33
6	152623087	.	C	G	SYNE1	missense	1	4.06108e-06	2.97779e-05	0	2.97779e-05	0	0	0	0	0	0	0	0	92/146	5820	E/Q	MODERATE	.	0	0.959	6.968	0	33
6	152629706	rs75513911	T	A	SYNE1	missense	1	4.06111e-06	0.000182349	0	0	0	0	0	0	0	0.000182349	0	0	91/146	5755	E/V	MODERATE	.	0	0.997	7.268	0	33
6	152631888	rs36929260	G	A	SYNE1	missense	12	4.87322e-05	0.000392106	0.000392106	0.000148889	0	0	0	8.95207e-06	0	0	0	0	88/146	5611	R/W	MODERATE	.	0	0.947	3.517	0	33
6	152646296	rs75708660	G	A	SYNE1	missense	9	3.65482e-05	6.2669e-05	0	2.97779e-05	0	5.79777e-05	0	6.2669e-05	0	0	0	0	81/146	5194	R/C	MODERATE	.	0	0.999	6.278	0	33
6	152647202	rs74973432	C	A	SYNE1	missense	1	4.06474e-06	8.96732e-06	0	0	0	0	0	8.96732e-06	0	0	0	0	80/146	5110	R/M	MODERATE	.	0	0.999	4.831	0	33
6	152647615	rs37139505	C	T	SYNE1	missense	1	4.06065e-06	8.95143e-06	0	0	0	0	0	8.95143e-06	0	0	0	0	79/146	5037	E/K	MODERATE	.	0	0.524	5.353	0	33
6	152650881	rs75822144	G	A	SYNE1	missense	2	8.12381e-06	1.79138e-05	0	0	0	0	0	1.79138e-05	0	0	0	0	78/146	4980	A/V	MODERATE	.	0	0.998	8.947	0	33
6	152668216	rs75684060	G	T	SYNE1	missense	6	2.43653e-05	5.37115e-05	0	0	0	0	0	5.37115e-05	0	0	0	0	73/146	4019	A/E	MODERATE	.	0	0.999	5.617	0	33
6	152673182	rs77660128	C	G	SYNE1	missense	1	4.0859e-06	3.24886e-05	0	0	0	0	0	0	3.24886e-05	0	0	0	70/146	3854	A/P	MODERATE	.	0	1	9.144	0	33
6	152690623	rs75125786	C	T	SYNE1	missense	13	5.2803e-05	0.000422325	0	0	0	0	0	0	0.000422325	0	0	0	60/146	3212	E/K	MODERATE	.	0	0.983	3.243	0	33
6	152690694	rs36866209	C	G	SYNE1	missense	1	4.06118e-06	6.53424e-05	6.53424e-05	0	0	0	0	0	0	0	0	0	60/146	3188	W/S	MODERATE	.	0	1	5.902	0	33
6	152702407	rs74971365	C	T	SYNE1	missense	1	4.10034e-06	9.14043e-06	0	0	0	0	0	9.14043e-06	0	0	0	0	56/146	2915	G/R	MODERATE	.	0	0.964	10.928	0	33
6	152706896	.	C	A	SYNE1	missense	1	4.06385e-06	6.53509e-05	6.53509e-05	0	0	0	0	0	0	0	0	0	55/146	2855	W/C	MODERATE	.	0	0.999	8.822	0	33
6	152711526	.	T	A	SYNE1	missense	1	4.06478e-06	8.96555e-06	0	0	0	0	0	8.96555e-06	0	0	0	0	53/146	2689	E/V	MODERATE	.	0	0.811	8.646	0	33
6	152712483	rs77518580	C	T	SYNE1	missense	2	8.13656e-06	2.97885e-05	0	2.97885e-05	0	0	0	8.98473e-06	0	0	0	0	52/146	2645	D/N	MODERATE	.	0	0.821	5.482	0	33
6	152716753	rs76244824	C	A	SYNE1	missense	1	4.06474e-06	8.96845e-06	0	0	0	0	0	8.96845e-06	0	0	0	0	51/146	2537	R/M	MODERATE	.	0	0.745	6.563	0	33
6	152719795	rs14094806	C	T	SYNE1	missense	4	1.62459e-05	5.95699e-05	0	5.95699e-05	0	0	0	8.95399e-06	3.24886e-05	0	0	0	49/146	2437	G/S	MODERATE	.	0	0.999	4.174	0	33
6	152748910	rs74911572	C	T	SYNE1	missense	19	7.73225e-05	0.000731261	6.53851e-05	0.000297867	0	5.80114e-05	0	1.79795e-05	3.24865e-05	0.000731261	0	0	38/146	1673	R/Q	MODERATE	.	0	0.483	3.705	0	33
6	152748910	rs74911572	C	G	SYNE1	missense	1	4.06961e-06	8.98973e-06	0	0	0	0	0	8.98973e-06	0	0	0	0	38/146	1673	R/P	MODERATE	.	0	0.693	4.689	0	33
6	152751757	rs76614416	C	T	SYNE1	missense	1	4.06246e-06	0.000101543	0	0	0.000101543	0	0	0	0	0	0	0	35/146	1517	G/R	MODERATE	.	0	0.973	7.912	0	33
6	152457817	rs77849621	T	A	SYNE1	missense	2	8.12836e-06	6.49773e-05	0	0	0	0	0	0	6.49773e-05	0	0	0	141/146	8532	D/V	MODERATE	.	0	0.533	5.472	0	32
6	152457823	rs36825099	C	A	SYNE1	missense	3	1.21924e-05	5.79845e-05	0	2.97867e-05	0	5.79845e-05	0	0	3.24886e-05	0	0	0	141/146	8530	R/L	MODERATE	.	0	0.887	6.008	0	32
6	152457910	rs78066333	G	C	SYNE1	missense	1	4.06111e-06	8.95303e-06	0	0	0	0	0	8.95303e-06	0	0	0	0	141/146	8501	S/C	MODERATE	.	0	1	13.619	0	32
6	152470625	rs75877466	A	T	SYNE1	missense	2	8.12433e-06	4.49035e-05	0	0	0	0	4.49035e-05	8.95592e-06	0	0	0	0	136/146	8210	L/Q	MODERATE	.	0	0.987	9.349	0	32
6	152470698	rs20075269	C	T	SYNE1	missense	6	2.43649e-05	5.79777e-05	0	0	0	5.79777e-05	0	3.5807e-05	3.24865e-05	0	0	0	136/146	8186	E/K	MODERATE	.	0	0.945	5.281	0	32
6	152470757	rs20190492	A	G	SYNE1	missense	1	4.06088e-06	8.95159e-06	0	0	0	0	0	8.95159e-06	0	0	0	0	136/146	8166	I/T	MODERATE	.	0	0.896	6.13	0	32
6	152472701	.	A	G	SYNE1	missense	1	4.06511e-06	8.96138e-06	0	0	0	0	0	8.96138e-06	0	0	0	0	135/146	8146	I/T	MODERATE	.	0	0.875	7.577	0	32
6	152472800	rs76993053	A	C	SYNE1	missense	4	1.62549e-05	0.000261609	0.000261609	0	0	0	0	0	0	0	0	0	135/146	8113	F/C	MODERATE	.	0	0.998	10.223	0	32
6	152476028	rs74640380	T	G	SYNE1	missense	1	4.0626e-06	8.95833e-06	0	0	0	0	0	8.95833e-06	0	0	0	0	133/146	8043	E/A	MODERATE	.	0	0.979	10.743	0	32
6	152477105	rs55892860	G	A	SYNE1	missense	7	2.84322e-05	0.000115955	0	5.95628e-05	0	0.000115955	0	0	9.74659e-05	0	0	0	132/146	7973	T/M	MODERATE	.	0	0.983	6.452	0	32
6	152477177	rs77320707	A	T	SYNE1	missense	2	8.12466e-06	1.7916e-05	0	0	0	0	0	1.7916e-05	0	0	0	0	132/146	7949	L/Q	MODERATE	.	0	0.993	11.166	0	32
6	152477208	rs76563186	G	A	SYNE1	missense	5	2.03168e-05	0.000119161	0	0.000119161	0	0	0	8.96186e-06	0	0	0	0	132/146	7939	H/Y	MODERATE	.	0	0.995	12.422	0	32
6	152485311	rs75816656	A	T	SYNE1	missense	1	4.06164e-06	3.24865e-05	0	0	0	0	0	0	3.24865e-05	0	0	0	131/146	7926	L/H	MODERATE	.	0	0.943	8.229	0	32
6	152485356	rs76342875	G	A	SYNE1	missense	1	4.06223e-06	2.97814e-05	0	2.97814e-05	0	0	0	0	0	0	0	0	131/146	7911	P/L	MODERATE	.	0	0.984	6.398	0	32
6	152485387	rs75825678	G	A	SYNE1	missense	1	4.06355e-06	8.9633e-06	0	0	0	0	0	8.9633e-06	0	0	0	0	131/146	7901	L/F	MODERATE	.	0	0.999	7.076	0	32
6	152497547	rs57259132	A	G	SYNE1	missense	2	8.12394e-06	6.49773e-05	0	0	0	0	0	0	6.49773e-05	0	0	0	130/146	7870	L/P	MODERATE	.	0	0.978	7.289	0	32
6	152501351	rs75540240	C	T	SYNE1	missense	2	8.13345e-06	1.7953e-05	0	0	0	0	0	1.7953e-05	0	0	0	0	129/146	7794	E/K	MODERATE	.	0	0.994	8.23	0	32
6	152510463	.	A	T	SYNE1	missense	1	4.06454e-06	3.24886e-05	0	0	0	0	0	0	3.24886e-05	0	0	0	128/146	7742	I/N	MODERATE	.	0	0.707	9.272	0	32
6	152522966	rs75091196	C	T	SYNE1	missense	16	6.51259e-05	0.000227435	0.000130702	0.000119211	0	0	0	2.69808e-05	0.000227435	0	0	0	127/146	7713	R/H	MODERATE	.	0	0.39	8.572	0	32
6	152527361	rs75845960	C	G	SYNE1	missense	3	1.21931e-05	0.000182349	0	5.95628e-05	0	0	0	0	0	0.000182349	0	0	126/146	7654	W/S	MODERATE	.	0	0.997	9.015	0	32
6	152527431	rs37317411	G	A	SYNE1	missense	4	1.62673e-05	3.5897e-05	0	0	0	0	0	3.5897e-05	0	0	0	0	126/146	7631	L/F	MODERATE	.	0	0.998	7.853	0	32
6	152529258	rs76772574	A	G	SYNE1	missense	2	8.13332e-06	6.53509e-05	6.53509e-05	0	0	0	0	8.97312e-06	0	0	0	0	125/146	7558	I/T	MODERATE	.	0	0.894	9.881	0	32
6	152529268	rs75530219	G	A	SYNE1	missense	4	1.6264e-05	3.24865e-05	0	0	0	0	0	2.69184e-05	3.24865e-05	0	0	0	125/146	7555	R/W	MODERATE	.	0	0.945	2.662	0	32
6	152529315	rs74890153	A	T	SYNE1	missense	1	4.06693e-06	8.97618e-06	0	0	0	0	0	8.97618e-06	0	0	0	0	125/146	7539	L/H	MODERATE	.	0	0.996	7.548	0	32
6	152532699	rs14127816	G	T	SYNE1	missense	1	4.06944e-06	3.24929e-05	0	0	0	0	0	0	3.24929e-05	0	0	0	124/146	7507	R/S	MODERATE	.	0	0.491	8.046	0	32
6	152536146	rs76043901	T	G	SYNE1	missense	1	4.06336e-06	8.96186e-06	0	0	0	0	0	8.96186e-06	0	0	0	0	122/146	7414	N/T	MODERATE	.	0	0.998	9.228	0	32
6	152539472	.	C	T	SYNE1	missense	1	4.06451e-06	5.79845e-05	0	0	0	5.79845e-05	0	0	0	0	0	0	121/146	7371	A/T	MODERATE	.	0	0.507	6.933	0	32
6	152542012	rs55221741	C	T	SYNE1	missense	8	3.25076e-05	8.93442e-05	0	8.93442e-05	0	5.79777e-05	0	1.79276e-05	6.49773e-05	0	0	0	119/146	7276	D/N	MODERATE	.	0	0.991	5.609	0	32
6	152542684	.	T	A	SYNE1	missense	1	4.06851e-06	5.79912e-05	0	0	0	5.79912e-05	0	0	0	0	0	0	118/146	7178	D/V	MODERATE	.	0	0.734	6.399	0	32
6	152545697	rs19992398	A	G	SYNE1	missense	1	4.06359e-06	2.9785e-05	0	2.9785e-05	0	0	0	0	0	0	0	0	117/146	7152	S/P	MODERATE	.	0	0.948	7.613	0	32
6	152545708	.	T	G	SYNE1	missense	1	4.06372e-06	3.24865e-05	0	0	0	0	0	0	3.24865e-05	0	0	0	117/146	7148	E/A	MODERATE	.	0	0.994	8.723	0	32
6	152546986	rs74998198	T	G	SYNE1	missense	3	1.22115e-05	0.000174155	0	0	0	0.000174155	0	0	0	0	0	0	116/146	7074	K/T	MODERATE	.	0	0.999	9.56	0	32
6	152552611	rs74535633	T	G	SYNE1	missense	2	8.12387e-06	5.95593e-05	0	5.95593e-05	0	0	0	0	0	0	0	0	114/146	6985	K/T	MODERATE	.	0	0.725	10.574	0	32
6	152552678	rs75532879	T	C	SYNE1	missense	1	4.06365e-06	3.24886e-05	0	0	0	0	0	0	3.24886e-05	0	0	0	114/146	6963	K/E	MODERATE	.	0	0.849	9.376	0	32
6	152557372	.	G	A	SYNE1	missense	1	4.06184e-06	6.53509e-05	6.53509e-05	0	0	0	0	0	0	0	0	0	110/146	6756	L/F	MODERATE	.	0	0.997	8.97	0	32
6	152557383	.	T	C	SYNE1	missense	1	4.06177e-06	8.9548e-06	0	0	0	0	0	8.9548e-06	0	0	0	0	110/146	6752	D/G	MODERATE	.	0	0.728	7.066	0	32
6	152557992	rs36779019	T	G	SYNE1	missense	10	4.06144e-05	8.95383e-05	0	0	0	0	0	8.95383e-05	0	0	0	0	109/146	6720	E/A	MODERATE	.	0	0.954	7.676	0	32
6	152589246	rs13944927	G	A	SYNE1	missense	6	2.43712e-05	0.000182282	6.53424e-05	0	0	0.000115955	0	1.79147e-05	0	0.000182282	0	0	100/146	6254	R/C	MODERATE	.	0	0.77	4.092	0	32
6	152590340	rs53816161	C	G	SYNE1	missense	2	8.12222e-06	2.97814e-05	0	2.97814e-05	0	0	0	8.95287e-06	0	0	0	0	99/146	6219	A/P	MODERATE	.	0	0.748	7.468	0	32
6	152599270	rs75929545	A	G	SYNE1	missense	1	4.06755e-06	2.97796e-05	0	2.97796e-05	0	0	0	0	0	0	0	0	98/146	6176	L/P	MODERATE	.	0	0.999	8.735	0	32
6	152602966	rs53114816	C	T	SYNE1	missense	1	4.06352e-06	0.000182415	0	0	0	0	0	0	0	0.000182415	0	0	97/146	6119	M/I	MODERATE	.	0	0.889	5.593	0	32
6	152605237	.	A	G	SYNE1	missense	1	4.06464e-06	8.96974e-06	0	0	0	0	0	8.96974e-06	0	0	0	0	96/146	6028	L/P	MODERATE	.	0	0.929	6.088	0	32
6	152605261	.	A	G	SYNE1	missense	2	8.13511e-06	5.95628e-05	0	5.95628e-05	0	0	0	0	0	0	0	0	96/146	6020	L/P	MODERATE	.	0	0.999	7.765	0	32
6	152605297	.	T	A	SYNE1	missense	4	1.63343e-05	0.000231938	0	0	0	0.000231938	0	0	0	0	0	0	96/146	6008	D/V	MODERATE	.	0	0.988	4.735	0	32
6	152623111	rs77581579	C	T	SYNE1	missense	3	1.21821e-05	4.4843e-05	0	0	0	0	4.4843e-05	1.79035e-05	0	0	0	0	92/146	5812	A/T	MODERATE	.	0	0.995	7.519	0	32
6	152623131	.	A	G	SYNE1	missense	1	4.06062e-06	2.97779e-05	0	2.97779e-05	0	0	0	0	0	0	0	0	92/146	5805	L/P	MODERATE	.	0	1	7.489	0	32
6	152623146	.	G	A	SYNE1	missense	1	4.06065e-06	8.95127e-06	0	0	0	0	0	8.95127e-06	0	0	0	0	92/146	5800	S/F	MODERATE	.	0	0.989	7.5	0	32
6	152631032	rs20217169	G	A	SYNE1	missense	5	2.03181e-05	6.5368e-05	6.5368e-05	0	0	0	0	3.58134e-05	0	0	0	0	90/146	5714	R/W	MODERATE	.	0	0.591	3.019	0	32
6	152631079	rs14040251	A	T	SYNE1	missense	1	4.06213e-06	8.95207e-06	0	0	0	0	0	8.95207e-06	0	0	0	0	90/146	5698	I/N	MODERATE	.	0	0.613	7.102	0	32
6	152631082	rs76289422	C	T	SYNE1	missense	4	1.62501e-05	0.000130736	0.000130736	0	0	0	0	8.95271e-06	3.24886e-05	0	0	0	90/146	5697	R/Q	MODERATE	.	0	0.997	5.208	0	32
6	152631544	.	A	G	SYNE1	missense	1	4.06108e-06	2.97779e-05	0	2.97779e-05	0	0	0	0	0	0	0	0	89/146	5669	L/P	MODERATE	.	0	0.999	10.49	0	32
6	152631566	rs14589973	G	T	SYNE1	missense	154	0.000625406	0.00350854	6.53424e-05	0.000327556	0.000101523	0	0	0.000268538	0.00350854	0.000547046	0	0	89/146	5662	R/S	MODERATE	.	0	0.599	6.411	0	32
6	152639385	rs77318700	T	A	SYNE1	missense	1	4.06663e-06	3.24886e-05	0	0	0	0	0	0	3.24886e-05	0	0	0	86/146	5468	E/V	MODERATE	.	0	0.545	6.056	0	32
6	152650881	rs75822144	G	T	SYNE1	missense	2	8.12381e-06	5.79845e-05	0	2.97796e-05	0	5.79845e-05	0	0	0	0	0	0	78/146	4980	A/D	MODERATE	.	0	0.999	8.645	0	32
6	152651529	rs74570103	C	T	SYNE1	missense	2	8.12348e-06	3.24865e-05	0	0	0	0	0	8.95319e-06	3.24865e-05	0	0	0	78/146	4764	R/Q	MODERATE	.	0	0.997	6.108	0	32
6	152651911	rs14238811	C	T	SYNE1	missense	191	0.000777922	0.00149176	0.000261506	0.000268033	0	0.000347866	9.081e-05	0.00149176	6.4973e-05	0.000365364	1	0	78/146	4637	D/N	MODERATE	.	0	0.998	10.248	0	32
6	152652385	rs77860137	G	A	SYNE1	missense	6	2.4487e-05	5.96019e-05	0	5.96019e-05	0	0	4.49115e-05	1.80786e-05	3.24907e-05	0	0	0	78/146	4479	R/C	MODERATE	.	0	0.634	4.714	0	32
6	152652637	rs75799225	C	T	SYNE1	missense	1	4.06355e-06	8.96073e-06	0	0	0	0	0	8.96073e-06	0	0	0	0	78/146	4395	E/K	MODERATE	.	0	0.997	8.257	0	32
6	152676011	rs75119147	C	T	SYNE1	missense	2	8.12348e-06	5.79777e-05	0	0	0	5.79777e-05	0	8.95544e-06	0	0	0	0	67/146	3570	R/Q	MODERATE	.	0	0.973	6.575	0	32
6	152679519	rs77681648	G	A	SYNE1	missense	3	1.2184e-05	6.53424e-05	6.53424e-05	2.97779e-05	0	0	0	8.95464e-06	0	0	0	0	66/146	3533	R/C	MODERATE	.	0	0.708	3.891	0	32
6	152685992	rs20041090	G	A	SYNE1	missense	7	2.84243e-05	6.53424e-05	6.53424e-05	0	0	5.79777e-05	0	4.47563e-05	0	0	0	0	63/146	3379	R/C	MODERATE	.	0	0.794	7.415	0	32
6	152686063	.	C	A	SYNE1	missense	1	4.06075e-06	5.79912e-05	0	0	0	5.79912e-05	0	0	0	0	0	0	63/146	3355	G/V	MODERATE	.	0	0.995	7.915	0	32
6	152688468	rs77077415	G	A	SYNE1	missense	9	3.65473e-05	0.000405844	0	0	0	0.000405844	0	1.79038e-05	0	0	0	0	62/146	3286	S/F	MODERATE	.	0	0.986	11.7	0	32
6	152690727	rs14900505	T	A	SYNE1	missense	1	4.06151e-06	8.95464e-06	0	0	0	0	0	8.95464e-06	0	0	0	0	60/146	3177	D/V	MODERATE	.	0	0.997	3.876	0	32
6	152697566	rs75195996	C	T	SYNE1	missense	2	8.12334e-06	0.000115955	0	0	0	0.000115955	0	0	0	0	0	0	58/146	3092	D/N	MODERATE	.	0	0.998	8.988	0	32
6	152702385	rs19975880	T	A	SYNE1	missense	9	3.68415e-05	0.0005218	0	0	0	0.0005218	0	0	0	0	0	0	56/146	2922	E/V	MODERATE	.	0	0.998	5.223	0	32
6	152716666	.	T	A	SYNE1	missense	1	4.06524e-06	3.25754e-05	0	0	0	0	0	0	3.25754e-05	0	0	0	51/146	2566	E/V	MODERATE	.	0	0.979	6.891	0	32
6	152718090	.	C	T	SYNE1	missense	2	8.13154e-06	4.48511e-05	0	0	0	0	4.48511e-05	8.97215e-06	0	0	0	0	50/146	2459	G/E	MODERATE	.	0	0.987	7.322	0	32
6	152751736	.	C	T	SYNE1	missense	1	4.06336e-06	8.96266e-06	0	0	0	0	0	8.96266e-06	0	0	0	0	35/146	1524	A/T	MODERATE	.	0	0.998	5.473	0	32
6	152457778	rs54977272	A	C	SYNE1	missense	10	4.07717e-05	0.000324907	0	0	0	0	0	0	0.000324907	0	0	0	141/146	8545	L/R	MODERATE	.	0	1	10.628	0	31
6	152501353	.	C	G	SYNE1	missense	1	4.06659e-06	4.48511e-05	0	0	0	0	4.48511e-05	0	0	0	0	0	129/146	7793	C/S	MODERATE	.	0	0.78	7.596	0	31
6	152527476	rs20023676	G	A	SYNE1	missense	3	1.22115e-05	0.000182615	0.000130719	0	0	0	0	0	0	0.000182615	0	0	126/146	7616	R/W	MODERATE	.	0	0.986	4.228	0	31
6	152534773	.	G	A	SYNE1	missense	1	4.06207e-06	8.95768e-06	0	0	0	0	0	8.95768e-06	0	0	0	0	123/146	7490	L/F	MODERATE	.	0	0.998	8.435	0	31
6	152539409	rs14552871	T	C	SYNE1	missense	1	4.06246e-06	6.53509e-05	6.53509e-05	0	0	0	0	0	0	0	0	0	121/146	7392	R/G	MODERATE	.	0	0.995	7.398	0	31
6	152542676	.	C	G	SYNE1	missense	2	8.13531e-06	6.4973e-05	0	0	0	0	0	0	6.4973e-05	0	0	0	118/146	7181	E/Q	MODERATE	.	0	0.94	8.702	0	31
6	152545667	rs75873884	A	T	SYNE1	missense	1	4.06454e-06	5.80653e-05	0	0	0	5.80653e-05	0	0	0	0	0	0	117/146	7162	S/T	MODERATE	.	0	0.989	9.557	0	31
6	152545715	rs77645920	G	A	SYNE1	missense	14	5.68925e-05	0.000422352	0	0	0	0	0	0	0.000422352	0.000182548	0	0	117/146	7146	L/F	MODERATE	.	0	0.986	8.012	0	31
6	152555859	.	A	G	SYNE1	missense	1	4.06266e-06	6.53509e-05	6.53509e-05	0	0	0	0	0	0	0	0	0	111/146	6825	S/P	MODERATE	.	0	0.979	7.02	0	31
6	152557428	.	G	T	SYNE1	missense	1	4.071e-06	8.9765e-06	0	0	0	0	0	8.9765e-06	0	0	0	0	110/146	6737	S/Y	MODERATE	.	0	0.92	7.272	0	31
6	152557969	rs15006335	G	A	SYNE1	missense	19	7.71724e-05	0.000357377	0.000326712	0.000357377	0	0	0	1.79106e-05	0	0	0	0	109/146	6728	R/C	MODERATE	.	0	0.991	3.614	0	31
6	152589237	rs55148858	C	G	SYNE1	missense	11	4.46846e-05	0.000324865	0	0	0	0	0	0	0.000324865	0.000182349	0	0	100/146	6257	E/Q	MODERATE	.	0	0.972	8.591	0	31
6	152605192	rs76119386	A	G	SYNE1	missense	1	4.06286e-06	8.96138e-06	0	0	0	0	0	8.96138e-06	0	0	0	0	96/146	6043	L/S	MODERATE	.	0	0.964	9.362	0	31
6	152605240	rs78092025	T	C	SYNE1	missense	1	4.06481e-06	2.97796e-05	0	2.97796e-05	0	0	0	0	0	0	0	0	96/146	6027	E/G	MODERATE	.	0	0.998	5.983	0	31
6	152614742	rs74839416	C	T	SYNE1	missense	1	4.06319e-06	8.96314e-06	0	0	0	0	0	8.96314e-06	0	0	0	0	95/146	5998	S/N	MODERATE	.	0	0.972	7.929	0	31
6	152615108	rs75287099	G	A	SYNE1	missense	2	8.12176e-06	6.4973e-05	0	0	0	0	0	0	6.4973e-05	0	0	0	94/146	5946	T/I	MODERATE	.	0	0.895	7.911	0	31
6	152621912	.	G	A	SYNE1	missense	1	4.06501e-06	8.97167e-06	0	0	0	0	0	8.97167e-06	0	0	0	0	93/146	5849	T/I	MODERATE	.	0	0.999	9.643	0	31
6	152623015	.	A	G	SYNE1	missense	1	4.08817e-06	2.98063e-05	0	2.98063e-05	0	0	0	0	0	0	0	0	92/146	5844	S/P	MODERATE	.	0	0.998	6.443	0	31
6	152638100	.	A	G	SYNE1	missense	2	8.12513e-06	2.97814e-05	0	2.97814e-05	0	0	0	8.9556e-06	0	0	0	0	87/146	5532	Y/H	MODERATE	.	0	0.999	9.325	0	31
6	152647165	rs76416906	C	A	SYNE1	missense	3	1.21858e-05	0.000182415	0	0	0	0.000115969	0	0	0	0.000182415	0	0	80/146	5122	K/N	MODERATE	.	0	0.649	5.721	0	31
6	152652403	rs55481465	C	T	SYNE1	missense	41	0.000167279	0.00123457	0	0	0	0	0	2.71032e-05	0.00123457	0	1	0	78/146	4473	E/K	MODERATE	.	0	0.997	10.204	0	31
6	152668204	.	G	C	SYNE1	missense	19	7.71555e-05	0.000506224	0	0.000506224	0	0	0	0	0	0.000364697	0	0	73/146	4023	T/R	MODERATE	.	0	0.983	6.539	0	31
6	152668340	.	C	A	SYNE1	missense	1	4.06101e-06	5.79845e-05	0	0	0	5.79845e-05	0	0	0	0	0	0	73/146	3978	D/Y	MODERATE	.	0	0.653	4.725	0	31
6	152673283	.	T	C	SYNE1	missense	1	4.06134e-06	6.53509e-05	6.53509e-05	0	0	0	0	0	0	0	0	0	70/146	3820	E/G	MODERATE	.	0	1	6.586	0	31
6	152673286	.	T	A	SYNE1	missense	1	4.06101e-06	3.24865e-05	0	0	0	0	0	0	3.24865e-05	0	0	0	70/146	3819	K/M	MODERATE	.	0	0.996	8.088	0	31
6	152674771	.	C	T	SYNE1	missense	1	4.06121e-06	8.95159e-06	0	0	0	0	0	8.95159e-06	0	0	0	0	68/146	3679	A/T	MODERATE	.	0	0.998	8.99	0	31
6	152686026	rs78104389	C	A	SYNE1	missense	5	2.03031e-05	0.000162433	0	0	0	0	0	0	0.000162433	0	0	0	63/146	3367	K/N	MODERATE	.	0	0.972	4.278	0	31
6	152688399	rs55903164	G	A	SYNE1	missense	47	0.000190864	0.00149438	0	0	0	0	0	0	0.00149438	0.000182349	0	0	62/146	3309	P/L	MODERATE	.	0	0.999	5.45	0	31
6	152706867	rs37515218	C	A	SYNE1	missense	1	4.06385e-06	5.79777e-05	0	0	0	5.79777e-05	0	0	0	0	0	0	55/146	2865	R/L	MODERATE	.	0	0.998	6.592	0	31
6	152711563	rs76432588	C	T	SYNE1	missense	1	4.0665e-06	8.97263e-06	0	0	0	0	0	8.97263e-06	0	0	0	0	53/146	2677	G/R	MODERATE	.	0	1	7.717	0	31
6	152712429	rs77046199	G	A	SYNE1	missense	6	2.44608e-05	9.74596e-05	0	5.95735e-05	0	0	0	9.02446e-06	9.74596e-05	0	0	0	52/146	2663	R/W	MODERATE	.	0	0.893	4.151	0	31
6	152477075	.	A	G	SYNE1	missense	1	4.06141e-06	3.24886e-05	0	0	0	0	0	0	3.24886e-05	0	0	0	132/146	7983	I/T	MODERATE	.	0	0.972	11.26	0	30
6	152529316	rs76834674	G	A	SYNE1	missense	2	8.13458e-06	2.97867e-05	0	2.97867e-05	0	0	0	8.97714e-06	0	0	0	0	125/146	7539	L/F	MODERATE	.	0	0.995	6.398	0	30
6	152532650	.	T	C	SYNE1	missense	1	4.06676e-06	0.000101647	0	0	0.000101647	0	0	0	0	0	0	0	124/146	7523	E/G	MODERATE	.	0	0.833	7.731	0	30
6	152555032	rs78088482	G	A	SYNE1	missense	2	8.1279e-06	5.80585e-05	0	0	0	5.80585e-05	0	8.96395e-06	0	0	0	0	112/146	6866	L/F	MODERATE	.	0	0.998	10.574	0	30
6	152555858	.	G	C	SYNE1	missense	1	4.0627e-06	3.24865e-05	0	0	0	0	0	0	3.24865e-05	0	0	0	111/146	6825	S/C	MODERATE	.	0	0.984	9.74	0	30
6	152589260	rs74926028	C	T	SYNE1	missense	2	8.12301e-06	6.53424e-05	6.53424e-05	2.97779e-05	0	0	0	0	0	0	0	0	100/146	6249	R/H	MODERATE	.	0	0.542	2.459	0	30
6	152629709	rs77908560	A	G	SYNE1	missense	2	8.12269e-06	0.000115955	0	0	0	0.000115955	0	0	0	0	0	0	91/146	5754	I/T	MODERATE	.	0	0.989	7.777	0	30
6	152630988	.	C	A	SYNE1	missense	1	4.06372e-06	8.95399e-06	0	0	0	0	0	8.95399e-06	0	0	0	0	90/146	5728	Q/H	MODERATE	.	0	0.979	5.369	0	30
6	152668360	.	T	G	SYNE1	missense	1	4.06167e-06	3.24886e-05	0	0	0	0	0	0	3.24886e-05	0	0	0	73/146	3971	E/A	MODERATE	.	0	0.955	6.421	0	30
6	152706910	rs37168443	C	T	SYNE1	missense	2	8.12816e-06	0.000130702	0.000130702	0	0	0	0	0	0	0	0	0	55/146	2851	E/K	MODERATE	.	0	0.995	5.242	0	30
6	152477100	.	T	A	SYNE1	missense	1	4.06144e-06	0.000182282	0	0	0	0	0	0	0	0.000182282	0	0	132/146	7975	N/Y	MODERATE	.	0	0.797	4.054	0	29.9
6	152501272	rs75708273	T	G	SYNE1	missense	1	4.07156e-06	3.24865e-05	0	0	0	0	0	0	3.24865e-05	0	0	0	129/146	7820	K/T	MODERATE	.	0	0.955	7.526	0	29.9
6	152522961	.	T	C	SYNE1	missense	1	4.07053e-06	3.24907e-05	0	0	0	0	0	0	3.24907e-05	0	0	0	127/146	7715	K/E	MODERATE	.	0	0.728	8.856	0	29.9
6	152529118	rs76959771	C	T	SYNE1	missense	1	4.06504e-06	8.96813e-06	0	0	0	0	0	8.96813e-06	0	0	0	0	125/146	7605	D/N	MODERATE	.	0	0.804	9.678	0	29.9
6	152532638	.	A	G	SYNE1	missense	1	4.06722e-06	2.9785e-05	0	2.9785e-05	0	0	0	0	0	0	0	0	124/146	7527	V/A	MODERATE	.	0	0.945	5.818	0	29.9
6	152589236	rs76206477	T	C	SYNE1	missense	1	4.06227e-06	3.24865e-05	0	0	0	0	0	0	3.24865e-05	0	0	0	100/146	6257	E/G	MODERATE	.	0	0.972	7.733	0	29.9
6	152674767	rs75402628	G	T	SYNE1	missense	1	4.06118e-06	8.95191e-06	0	0	0	0	0	8.95191e-06	0	0	0	0	68/146	3680	T/N	MODERATE	.	0	0.999	11.298	0	29.9
6	152631074	.	C	T	SYNE1	missense	1	4.06283e-06	2.97796e-05	0	2.97796e-05	0	0	0	0	0	0	0	0	90/146	5700	E/K	MODERATE	.	0	0.254	11.586	0	29.8
6	152639998	rs74585771	C	G	SYNE1	missense	1	4.06402e-06	4.48672e-05	0	0	0	0	4.48672e-05	0	0	0	0	0	85/146	5463	K/N	MODERATE	.	0	0.982	6.548	0	29.8
6	152652489	rs13907501	C	A	SYNE1	missense	1	4.06497e-06	3.24865e-05	0	0	0	0	0	0	3.24865e-05	0	0	0	78/146	4444	R/L	MODERATE	.	0	0.522	7.025	0	29.8
6	152697578	rs39812300	C	T	SYNE1	missense	22	8.93611e-05	0.000143287	0	2.97779e-05	0.000101543	5.79845e-05	0	0.000143287	9.74596e-05	0	0	0	58/146	3088	A/T	MODERATE	.	0	0.973	7.748	0	29.8
6	152470712	rs77969589	T	A	SYNE1	missense	2	8.12137e-06	1.79025e-05	0	0	0	0	0	1.79025e-05	0	0	0	0	136/146	8181	D/V	MODERATE	.	0	0.914	7.328	0	29.7
6	152473119	rs75515463	A	G	SYNE1	missense	1	4.06184e-06	8.95496e-06	0	0	0	0	0	8.95496e-06	0	0	0	0	134/146	8096	V/A	MODERATE	.	0	0.694	10.353	0	29.7
6	152497631	.	C	T	SYNE1	missense	2	8.12546e-06	1.79211e-05	0	0	0	0	0	1.79211e-05	0	0	0	0	130/146	7842	R/Q	MODERATE	.	0	0.789	5.089	0	29.7
6	152539408	.	C	T	SYNE1	missense	2	8.12473e-06	1.79186e-05	0	0	0	0	0	1.79186e-05	0	0	0	0	121/146	7392	R/K	MODERATE	.	0	0.995	6.794	0	29.7
6	152539435	rs78164575	G	A	SYNE1	missense	2	8.12717e-06	6.49773e-05	0	0	0	0	0	0	6.49773e-05	0	0	0	121/146	7383	S/L	MODERATE	.	0	0.507	6.522	0	29.7
6	152557362	.	G	A	SYNE1	missense	1	4.0618e-06	5.79912e-05	0	0	0	5.79912e-05	0	0	0	0	0	0	110/146	6759	S/F	MODERATE	.	0	0.519	6.305	0	29.7
6	152623008	rs77671138	A	G	SYNE1	missense	1	4.10368e-06	3.25415e-05	0	0	0	0	0	0	3.25415e-05	0	0	0	92/146	5846	V/A	MODERATE	.	0	0.996	5.871	0	29.7
6	152630989	rs76524970	T	G	SYNE1	missense	1	4.06306e-06	2.97779e-05	0	2.97779e-05	0	0	0	0	0	0	0	0	90/146	5728	Q/P	MODERATE	.	0	0.958	8.166	0	29.7
6	152545687	rs74632611	C	T	SYNE1	missense	6	2.43936e-05	4.48495e-05	0	0	0	0	0	4.48495e-05	3.24907e-05	0	0	0	117/146	7155	R/Q	MODERATE	.	0	0.253	7.774	0	29.6
6	152615123	.	T	A	SYNE1	missense	1	4.06111e-06	3.24865e-05	0	0	0	0	0	0	3.24865e-05	0	0	0	94/146	5941	Q/L	MODERATE	.	0	0.933	6.835	0	29.6
6	152621831	rs75316213	G	T	SYNE1	missense	1	4.06095e-06	8.95175e-06	0	0	0	0	0	8.95175e-06	0	0	0	0	93/146	5876	P/Q	MODERATE	.	0	0.999	8.763	0	29.6
6	152621861	rs74893244	T	G	SYNE1	missense	8	3.24876e-05	0.000463822	0	0	0	0.000463822	0	0	0	0	0	0	93/146	5866	E/A	MODERATE	.	0	0.997	5.223	0	29.6
6	152623152	rs76805395	A	G	SYNE1	missense	2	8.12123e-06	8.96861e-05	0	0	0	0	8.96861e-05	0	0	0	0	0	92/146	5798	L/S	MODERATE	.	0	1	7.17	0	29.6
6	152647118	rs14391694	G	A	SYNE1	missense	14	5.6863e-05	0.000231911	0.000130753	0	0	0.000231911	4.4843e-05	5.37288e-05	3.24865e-05	0	0	0	80/146	5138	A/V	MODERATE	.	0	0.998	9.817	0	29.6
6	152651893	.	C	T	SYNE1	missense	1	4.07252e-06	8.99426e-06	0	0	0	0	0	8.99426e-06	0	0	0	0	78/146	4643	E/K	MODERATE	.	0	0.997	9.09	0	29.6
6	152690727	rs14900505	T	C	SYNE1	missense	44	0.000178706	0.00261404	0.00261404	0.000119119	0	0	0	0	0	0	0	0	60/146	3177	D/G	MODERATE	.	0	0.993	3.876	0	29.6
6	152751762	rs14878554	G	A	SYNE1	missense	3	1.21876e-05	0.000130702	0.000130702	0	0	0	0	8.95961e-06	0	0	0	0	35/146	1515	T/I	MODERATE	.	0	0.997	9.322	0	29.6
6	152457832	.	A	G	SYNE1	missense	3	1.21891e-05	0.000173953	0	0	0	0.000173953	0	0	0	0	0	0	141/146	8527	M/T	MODERATE	.	0	0.983	10.224	0	29.5
6	152470668	rs76181095	A	G	SYNE1	missense	2	8.12176e-06	3.24865e-05	0	0	0	0	0	8.95207e-06	3.24865e-05	0	0	0	136/146	8196	C/R	MODERATE	.	0	0.992	7.84	0	29.5
6	152501328	.	G	C	SYNE1	missense	2	8.1357e-06	0.000182548	6.5368e-05	0	0	0	0	0	0	0.000182548	0	0	129/146	7801	S/R	MODERATE	.	0	0.997	4.872	0	29.5
6	152546986	rs74998198	T	C	SYNE1	missense	1	4.0705e-06	8.97521e-06	0	0	0	0	0	8.97521e-06	0	0	0	0	116/146	7074	K/R	MODERATE	.	0	0.999	7.943	0	29.5
6	152605237	.	A	T	SYNE1	missense	1	4.06464e-06	4.4843e-05	0	0	0	0	4.4843e-05	0	0	0	0	0	96/146	6028	L/Q	MODERATE	.	0	0.864	6.252	0	29.5
6	152546932	rs76196141	T	A	SYNE1	missense	1	4.06253e-06	8.95688e-06	0	0	0	0	0	8.95688e-06	0	0	0	0	116/146	7092	K/M	MODERATE	.	0	0.991	6.035	0	29.4
6	152621792	rs76868129	T	A	SYNE1	missense	2	8.1217e-06	3.24886e-05	0	0	0	0	0	8.95159e-06	3.24886e-05	0	0	0	93/146	5889	D/V	MODERATE	.	0	0.588	6.204	0	29.4
6	152623017	.	G	C	SYNE1	missense	1	4.08497e-06	3.25182e-05	0	0	0	0	0	0	3.25182e-05	0	0	0	92/146	5843	P/R	MODERATE	.	0	0.999	7.89	0	29.4
6	152631840	rs14067954	G	A	SYNE1	missense	2	8.12585e-06	1.79093e-05	0	0	0	0	0	1.79093e-05	0	0	0	0	88/146	5627	L/F	MODERATE	.	0	0.999	9.221	0	29.4
6	152639260	rs54481759	G	T	SYNE1	missense	8	3.25045e-05	0.000326712	0.000326712	8.93336e-05	0	0	0	0	0	0	0	0	86/146	5510	Q/K	MODERATE	.	0	0.991	6.978	0	29.4
6	152674804	rs76754450	C	T	SYNE1	missense	4	1.62447e-05	3.24865e-05	0	2.9785e-05	0	0	0	1.79045e-05	3.24865e-05	0	0	0	68/146	3668	E/K	MODERATE	.	0	0.453	6.881	0	29.4
6	152690653	rs74955007	G	A	SYNE1	missense	23	9.34048e-05	0.000196027	0.000196027	5.95593e-05	0	0	0	0.000161155	0	0	0	0	60/146	3202	R/C	MODERATE	.	0	0.93	2.609	0	29.4
6	152706867	rs37515218	C	T	SYNE1	missense	3	1.21916e-05	0.000130702	0.000130702	0	0	0	0	8.96459e-06	0	0	0	0	55/146	2865	R/Q	MODERATE	.	0	0.997	4.659	0	29.4
6	152457823	rs36825099	C	T	SYNE1	missense	8	3.25132e-05	0.000194932	0.000130702	0	0	0	0	0	0.000194932	0	0	0	141/146	8530	R/H	MODERATE	.	0	0.523	4.499	0	29.3
6	152545658	rs15072362	C	A	SYNE1	missense	6	2.43887e-05	0.000392054	0.000392054	0	0	0	0	0	0	0	0	0	117/146	7165	A/S	MODERATE	.	0	0.838	9.522	0	29.3
6	152599331	.	C	A	SYNE1	missense	1	4.06418e-06	3.24865e-05	0	0	0	0	0	0	3.24865e-05	0	0	0	98/146	6156	A/S	MODERATE	.	0	0.659	4.4	0	29.3
6	152631121	rs75431375	G	A	SYNE1	missense	18	7.31594e-05	0.000446828	0	0.000446828	0	0	0	1.79083e-05	0	0.000182415	0	0	90/146	5684	P/L	MODERATE	.	0	0.983	7.523	0	29.3
6	152639350	rs20086290	C	T	SYNE1	missense	1	4.06223e-06	8.95849e-06	0	0	0	0	0	8.95849e-06	0	0	0	0	86/146	5480	D/N	MODERATE	.	0	0.998	4.145	0	29.3
6	152675999	.	G	A	SYNE1	missense	1	4.06141e-06	8.95415e-06	0	0	0	0	0	8.95415e-06	0	0	0	0	67/146	3574	S/F	MODERATE	.	0	0.794	5.927	0	29.3
6	152473191	.	G	A	SYNE1	missense	1	4.06151e-06	3.24865e-05	0	0	0	0	0	0	3.24865e-05	0	0	0	134/146	8072	T/I	MODERATE	.	0	0.98	10.492	0	29.2
6	152485384	rs37299046	C	G	SYNE1	missense	1	4.06431e-06	2.97885e-05	0	2.97885e-05	0	0	0	0	0	0	0	0	131/146	7902	A/P	MODERATE	.	0	0.581	3.524	0	29.2
6	152523002	rs78020199	G	A	SYNE1	missense	6	2.44135e-05	0.000115996	0	0	0	0.000115996	0	2.69629e-05	3.24886e-05	0	0	0	127/146	7701	P/L	MODERATE	.	0	0.999	8.44	0	29.2
6	152674809	rs76642101	A	C	SYNE1	missense	1	4.06095e-06	3.24865e-05	0	0	0	0	0	0	3.24865e-05	0	0	0	68/146	3666	L/R	MODERATE	.	0	0.991	8.58	0	29.2
6	152679614	.	A	G	SYNE1	missense	1	4.06085e-06	2.97779e-05	0	2.97779e-05	0	0	0	0	0	0	0	0	66/146	3501	L/P	MODERATE	.	0	0.999	7.953	0	29.2
6	152690712	rs76363714	G	T	SYNE1	missense	22	8.93539e-05	0.000682261	0	0	0	0	0	0	0.000682261	0.000182282	0	0	60/146	3182	A/D	MODERATE	.	0	0.635	3.807	0	29.2
6	152702487	.	T	A	SYNE1	missense	1	4.12375e-06	9.20505e-06	0	0	0	0	0	9.20505e-06	0	0	0	0	56/146	2888	D/V	MODERATE	.	0	0.921	3.887	0	29.2
6	152746516	.	C	T	SYNE1	missense	1	4.06626e-06	8.97167e-06	0	0	0	0	0	8.97167e-06	0	0	0	0	39/146	1756	R/K	MODERATE	.	0	0.99	4.321	0	29.2
6	152457839	.	A	G	SYNE1	missense	1	4.06289e-06	8.96106e-06	0	0	0	0	0	8.96106e-06	0	0	0	0	141/146	8525	S/P	MODERATE	.	0	0.653	3.567	0	29.1
6	152457916	rs75228230	A	G	SYNE1	missense	2	8.12196e-06	6.4973e-05	0	0	0	0	0	0	6.4973e-05	0	0	0	141/146	8499	I/T	MODERATE	.	0	0.507	6.066	0	29.1
6	152527340	rs75487508	A	G	SYNE1	missense	1	4.06382e-06	3.24865e-05	0	0	0	0	0	0	3.24865e-05	0	0	0	126/146	7661	L/P	MODERATE	.	0	0.997	8.796	0	29.1
6	152545699	rs77175991	T	C	SYNE1	missense	1	4.06379e-06	3.24865e-05	0	0	0	0	0	0	3.24865e-05	0	0	0	117/146	7151	Y/C	MODERATE	.	0	0.996	9.202	0	29.1
6	152602956	.	G	A	SYNE1	missense	1	4.06329e-06	5.79845e-05	0	0	0	5.79845e-05	0	0	0	0	0	0	97/146	6123	L/F	MODERATE	.	0	0.999	7.027	0	29.1
6	152621826	.	C	T	SYNE1	missense	1	4.06095e-06	5.79777e-05	0	0	0	5.79777e-05	0	0	0	0	0	0	93/146	5878	A/T	MODERATE	.	0	0.982	4.568	0	29.1
6	152651599	rs15006216	G	A	SYNE1	missense	66	0.000268105	0.00352941	0.00352941	5.95628e-05	0	5.79777e-05	0	3.58288e-05	9.74596e-05	0.00036483	0	0	78/146	4741	R/C	MODERATE	.	0	0.77	4.999	0	29.1
6	152716687	.	T	A	SYNE1	missense	1	4.06405e-06	8.96346e-06	0	0	0	0	0	8.96346e-06	0	0	0	0	51/146	2559	K/I	MODERATE	.	0	0.885	4.855	0	29.1
6	152716732	rs76981208	C	T	SYNE1	missense	1	4.06421e-06	8.96539e-06	0	0	0	0	0	8.96539e-06	0	0	0	0	51/146	2544	G/E	MODERATE	.	0	0.8	4.841	0	29.1
6	152751754	rs76054401	C	G	SYNE1	missense	8	3.25008e-05	0.000364697	0	0.000148916	0	0	0	8.95961e-06	0	0.000364697	0	0	35/146	1518	E/Q	MODERATE	.	0	0.998	9.199	0	29.1
6	152470766	rs13964372	A	G	SYNE1	missense	43	0.000174625	0.000914794	0.000914794	0.00020847	0	0	4.48551e-05	0.00016114	0	0.000547046	0	0	136/146	8163	I/T	MODERATE	.	0	0.507	9.048	0	29
6	152553257	.	T	G	SYNE1	missense	3	1.2222e-05	0.000134565	0	0	0	0	0.000134565	0	0	0	0	0	113/146	6952	K/N	MODERATE	.	0	0.994	4.623	0	29
6	152553345	.	A	G	SYNE1	missense	1	4.06164e-06	8.95512e-06	0	0	0	0	0	8.95512e-06	0	0	0	0	113/146	6923	I/T	MODERATE	.	0	0.914	10.261	0	29
6	152557310	rs53943984	C	G	SYNE1	missense	7	2.84306e-05	8.96861e-05	0	0	0	0	8.96861e-05	4.4774e-05	0	0	0	0	110/146	6776	W/C	MODERATE	.	0	0.998	7.14	0	29
6	152557324	.	G	A	SYNE1	missense	2	8.12387e-06	3.24886e-05	0	2.97796e-05	0	0	0	0	3.24886e-05	0	0	0	110/146	6772	L/F	MODERATE	.	0	0.734	7.043	0	29
6	152589279	rs20036021	C	T	SYNE1	missense	8	3.24899e-05	5.79777e-05	0	0	0	5.79777e-05	4.48471e-05	5.3724e-05	0	0	0	0	100/146	6243	E/K	MODERATE	.	0	0.359	6.721	0	29
6	152631119	rs75650107	T	C	SYNE1	missense	16	6.50221e-05	0.000928505	0	0	0	0.000928505	0	0	0	0	0	0	90/146	5685	K/E	MODERATE	.	0	0.997	5.581	0	29
6	152638021	.	G	C	SYNE1	missense	1	4.06167e-06	2.97779e-05	0	2.97779e-05	0	0	0	0	0	0	0	0	87/146	5558	S/C	MODERATE	.	0	0.866	10.924	0	29
6	152676089	rs77716951	T	A	SYNE1	missense	2	8.13498e-06	1.7954e-05	0	0	0	0	0	1.7954e-05	0	0	0	0	67/146	3544	E/V	MODERATE	.	0	0.698	5.328	0	29
6	152457787	rs53840753	C	T	SYNE1	missense	6	2.43946e-05	0.000261506	0.000261506	2.97885e-05	0	0	0	0	3.24865e-05	0	0	0	141/146	8542	R/Q	MODERATE	.	0	0.046	3.374	0	28.9
6	152477225	.	T	C	SYNE1	missense	1	4.06405e-06	3.24865e-05	0	0	0	0	0	0	3.24865e-05	0	0	0	132/146	7933	Q/R	MODERATE	.	0	0.942	8.42	0	28.9
6	152552594	.	C	G	SYNE1	missense	1	4.06187e-06	3.24865e-05	0	0	0	0	0	0	3.24865e-05	0	0	0	114/146	6991	D/H	MODERATE	.	0	0.99	5.682	0	28.9
6	152623014	rs14424498	G	C	SYNE1	missense	3	1.22665e-05	0.000196464	0.000196464	0	0	0	0	0	0	0	0	0	92/146	5844	S/C	MODERATE	.	0	0.999	8.673	0	28.9
6	152652267	rs14824800	C	T	SYNE1	missense	4	1.62533e-05	0.000130702	0.000130702	2.97796e-05	0	5.79845e-05	0	0	0	0	0	0	78/146	4518	R/H	MODERATE	.	0	0.999	7.604	0	28.9
6	152690661	rs76869214	C	A	SYNE1	missense	1	4.06111e-06	8.95319e-06	0	0	0	0	0	8.95319e-06	0	0	0	0	60/146	3199	S/I	MODERATE	.	0	0.995	4.309	0	28.9
6	152711527	rs76601975	C	G	SYNE1	missense	10	4.06488e-05	0.000297992	0	0.000297992	0	0	0	0	0	0	0	0	53/146	2689	E/Q	MODERATE	.	0	0.756	9.116	0	28.9
6	152457841	.	A	C	SYNE1	missense	1	4.06276e-06	2.97796e-05	0	2.97796e-05	0	0	0	0	0	0	0	0	141/146	8524	L/W	MODERATE	.	0	1	10.943	0	28.8
6	152485360	.	T	G	SYNE1	missense	2	8.12493e-06	5.95664e-05	0	5.95664e-05	0	0	0	0	0	0	0	0	131/146	7910	K/Q	MODERATE	.	0	0.929	4.207	0	28.8
6	152497602	.	C	T	SYNE1	missense	4	1.62492e-05	0.000119126	0	0.000119126	0	0	0	0	0	0	0	0	130/146	7852	A/T	MODERATE	.	0	0.697	7.347	0	28.8
6	152552644	rs76178207	A	G	SYNE1	missense	1	4.06329e-06	8.96089e-06	0	0	0	0	0	8.96089e-06	0	0	0	0	114/146	6974	V/A	MODERATE	.	0	0.689	8.884	0	28.8
6	152553313	rs75561518	C	T	SYNE1	missense	1	4.06279e-06	5.79845e-05	0	0	0	5.79845e-05	0	0	0	0	0	0	113/146	6934	E/K	MODERATE	.	0	0.908	6.844	0	28.8
6	152583212	rs76546929	C	A	SYNE1	missense	1	4.06299e-06	8.95464e-06	0	0	0	0	0	8.95464e-06	0	0	0	0	101/146	6309	K/N	MODERATE	.	0	0.999	3.902	0	28.8
6	152651797	.	C	T	SYNE1	missense	1	4.08493e-06	9.04192e-06	0	0	0	0	0	9.04192e-06	0	0	0	0	78/146	4675	E/K	MODERATE	.	0	0.997	6.452	0	28.8
6	152671425	.	A	G	SYNE1	missense	1	4.0618e-06	8.95672e-06	0	0	0	0	0	8.95672e-06	0	0	0	0	72/146	3927	Y/H	MODERATE	.	0	0.999	9.755	0	28.8
6	152719792	rs19979232	C	A	SYNE1	missense	2	8.12308e-06	1.79077e-05	0	0	0	0	0	1.79077e-05	0	0	0	0	49/146	2438	D/Y	MODERATE	.	0	0.926	5.644	0	28.8
6	152476041	rs36839248	G	C	SYNE1	missense	1	4.06194e-06	8.95592e-06	0	0	0	0	0	8.95592e-06	0	0	0	0	133/146	8039	L/V	MODERATE	.	0	0.876	9.873	0	28.7
6	152529232	rs37531430	G	T	SYNE1	missense	1	4.06666e-06	2.97867e-05	0	2.97867e-05	0	0	0	0	0	0	0	0	125/146	7567	R/S	MODERATE	.	0	0.747	6.376	0	28.7
6	152545661	rs76531461	C	T	SYNE1	missense	1	4.06468e-06	8.96604e-06	0	0	0	0	0	8.96604e-06	0	0	0	0	117/146	7164	E/K	MODERATE	.	0	0.1	8.048	0	28.7
6	152555034	rs75618274	T	C	SYNE1	missense	1	4.06355e-06	8.96218e-06	0	0	0	0	0	8.96218e-06	0	0	0	0	112/146	6865	Q/R	MODERATE	.	0	0.995	9.475	0	28.7
6	152555843	.	T	C	SYNE1	missense	1	4.06243e-06	2.97779e-05	0	2.97779e-05	0	0	0	0	0	0	0	0	111/146	6830	Q/R	MODERATE	.	0	0.968	7.351	0	28.7
6	152605188	rs75099742	C	A	SYNE1	missense	2	8.12546e-06	8.96861e-05	0	0	0	0	8.96861e-05	0	0	0	0	0	96/146	6044	Q/H	MODERATE	.	0	0.998	2.893	0	28.7
6	152615118	rs14799893	A	G	SYNE1	missense	182	0.000739098	0.00147722	0.000457397	0.000148898	0	0	4.4843e-05	0.00147722	0	0.000729129	1	0	94/146	5943	S/P	MODERATE	.	0	0.981	7.656	0	28.7
6	152651137	rs77649415	G	A	SYNE1	missense	3	1.21983e-05	0.000182482	0	0	0	0	0	1.79507e-05	0	0.000182482	0	0	78/146	4895	R/C	MODERATE	.	0	0.77	6.026	0	28.7
6	152688355	rs75666706	C	T	SYNE1	missense	2	8.12163e-06	5.79777e-05	0	2.97779e-05	0	5.79777e-05	0	0	0	0	0	0	62/146	3324	E/K	MODERATE	.	0	0.997	10.227	0	28.7
6	152690180	rs53523843	G	T	SYNE1	missense	2	8.12546e-06	0.000182282	6.53424e-05	0	0	0	0	0	0	0.000182282	0	0	61/146	3245	A/D	MODERATE	.	0	0.971	4.442	0	28.7
6	152690256	rs57596581	G	A	SYNE1	missense	1	4.0815e-06	6.54108e-05	6.54108e-05	0	0	0	0	0	0	0	0	0	61/146	3220	L/F	MODERATE	.	0	1	6.293	0	28.7
6	152589237	rs55148858	C	T	SYNE1	missense	3	1.21867e-05	8.93336e-05	0	8.93336e-05	0	0	0	0	0	0	0	0	100/146	6257	E/K	MODERATE	.	0	0.937	7.314	0	28.6
6	152621808	rs76750839	G	A	SYNE1	missense	18	7.30941e-05	0.000161134	0	0	0	0	0	0.000161134	0	0	0	0	93/146	5884	P/S	MODERATE	.	0	0.974	7.62	0	28.6
6	152623086	.	T	C	SYNE1	missense	1	4.06095e-06	8.95255e-06	0	0	0	0	0	8.95255e-06	0	0	0	0	92/146	5820	E/G	MODERATE	.	0	0.866	4.317	0	28.6
6	152631124	.	T	C	SYNE1	missense	1	4.06438e-06	8.95415e-06	0	0	0	0	0	8.95415e-06	0	0	0	0	90/146	5683	K/R	MODERATE	.	0	0.997	8.899	0	28.6
6	152676062	rs77475936	A	G	SYNE1	missense	10	4.06421e-05	0.000324865	0	0	0	0	0	0	0.000324865	0	0	0	67/146	3553	L/P	MODERATE	.	0	0.914	6.803	0	28.6
6	152690138	rs74710775	G	T	SYNE1	missense	2	8.12315e-06	0.000130685	0.000130685	0	0	0	0	0	0	0	0	0	61/146	3259	S/Y	MODERATE	.	0	0.863	7.67	0	28.6
6	152690225	rs76473446	A	G	SYNE1	missense	1	4.06616e-06	3.24865e-05	0	0	0	0	0	0	3.24865e-05	0	0	0	61/146	3230	L/P	MODERATE	.	0	0.992	4.373	0	28.6
6	152719801	rs37008264	G	A	SYNE1	missense	11	4.46759e-05	0.000162443	0	2.97832e-05	0	0	0	4.47716e-05	0.000162443	0	0	0	49/146	2435	R/C	MODERATE	.	0	0.776	3.073	0	28.6
6	152461159	rs76702137	C	T	SYNE1	missense	7	2.84248e-05	0.000208445	0	0.000208445	0	0	0	0	0	0	0	0	140/146	8462	E/K	MODERATE	.	0	0.4	7.318	0	28.5
6	152497604	rs37370774	T	G	SYNE1	missense	1	4.06207e-06	2.97814e-05	0	2.97814e-05	0	0	0	0	0	0	0	0	130/146	7851	K/T	MODERATE	.	0	0.573	7.299	0	28.5
6	152536134	rs55448323	T	C	SYNE1	missense	58	0.000235675	0.00188422	0	0	0	0	0	0	0.00188422	0	0	0	122/146	7418	Y/C	MODERATE	.	0	0.999	7.303	0	28.5
6	152552649	rs75056190	C	A	SYNE1	missense	2	8.12599e-06	0.000130719	0.000130719	0	0	0	0	0	0	0	0	0	114/146	6972	Q/H	MODERATE	.	0	0.995	4.261	0	28.5
6	152629743	rs37120244	A	T	SYNE1	missense	1	4.06785e-06	8.95784e-06	0	0	0	0	0	8.95784e-06	0	0	0	0	91/146	5743	Y/N	MODERATE	.	0	0.995	6.906	0	28.5
6	152646359	rs20081876	C	T	SYNE1	missense	3	1.21823e-05	6.53424e-05	6.53424e-05	2.97779e-05	0	5.79777e-05	0	0	0	0	0	0	81/146	5173	G/R	MODERATE	.	0	0.9	3.877	0	28.5
6	152523045	rs76870570	C	T	SYNE1	missense	1	4.06884e-06	0.000101564	0	0	0.000101564	0	0	0	0	0	0	0	127/146	7687	E/K	MODERATE	.	0	0.194	8.287	0	28.4
6	152552621	rs76939733	C	T	SYNE1	missense	1	4.06217e-06	8.95688e-06	0	0	0	0	0	8.95688e-06	0	0	0	0	114/146	6982	V/M	MODERATE	.	0	0.99	9.368	0	28.4
6	152623018	.	G	A	SYNE1	missense	2	8.16747e-06	5.95912e-05	0	5.95912e-05	0	0	0	0	0	0	0	0	92/146	5843	P/S	MODERATE	.	0	0.999	4.774	0	28.4
6	152536156	rs37123010	C	G	SYNE1	missense	1	4.06349e-06	8.96202e-06	0	0	0	0	0	8.96202e-06	0	0	0	0	122/146	7411	D/H	MODERATE	.	0	0.951	9.5	0	28.3
6	152614805	rs76714495	G	A	SYNE1	missense	7	2.84317e-05	0.000130719	0.000130719	8.93549e-05	0	0	0	1.79102e-05	0	0	0	0	95/146	5977	T/M	MODERATE	.	0	0.939	5.938	0	28.3
6	152631086	.	G	A	SYNE1	missense	1	4.06253e-06	8.95239e-06	0	0	0	0	0	8.95239e-06	0	0	0	0	90/146	5696	L/F	MODERATE	.	0	0.999	7.216	0	28.3
6	152679513	.	G	A	SYNE1	missense	1	4.06128e-06	8.95415e-06	0	0	0	0	0	8.95415e-06	0	0	0	0	66/146	3535	L/F	MODERATE	.	0	0.999	5.504	0	28.3
6	152686042	rs56378730	T	A	SYNE1	missense	2	8.12137e-06	3.24865e-05	0	0	0	0	0	8.95127e-06	3.24865e-05	0	0	0	63/146	3362	Q/L	MODERATE	.	0	0.569	7.852	0	28.3
6	152730217	rs75168958	C	T	SYNE1	missense	3	1.21853e-05	8.93336e-05	0	8.93336e-05	0	0	0	0	0	0	0	0	44/146	2176	D/N	MODERATE	.	0	0.998	5.868	0	28.3
6	152527449	rs74974315	C	G	SYNE1	missense	1	4.06686e-06	6.53509e-05	6.53509e-05	0	0	0	0	0	0	0	0	0	126/146	7625	V/L	MODERATE	.	0	0.935	6.576	0	28.2
6	152529285	rs20184173	C	T	SYNE1	missense	3	1.21977e-05	5.8045e-05	0	2.97814e-05	0	5.8045e-05	0	0	3.24865e-05	0	0	0	125/146	7549	R/H	MODERATE	.	0	0.032	4.79	0	28.2
6	152536095	rs77341294	T	C	SYNE1	missense	1	4.0626e-06	3.24865e-05	0	0	0	0	0	0	3.24865e-05	0	0	0	122/146	7431	Q/R	MODERATE	.	0	0.699	9.282	0	28.2
6	152542657	rs77844141	A	G	SYNE1	missense	11	4.47311e-05	0.000327595	0	0.000327595	0	0	0	0	0	0	1	0	118/146	7187	L/S	MODERATE	.	0	0.998	6.967	0	28.2
6	152621779	.	G	T	SYNE1	missense	3	1.21825e-05	8.93389e-05	0	8.93389e-05	0	0	0	0	0	0	0	0	93/146	5893	N/K	MODERATE	.	0	0.934	3.519	0	28.2
6	152536084	rs37164230	G	C	SYNE1	missense	1	4.06345e-06	3.24865e-05	0	0	0	0	0	0	3.24865e-05	0	0	0	122/146	7435	R/G	MODERATE	.	0	0.536	5.796	0	28.1
6	152629640	rs76355849	T	C	SYNE1	missense	1	4.06078e-06	8.95143e-06	0	0	0	0	0	8.95143e-06	0	0	0	0	91/146	5777	Q/R	MODERATE	.	0	0.998	6.9	0	28.1
6	152671401	rs57727987	C	T	SYNE1	missense	2	8.12255e-06	6.53424e-05	6.53424e-05	2.97796e-05	0	0	0	0	0	0	0	0	72/146	3935	E/K	MODERATE	.	0	0.997	4.977	0	28.1
6	152694354	rs77642137	C	G	SYNE1	missense	3	1.24206e-05	0.000100214	0	0	0	0	0	0	0.000100214	0	0	0	59/146	3109	E/Q	MODERATE	.	0	0.998	10.188	0	28.1
6	152730726	rs20064040	C	A	SYNE1	missense	1	4.06702e-06	2.9785e-05	0	2.9785e-05	0	0	0	0	0	0	0	0	43/146	2117	D/Y	MODERATE	.	0	0.959	6.281	0	28.1
6	152470710	.	C	A	SYNE1	missense	2	8.12143e-06	0.000203046	0	0	0.000203046	0	0	0	0	0	0	0	136/146	8182	A/S	MODERATE	.	0	0.667	6.533	0	28
6	152473120	.	C	T	SYNE1	missense	1	4.0621e-06	5.79979e-05	0	0	0	5.79979e-05	0	0	0	0	0	0	134/146	8096	V/I	MODERATE	.	0	0.894	8.029	0	28
6	152477217	.	T	C	SYNE1	missense	1	4.06339e-06	3.24865e-05	0	0	0	0	0	0	3.24865e-05	0	0	0	132/146	7936	I/V	MODERATE	.	0	0.754	7.609	0	28
6	152529124	rs37224611	G	C	SYNE1	missense	3	1.21915e-05	0.000196053	0.000196053	0	0	0	0	0	0	0	0	0	125/146	7603	L/V	MODERATE	.	0	0.954	6.133	0	28
6	152552666	.	C	T	SYNE1	missense	1	4.06345e-06	8.96154e-06	0	0	0	0	0	8.96154e-06	0	0	0	0	114/146	6967	V/M	MODERATE	.	0	0.643	6.13	0	28
6	152623183	rs75236568	T	G	SYNE1	missense	11	4.46679e-05	0.000324886	0	0	0	0	0	0	0.000324886	0.000182282	0	0	92/146	5788	I/L	MODERATE	.	0	0.997	5.916	0	28
6	152711536	rs14691697	C	T	SYNE1	missense	2	8.13081e-06	0.000130702	0.000130702	0	0	0	0	0	0	0	0	0	53/146	2686	G/S	MODERATE	.	0	1	7.924	0	28
6	152751744	rs14960647	C	T	SYNE1	missense	11	4.46962e-05	0.000182415	0	8.93708e-05	0	5.79777e-05	0	3.58481e-05	6.49773e-05	0.000182415	0	0	35/146	1521	R/Q	MODERATE	.	0	0.587	5.734	0	28
6	152540209	rs76949732	C	A	SYNE1	missense	2	8.13068e-06	5.95628e-05	0	5.95628e-05	0	0	0	0	0	0	0	0	120/146	7325	D/Y	MODERATE	.	0	0.707	5.398	0	27.9
6	152545682	rs75768864	G	A	SYNE1	missense	8	3.25164e-05	0.000392054	0.000392054	0	0	0	0	1.79318e-05	0	0	0	0	117/146	7157	R/C	MODERATE	.	0	0.013	2.866	0	27.9
6	152614832	.	T	A	SYNE1	missense	1	4.06124e-06	2.97796e-05	0	2.97796e-05	0	0	0	0	0	0	0	0	95/146	5968	Y/F	MODERATE	.	0	0.996	7.553	0	27.9
6	152652267	rs14824800	C	G	SYNE1	missense	1	4.06332e-06	8.96186e-06	0	0	0	0	0	8.96186e-06	0	0	0	0	78/146	4518	R/P	MODERATE	.	0	0.999	7.341	0	27.9
6	152534748	rs77465561	T	G	SYNE1	missense	1	4.06223e-06	8.95817e-06	0	0	0	0	0	8.95817e-06	0	0	0	0	123/146	7498	E/A	MODERATE	.	0	0.967	7.649	0	27.8
6	152553343	.	A	G	SYNE1	missense	1	4.06154e-06	8.95432e-06	0	0	0	0	0	8.95432e-06	0	0	0	0	113/146	6924	S/P	MODERATE	.	0	0.92	6.314	0	27.8
6	152590312	.	T	C	SYNE1	missense	5	2.03059e-05	0.000148916	0	0.000148916	0	0	0	0	0	0	0	0	99/146	6228	Q/R	MODERATE	.	0	0.663	7.208	0	27.8
6	152599272	.	G	T	SYNE1	missense	1	4.06815e-06	3.24865e-05	0	0	0	0	0	0	3.24865e-05	0	0	0	98/146	6175	S/R	MODERATE	.	0	0.981	4.591	0	27.8
6	152615117	rs77766916	G	C	SYNE1	missense	1	4.06091e-06	0.000101523	0	0	0.000101523	0	0	0	0	0	0	0	94/146	5943	S/C	MODERATE	.	0	0.986	9.141	0	27.8
6	152621807	rs76176191	G	C	SYNE1	missense	3	1.21831e-05	0.000173953	0	0	0	0.000173953	0	0	0	0	0	0	93/146	5884	P/R	MODERATE	.	0	0.968	7.772	0	27.8
6	152690195	rs56308121	A	G	SYNE1	missense	26	0.000105641	0.000454811	6.53424e-05	0	0	0	0	8.96122e-05	0.000454811	0.000182282	0	0	61/146	3240	L/P	MODERATE	.	0	0.998	7.671	0	27.8
6	152694224	rs74887498	T	C	SYNE1	missense	1	4.0618e-06	5.79845e-05	0	0	0	5.79845e-05	0	0	0	0	0	0	59/146	3152	E/G	MODERATE	.	0	0.662	4.769	0	27.8
6	152712428	rs37064429	C	A	SYNE1	missense	16	6.52268e-05	0.00111789	0	2.9785e-05	0.00111789	0	0	3.60952e-05	0	0	0	0	52/146	2663	R/L	MODERATE	.	0	0.644	2.335	0	27.8
6	152485332	rs74694424	G	C	SYNE1	missense	1	4.06204e-06	8.95768e-06	0	0	0	0	0	8.95768e-06	0	0	0	0	131/146	7919	S/W	MODERATE	.	0	0.994	5.011	0	27.7
6	152485403	rs19273440	G	T	SYNE1	missense	1	4.06418e-06	0.000182415	0	0	0	0	0	0	0	0.000182415	0	0	131/146	7895	S/R	MODERATE	.	0	0.579	4.035	0	27.7
6	152555028	rs75112088	A	T	SYNE1	missense	1	4.06388e-06	3.24865e-05	0	0	0	0	0	0	3.24865e-05	0	0	0	112/146	6867	L/H	MODERATE	.	0	0.98	6.886	0	27.7
6	152644626	.	C	A	SYNE1	missense	1	4.08537e-06	9.06076e-06	0	0	0	0	0	9.06076e-06	0	0	0	0	82/146	5302	D/Y	MODERATE	.	0	0.886	4.904	0	27.7
6	152646292	rs75816121	A	C	SYNE1	missense	1	4.06095e-06	8.95287e-06	0	0	0	0	0	8.95287e-06	0	0	0	0	81/146	5195	L/R	MODERATE	.	0	0.956	7.187	0	27.7
6	152646341	rs37568635	C	T	SYNE1	missense	1	4.06068e-06	8.95143e-06	0	0	0	0	0	8.95143e-06	0	0	0	0	81/146	5179	A/T	MODERATE	.	0	0.998	4.362	0	27.7
6	152712665	.	A	G	SYNE1	missense	1	4.0801e-06	6.54965e-05	6.54965e-05	0	0	0	0	0	0	0	0	0	52/146	2584	L/P	MODERATE	.	0	0.495	9.954	0	27.7
6	152457933	rs74558383	G	T	SYNE1	missense	1	4.06114e-06	8.95287e-06	0	0	0	0	0	8.95287e-06	0	0	0	0	141/146	8493	D/E	MODERATE	.	0	0.672	3.708	0	27.6
6	152461128	.	C	T	SYNE1	missense	2	8.12183e-06	1.79054e-05	0	0	0	0	0	1.79054e-05	0	0	0	0	140/146	8472	S/N	MODERATE	.	0	0.952	6.787	0	27.6
6	152532721	.	C	G	SYNE1	missense	1	4.07677e-06	9.00122e-06	0	0	0	0	0	9.00122e-06	0	0	0	0	124/146	7499	L/F	MODERATE	.	0	0.993	5.099	0	27.6
6	152555032	rs78088482	G	C	SYNE1	missense	2	8.1279e-06	3.24865e-05	0	2.97832e-05	0	0	0	0	3.24865e-05	0	0	0	112/146	6866	L/V	MODERATE	.	0	0.995	10.565	0	27.6
6	152615115	rs75851745	A	G	SYNE1	missense	1	4.06091e-06	3.24865e-05	0	0	0	0	0	0	3.24865e-05	0	0	0	94/146	5944	W/R	MODERATE	.	0	0.925	7.88	0	27.6
6	152671880	rs37720367	T	G	SYNE1	missense	1	4.06491e-06	2.97814e-05	0	2.97814e-05	0	0	0	0	0	0	0	0	71/146	3869	H/P	MODERATE	.	0	0.922	6.968	0	27.6
6	152686119	rs78012370	C	G	SYNE1	missense	1	4.06072e-06	8.95143e-06	0	0	0	0	0	8.95143e-06	0	0	0	0	63/146	3336	Q/H	MODERATE	.	0	0.907	6.201	0	27.6
6	152702472	rs75624444	C	T	SYNE1	missense	2	8.23296e-06	6.5505e-05	6.5505e-05	2.9785e-05	0	0	0	0	0	0	0	0	56/146	2893	G/D	MODERATE	.	0	1	4.495	0	27.6
6	152718078	rs74631589	A	C	SYNE1	missense	3	1.2195e-05	9.74596e-05	0	0	0	0	0	0	9.74596e-05	0	1	0	50/146	2463	L/R	MODERATE	.	0	0.986	7.833	0	27.6
6	152746547	rs75259074	A	G	SYNE1	missense	9	3.65717e-05	0.000292379	0	0	0	0	0	0	0.000292379	0	0	0	39/146	1746	W/R	MODERATE	.	0	0.642	6.315	0	27.6
6	152477061	rs74645619	T	C	SYNE1	missense	4	1.62462e-05	8.93389e-05	6.53424e-05	8.93389e-05	0	0	0	0	0	0	0	0	132/146	7988	M/V	MODERATE	.	0	0.806	7.224	0	27.5
6	152557985	rs55985505	C	A	SYNE1	missense	1	4.06131e-06	2.97796e-05	0	2.97796e-05	0	0	0	0	0	0	0	0	109/146	6722	E/D	MODERATE	.	0	0.728	3.801	0	27.5
6	152631106	rs75082916	A	G	SYNE1	missense	1	4.06256e-06	8.95287e-06	0	0	0	0	0	8.95287e-06	0	0	0	0	90/146	5689	V/A	MODERATE	.	0	0.556	9.443	0	27.5
6	152631851	rs75354458	C	T	SYNE1	missense	8	3.24958e-05	6.26735e-05	0	2.97814e-05	0	0	0	6.26735e-05	0	0	0	0	88/146	5623	R/H	MODERATE	.	0	0.04	6.702	0	27.5
6	152652268	rs56921602	G	A	SYNE1	missense	3	1.21923e-05	0.000182482	6.53509e-05	0	0	0	0	8.96539e-06	0	0.000182482	0	0	78/146	4518	R/C	MODERATE	.	0	0.999	6.248	0	27.5
6	152702373	rs76263256	A	C	SYNE1	missense	1	4.08894e-06	3.24886e-05	0	0	0	0	0	0	3.24886e-05	0	0	0	56/146	2926	L/R	MODERATE	.	0	0.999	8.812	0	27.5
6	152712567	rs54299445	G	A	SYNE1	missense	7	2.84812e-05	6.53509e-05	6.53509e-05	0	0	0	4.48793e-05	3.59318e-05	3.24865e-05	0	0	0	52/146	2617	R/W	MODERATE	.	0	0.816	3.472	0	27.5
6	152746637	rs20208150	G	A	SYNE1	missense	1	4.06448e-06	3.24865e-05	0	0	0	0	0	0	3.24865e-05	0	0	0	39/146	1716	L/F	MODERATE	.	0	0.868	6.653	0	27.5
6	152755040	.	A	G	SYNE1	missense	1	4.06898e-06	8.97489e-06	0	0	0	0	0	8.97489e-06	0	0	0	0	34/146	1451	F/L	MODERATE	.	0	0.993	7.559	0	27.5
6	152510421	.	A	C	SYNE1	missense	1	4.06547e-06	8.97328e-06	0	0	0	0	0	8.97328e-06	0	0	0	0	128/146	7756	L/R	MODERATE	.	0	0.995	10.477	0	27.4
6	152603046	rs76101188	C	T	SYNE1	missense	2	8.15348e-06	1.80466e-05	0	0	0	0	0	1.80466e-05	0	0	0	0	97/146	6093	D/N	MODERATE	.	0	0.647	4.606	0	27.4
6	152623112	.	G	T	SYNE1	missense	1	4.06068e-06	2.97779e-05	0	2.97779e-05	0	0	0	0	0	0	0	0	92/146	5811	H/Q	MODERATE	.	0	0.982	3.511	0	27.4
6	152647512	rs20179892	A	G	SYNE1	missense	1	4.06134e-06	5.79777e-05	0	0	0	5.79777e-05	0	0	0	0	0	0	79/146	5071	L/P	MODERATE	.	0	0.999	6.12	0	27.4
6	152652153	.	T	A	SYNE1	missense	1	4.06105e-06	2.97796e-05	0	2.97796e-05	0	0	0	0	0	0	0	0	78/146	4556	E/V	MODERATE	.	0	0.999	6.725	0	27.4
6	152671773	.	C	A	SYNE1	missense	1	4.06792e-06	8.98553e-06	0	0	0	0	0	8.98553e-06	0	0	0	0	71/146	3905	D/Y	MODERATE	.	0	0.87	4.236	0	27.4
6	152676015	.	C	T	SYNE1	missense	1	4.06164e-06	8.9548e-06	0	0	0	0	0	8.9548e-06	0	0	0	0	67/146	3569	D/N	MODERATE	.	0	0.678	8.339	0	27.4
6	152716709	.	C	T	SYNE1	missense	2	8.12816e-06	1.79285e-05	0	0	0	0	0	1.79285e-05	0	0	0	0	51/146	2552	E/K	MODERATE	.	0	0.956	3.555	0	27.4
6	152523002	rs78020199	G	T	SYNE1	missense	2	8.13782e-06	5.79979e-05	0	0	0	5.79979e-05	0	8.98763e-06	0	0	0	0	127/146	7701	P/Q	MODERATE	.	0	1	8.44	0	27.3
6	152589258	rs37148905	A	G	SYNE1	missense	2	8.12334e-06	0.000182282	0	0	0	0	0	8.95608e-06	0	0.000182282	0	0	100/146	6250	S/P	MODERATE	.	0	0.945	8.071	0	27.3
6	152590368	.	G	C	SYNE1	missense	1	4.06098e-06	8.95223e-06	0	0	0	0	0	8.95223e-06	0	0	0	0	99/146	6209	S/R	MODERATE	.	0	0.909	4.205	0	27.3
6	152615115	rs75851745	A	C	SYNE1	missense	2	8.12183e-06	6.4973e-05	0	0	0	0	0	0	6.4973e-05	0	0	0	94/146	5944	W/G	MODERATE	.	0	0.954	7.878	0	27.3
6	152623056	rs14045260	T	A	SYNE1	missense	1	4.06332e-06	8.96073e-06	0	0	0	0	0	8.96073e-06	0	0	0	0	92/146	5830	D/V	MODERATE	.	0	0.685	4.128	0	27.3
6	152630996	rs77568501	C	A	SYNE1	missense	7	2.84449e-05	0.000347866	0	2.97779e-05	0	0.000347866	0	0	0	0	0	0	90/146	5726	A/S	MODERATE	.	0	0.978	6.309	0	27.3
6	152646302	.	A	T	SYNE1	missense	2	8.12163e-06	1.79045e-05	0	0	0	0	0	1.79045e-05	0	0	0	0	81/146	5192	W/R	MODERATE	.	0	0.914	7.141	0	27.3
6	152674780	rs74839967	C	A	SYNE1	missense	1	4.06105e-06	4.48511e-05	0	0	0	0	4.48511e-05	0	0	0	0	0	68/146	3676	G/C	MODERATE	.	0	1	5.044	0	27.3
6	152688417	rs77727058	A	G	SYNE1	missense	5	2.03034e-05	4.47563e-05	0	0	0	0	0	4.47563e-05	0	0	0	0	62/146	3303	L/P	MODERATE	.	0	0.84	5.2	0	27.3
6	152706918	rs36883234	G	A	SYNE1	missense	9	3.65785e-05	0.000182482	0	0.000178731	0	0	0	8.96668e-06	3.24865e-05	0.000182482	0	0	55/146	2848	A/V	MODERATE	.	0	0.998	6.334	0	27.3
6	152470802	.	G	T	SYNE1	missense	1	4.0626e-06	8.95464e-06	0	0	0	0	0	8.95464e-06	0	0	0	0	136/146	8151	A/D	MODERATE	.	0	0.982	6.825	0	27.2
6	152522967	rs76119802	G	A	SYNE1	missense	7	2.84919e-05	0.000129963	0	0	0	0	0	2.69808e-05	0.000129963	0	0	0	127/146	7713	R/C	MODERATE	.	0	0.003	3.052	0	27.2
6	152532699	rs14127816	G	A	SYNE1	missense	3	1.22083e-05	0.000130719	0.000130719	0	0	0	0	8.98085e-06	0	0	0	0	124/146	7507	R/C	MODERATE	.	0	0.028	8.126	0	27.2
6	152540242	.	C	T	SYNE1	missense	1	4.06421e-06	3.24865e-05	0	0	0	0	0	0	3.24865e-05	0	0	0	120/146	7314	V/M	MODERATE	.	0	0.35	9.897	0	27.2
6	152629701	.	C	T	SYNE1	missense	1	4.06108e-06	8.95255e-06	0	0	0	0	0	8.95255e-06	0	0	0	0	91/146	5757	A/T	MODERATE	.	0	0.986	6.868	0	27.2
6	152644623	rs14921586	G	A	SYNE1	missense	19	7.76645e-05	0.000182749	0	0	0	5.79777e-05	9.04241e-05	0.000136003	0	0.000182749	0	0	82/146	5303	R/W	MODERATE	.	0	0.912	3.685	0	27.2
6	152646319	rs76867673	G	T	SYNE1	missense	3	1.21819e-05	8.93336e-05	0	8.93336e-05	0	0	0	0	0	0	0	0	81/146	5186	T/N	MODERATE	.	0	0.999	4.863	0	27.2
6	152673182	rs77660128	C	A	SYNE1	missense	5	2.04295e-05	0.000162443	0	0	0	0	0	0	0.000162443	0	0	0	70/146	3854	A/S	MODERATE	.	0	0.999	7.421	0	27.2
6	152673183	.	T	G	SYNE1	missense	1	4.08383e-06	9.0606e-06	0	0	0	0	0	9.0606e-06	0	0	0	0	70/146	3853	K/N	MODERATE	.	0	1	4.095	0	27.2
6	152748854	rs75640169	C	T	SYNE1	missense	5	2.03217e-05	4.48374e-05	0	0	0	0	0	4.48374e-05	0	0	1	0	38/146	1692	V/M	MODERATE	.	0	0.494	3.152	0	27.2
6	152461168	rs75493750	T	G	SYNE1	missense	1	4.06058e-06	2.97779e-05	0	2.97779e-05	0	0	0	0	0	0	0	0	140/146	8459	T/P	MODERATE	.	0	0.529	5.098	0	27.1
6	152477154	rs76846282	A	C	SYNE1	missense	1	4.06194e-06	6.53424e-05	6.53424e-05	0	0	0	0	0	0	0	0	0	132/146	7957	C/G	MODERATE	.	0	0.975	6.682	0	27.1
6	152527393	rs76430073	C	A	SYNE1	missense	4	1.62632e-05	2.97903e-05	0	2.97903e-05	0	0	0	2.69087e-05	0	0	0	0	126/146	7643	L/F	MODERATE	.	0	0.993	5.527	0	27.1
6	152590336	rs37730724	C	T	SYNE1	missense	3	1.21831e-05	2.68586e-05	0	0	0	0	0	2.68586e-05	0	0	0	0	99/146	6220	R/H	MODERATE	.	0	0.013	4.154	0	27.1
6	152623128	rs20203971	G	A	SYNE1	missense	1	4.06062e-06	5.79845e-05	0	0	0	5.79845e-05	0	0	0	0	0	0	92/146	5806	T/M	MODERATE	.	0	0.992	6.567	0	27.1
6	152631083	rs15029028	G	A	SYNE1	missense	21	8.53131e-05	0.000148907	0.000130719	0.000148907	0	0	4.50045e-05	0.000107427	3.24929e-05	0	0	0	90/146	5697	R/W	MODERATE	.	0	0.999	2.801	0	27.1
6	152631923	rs74964328	G	A	SYNE1	missense	1	4.06161e-06	2.97796e-05	0	2.97796e-05	0	0	0	0	0	0	0	0	88/146	5599	T/I	MODERATE	.	0	0.895	5.516	0	27.1
6	152650971	rs75246867	T	A	SYNE1	missense	1	4.06065e-06	3.24865e-05	0	0	0	0	0	0	3.24865e-05	0	0	0	78/146	4950	E/V	MODERATE	.	0	0.827	5.492	0	27.1
6	152651844	.	G	T	SYNE1	missense	1	4.07611e-06	3.24907e-05	0	0	0	0	0	0	3.24907e-05	0	0	0	78/146	4659	A/D	MODERATE	.	0	0.894	11.485	0	27.1
6	152673169	.	T	A	SYNE1	missense	1	4.09202e-06	3.24865e-05	0	0	0	0	0	0	3.24865e-05	0	0	0	70/146	3858	K/I	MODERATE	.	0	0.997	8.783	0	27.1
6	152686016	rs75142658	C	T	SYNE1	missense	9	3.65456e-05	0.000227406	0	0	0	0	0	1.79025e-05	0.000227406	0	0	0	63/146	3371	A/T	MODERATE	.	0	0.51	3.963	0	27.1
6	152716728	.	C	G	SYNE1	missense	1	4.06425e-06	0.000182682	0	0	0	0	0	0	0	0.000182682	0	0	51/146	2545	E/D	MODERATE	.	0	0.833	4.035	0	27.1
6	152751312	rs20042444	G	A	SYNE1	missense	116	0.000495765	0.00663613	0	0	0	0.00663613	0	9.65885e-06	3.38616e-05	0.000191718	1	0	36/146	1575	L/F	MODERATE	.	0	0.92	6.871	0	27.1
6	152523029	rs20069028	A	G	SYNE1	missense	2	8.13723e-06	0.000116023	0	0	0	0.000116023	0	0	0	0	0	0	127/146	7692	F/S	MODERATE	.	0	0.345	11.333	0	27
6	152536142	rs76737510	C	A	SYNE1	missense	4	1.62538e-05	3.58481e-05	0	0	0	0	0	3.58481e-05	0	0	0	0	122/146	7415	E/D	MODERATE	.	0	0.916	2.503	0	27
6	152542040	rs76023715	C	G	SYNE1	missense	4	1.62586e-05	0.000231911	0	0	0	0.000231911	0	0	0	0	0	0	119/146	7266	L/F	MODERATE	.	0	0.987	4.297	0	27
6	152552605	rs77930158	C	T	SYNE1	missense	10	4.06197e-05	0.000580046	0	0	0	0.000580046	0	0	0	0	0	0	114/146	6987	S/N	MODERATE	.	0	0.935	9.955	0	27
6	152599283	rs14815972	G	A	SYNE1	missense	1	4.06709e-06	8.97473e-06	0	0	0	0	0	8.97473e-06	0	0	0	0	98/146	6172	L/F	MODERATE	.	0	0.999	4.019	0	27
6	152605207	rs75218311	G	T	SYNE1	missense	1	4.06382e-06	8.96443e-06	0	0	0	0	0	8.96443e-06	0	0	0	0	96/146	6038	A/E	MODERATE	.	0	0.578	2.472	0	27
6	152615096	rs76620965	A	G	SYNE1	missense	8	3.24865e-05	6.26656e-05	0	0	0	0	4.4843e-05	6.26656e-05	0	0	0	0	94/146	5950	V/A	MODERATE	.	0	0.907	7.252	0	27
6	152652402	.	T	A	SYNE1	missense	1	4.0799e-06	9.03457e-06	0	0	0	0	0	9.03457e-06	0	0	0	0	78/146	4473	E/V	MODERATE	.	0	0.999	9.04	0	27
6	152652682	rs77882306	C	G	SYNE1	missense	1	4.0622e-06	8.95656e-06	0	0	0	0	0	8.95656e-06	0	0	0	0	78/146	4380	A/P	MODERATE	.	0	0.876	8.435	0	27
6	152690126	rs78046082	G	A	SYNE1	missense	6	2.43712e-05	0.000173953	6.53424e-05	0	0	0.000173953	0	8.95464e-06	3.24865e-05	0	0	0	61/146	3263	A/V	MODERATE	.	0	0.881	4.184	0	27
6	152485322	.	T	C	SYNE1	missense	2	8.12315e-06	2.97796e-05	0	2.97796e-05	0	0	0	8.95544e-06	0	0	0	0	131/146	7922	I/M	MODERATE	.	0	0.999	6.107	0	26.9
6	152539446	rs14855650	G	C	SYNE1	missense	1	4.06474e-06	8.96925e-06	0	0	0	0	0	8.96925e-06	0	0	0	0	121/146	7379	D/E	MODERATE	.	0	0.944	4.346	0	26.9
6	152590315	rs77892904	C	A	SYNE1	missense	3	1.21845e-05	0.000173933	0	0	0	0.000173933	0	0	0	0	0	0	99/146	6227	R/L	MODERATE	.	0	0.198	2.435	0	26.9
6	152629696	rs14785892	G	T	SYNE1	missense	3	1.21833e-05	0.000196053	0.000196053	0	0	0	0	0	0	0	0	0	91/146	5758	H/Q	MODERATE	.	0	0.972	4.881	0	26.9
6	152706918	rs36883234	G	T	SYNE1	missense	1	4.06428e-06	6.53509e-05	6.53509e-05	0	0	0	0	0	0	0	0	0	55/146	2848	A/E	MODERATE	.	0	0.999	5.439	0	26.9
6	152473149	.	T	C	SYNE1	missense	1	4.06121e-06	4.48511e-05	0	0	0	0	4.48511e-05	0	0	0	0	0	134/146	8086	N/S	MODERATE	.	0	0.971	9.41	0	26.8
6	152501283	rs76765310	C	G	SYNE1	missense	1	4.0705e-06	8.99297e-06	0	0	0	0	0	8.99297e-06	0	0	0	0	129/146	7816	E/D	MODERATE	.	0	0.984	2.741	0	26.8
6	152501311	rs20047574	C	A	SYNE1	missense	4	1.62733e-05	0.000232019	0	0	0	0.000232019	0	0	0	0	0	0	129/146	7807	G/V	MODERATE	.	0	0.902	6.646	0	26.8
6	152554954	rs76807464	G	C	SYNE1	missense	2	8.12453e-06	6.4973e-05	0	0	0	0	0	0	6.4973e-05	0	0	0	112/146	6892	L/V	MODERATE	.	0	0.792	5.275	0	26.8
6	152603013	.	C	A	SYNE1	missense	1	4.06732e-06	3.24865e-05	0	0	0	0	0	0	3.24865e-05	0	0	0	97/146	6104	A/S	MODERATE	.	0	0.942	4.241	0	26.8
6	152629700	rs76639535	G	A	SYNE1	missense	3	1.2183e-05	2.68572e-05	0	0	0	0	0	2.68572e-05	0	0	0	0	91/146	5757	A/V	MODERATE	.	0	0.993	6.835	0	26.8
6	152652163	rs76229460	G	A	SYNE1	missense	5	2.0308e-05	3.24865e-05	0	2.97796e-05	0	0	0	2.6861e-05	3.24865e-05	0	0	0	78/146	4553	R/W	MODERATE	.	0	0.999	3.266	0	26.8
6	152671315	.	C	A	SYNE1	missense	1	4.06435e-06	8.96797e-06	0	0	0	0	0	8.96797e-06	0	0	0	0	72/146	3963	L/F	MODERATE	.	0	0.988	4.061	0	26.8
6	152671385	rs55890634	T	G	SYNE1	missense	1	4.06114e-06	8.95303e-06	0	0	0	0	0	8.95303e-06	0	0	0	0	72/146	3940	Q/P	MODERATE	.	0	0.791	7.475	0	26.8
6	152686150	rs74842351	A	G	SYNE1	missense	1	4.06085e-06	8.95191e-06	0	0	0	0	0	8.95191e-06	0	0	0	0	63/146	3326	L/P	MODERATE	.	0	0.999	6.955	0	26.8
6	152485347	.	T	C	SYNE1	missense	2	8.12328e-06	6.49773e-05	0	0	0	0	0	0	6.49773e-05	0	0	0	131/146	7914	Y/C	MODERATE	.	0	0.998	5.411	0	26.7
6	152529204	rs75244457	C	T	SYNE1	missense	1	4.06336e-06	8.96138e-06	0	0	0	0	0	8.96138e-06	0	0	0	0	125/146	7576	R/H	MODERATE	.	0	0.609	6.237	0	26.7
6	152542005	rs77085459	T	C	SYNE1	missense	1	4.06329e-06	8.96314e-06	0	0	0	0	0	8.96314e-06	0	0	0	0	119/146	7278	E/G	MODERATE	.	0	0.972	5.931	0	26.7
6	152605116	rs13803937	C	G	SYNE1	missense	50	0.000203105	0.00287507	0.00287507	0.000178678	0	0	0	0	0	0	0	0	96/146	6068	L/F	MODERATE	.	0	0.999	4.709	0	26.7
6	152623177	rs76461106	C	G	SYNE1	missense	1	4.06078e-06	8.95159e-06	0	0	0	0	0	8.95159e-06	0	0	0	0	92/146	5790	G/R	MODERATE	.	0	0.442	7.281	0	26.7
6	152629736	.	T	C	SYNE1	missense	1	4.06388e-06	8.9556e-06	0	0	0	0	0	8.9556e-06	0	0	0	0	91/146	5745	Q/R	MODERATE	.	0	0.978	5.438	0	26.7
6	152631611	rs75327198	C	T	SYNE1	missense	4	1.62448e-05	0.000261404	0.000261404	0	0	0	0	0	0	0	0	0	89/146	5647	A/T	MODERATE	.	0	0.943	6.521	0	26.7
6	152652105	rs75535693	T	A	SYNE1	missense	1	4.06164e-06	8.95448e-06	0	0	0	0	0	8.95448e-06	0	0	0	0	78/146	4572	D/V	MODERATE	.	0	0.999	8.205	0	26.7
6	152671859	rs37294468	A	C	SYNE1	missense	2	8.12856e-06	1.7934e-05	0	0	0	0	0	1.7934e-05	0	0	0	0	71/146	3876	V/G	MODERATE	.	0	0.873	8.674	0	26.7
6	152712660	rs77687377	C	T	SYNE1	missense	2	8.15681e-06	3.24907e-05	0	0	0	0	0	9.01974e-06	3.24907e-05	0	0	0	52/146	2586	E/K	MODERATE	.	0	0.514	8.196	0	26.7
6	152730256	.	C	G	SYNE1	missense	1	4.0619e-06	5.79912e-05	0	0	0	5.79912e-05	0	0	0	0	0	0	44/146	2163	D/H	MODERATE	.	0	0.885	3.246	0	26.7
6	152470691	.	T	C	SYNE1	missense	1	4.06085e-06	2.97779e-05	0	2.97779e-05	0	0	0	0	0	0	0	0	136/146	8188	E/G	MODERATE	.	0	0.995	6.541	0	26.6
6	152539397	rs75849550	G	A	SYNE1	missense	2	8.12526e-06	1.79205e-05	0	0	0	0	0	1.79205e-05	0	0	0	0	121/146	7396	L/F	MODERATE	.	0	0.951	7.08	0	26.6
6	152540139	.	T	C	SYNE1	missense	1	4.06997e-06	5.80046e-05	0	0	0	5.80046e-05	0	0	0	0	0	0	120/146	7348	Q/R	MODERATE	.	0	0.908	7.4	0	26.6
6	152631643	.	T	A	SYNE1	missense	1	4.06171e-06	8.95191e-06	0	0	0	0	0	8.95191e-06	0	0	0	0	89/146	5636	K/I	MODERATE	.	0	0.556	3.75	0	26.6
6	152651634	rs74927599	G	A	SYNE1	missense	1	4.06832e-06	6.54622e-05	6.54622e-05	0	0	0	0	0	0	0	0	0	78/146	4729	A/V	MODERATE	.	0	0.973	6.484	0	26.6
6	152651754	rs76552265	T	A	SYNE1	missense	1	4.09309e-06	3.25288e-05	0	0	0	0	0	0	3.25288e-05	0	0	0	78/146	4689	E/V	MODERATE	.	0	0.664	6.172	0	26.6
6	152651781	rs76614279	A	T	SYNE1	missense	1	4.08918e-06	9.0501e-06	0	0	0	0	0	9.0501e-06	0	0	0	0	78/146	4680	I/N	MODERATE	.	0	0.794	8.672	0	26.6
6	152751723	.	T	G	SYNE1	missense	1	4.06289e-06	6.53509e-05	6.53509e-05	0	0	0	0	0	0	0	0	0	35/146	1528	Q/P	MODERATE	.	0	0.826	6.735	0	26.6
6	152751741	.	A	G	SYNE1	missense	1	4.06303e-06	8.96122e-06	0	0	0	0	0	8.96122e-06	0	0	0	0	35/146	1522	I/T	MODERATE	.	0	0.584	8.718	0	26.6
6	152485387	rs75825678	G	T	SYNE1	missense	2	8.12711e-06	6.4973e-05	0	0	0	0	0	0	6.4973e-05	0	0	0	131/146	7901	L/I	MODERATE	.	0	0.984	7.043	0	26.5
6	152614799	rs76361117	A	G	SYNE1	missense	1	4.06177e-06	8.95592e-06	0	0	0	0	0	8.95592e-06	0	0	0	0	95/146	5979	M/T	MODERATE	.	0	0.989	8.521	0	26.5
6	152640093	rs57513760	G	A	SYNE1	missense	9	3.65518e-05	0.00022742	0	0	0	0	0	1.79061e-05	0.00022742	0	0	0	85/146	5432	R/W	MODERATE	.	0	0.487	2.87	0	26.5
6	152644622	rs53782532	C	G	SYNE1	missense	1	4.08951e-06	9.07243e-06	0	0	0	0	0	9.07243e-06	0	0	0	0	82/146	5303	R/P	MODERATE	.	0	0.901	2.769	0	26.5
6	152652573	.	C	A	SYNE1	missense	2	8.12387e-06	0.000115955	0	0	0	0.000115955	0	0	0	0	0	0	78/146	4416	G/V	MODERATE	.	0	1	7.913	0	26.5
6	152675990	rs75792507	T	G	SYNE1	missense	2	8.12288e-06	3.24865e-05	0	0	0	0	0	8.95399e-06	3.24865e-05	0	0	0	67/146	3577	Q/P	MODERATE	.	0	0.878	5.054	0	26.5
6	152686015	rs74857902	G	A	SYNE1	missense	1	4.06058e-06	8.95111e-06	0	0	0	0	0	8.95111e-06	0	0	0	0	63/146	3371	A/V	MODERATE	.	0	0.587	2.666	0	26.5
6	152686100	rs75119550	T	C	SYNE1	missense	1	4.06072e-06	8.95159e-06	0	0	0	0	0	8.95159e-06	0	0	0	0	63/146	3343	R/G	MODERATE	.	0	0.997	3.692	0	26.5
6	152706868	rs75772074	G	C	SYNE1	missense	2	8.12757e-06	3.24886e-05	0	0	0	0	0	8.96443e-06	3.24886e-05	0	0	0	55/146	2865	R/G	MODERATE	.	0	0.998	5.452	0	26.5
6	152712518	.	A	G	SYNE1	missense	1	4.06908e-06	8.98505e-06	0	0	0	0	0	8.98505e-06	0	0	0	0	52/146	2633	L/P	MODERATE	.	0	0.797	5.252	0	26.5
6	152718102	.	G	A	SYNE1	missense	1	4.06623e-06	8.97376e-06	0	0	0	0	0	8.97376e-06	0	0	0	0	50/146	2455	S/L	MODERATE	.	0	0.859	6.461	0	26.5
6	152720901	rs77437655	G	C	SYNE1	missense	1	4.06382e-06	3.24886e-05	0	0	0	0	0	0	3.24886e-05	0	0	0	48/146	2363	L/V	MODERATE	.	0	0.899	8.563	0	26.5
6	152751751	rs77905923	A	G	SYNE1	missense	1	4.06276e-06	8.96009e-06	0	0	0	0	0	8.96009e-06	0	0	0	0	35/146	1519	S/P	MODERATE	.	0	0.642	4.658	0	26.5
6	152457808	.	C	T	SYNE1	missense	1	4.06458e-06	5.79845e-05	0	0	0	5.79845e-05	0	0	0	0	0	0	141/146	8535	C/Y	MODERATE	.	0	0.934	6.434	0	26.4
6	152457838	.	G	A	SYNE1	missense	2	8.12625e-06	1.79237e-05	0	0	0	0	0	1.79237e-05	0	0	0	0	141/146	8525	S/L	MODERATE	.	0	0.311	3.207	0	26.4
6	152461119	rs75424478	A	G	SYNE1	missense	1	4.06157e-06	5.79845e-05	0	0	0	5.79845e-05	0	0	0	0	0	0	140/146	8475	I/T	MODERATE	.	0	0.994	8.07	0	26.4
6	152545630	.	T	A	SYNE1	missense	2	8.13167e-06	1.79388e-05	0	0	0	0	0	1.79388e-05	0	0	0	0	117/146	7174	Q/L	MODERATE	.	0	0.348	7.784	0	26.4
6	152547008	rs74905857	G	C	SYNE1	missense	3	1.22629e-05	9.75102e-05	0	0	0	0	0	0	9.75102e-05	0	0	0	116/146	7067	L/V	MODERATE	.	0	0.886	4.616	0	26.4
6	152558005	.	C	T	SYNE1	missense	1	4.0621e-06	0.000101564	0	0	0.000101564	0	0	0	0	0	0	0	109/146	6716	G/S	MODERATE	.	0	0.613	4.881	0	26.4
6	152621819	rs76784437	C	A	SYNE1	missense	27	0.00010965	0.00022381	0	2.97779e-05	0	0	0	0.00022381	0	0.000182282	0	0	93/146	5880	R/L	MODERATE	.	0	0.029	3.958	0	26.4
6	152621895	.	T	C	SYNE1	missense	1	4.0622e-06	2.97779e-05	0	2.97779e-05	0	0	0	0	0	0	0	0	93/146	5855	T/A	MODERATE	.	0	0.996	5.74	0	26.4
6	152631115	.	A	G	SYNE1	missense	1	4.06355e-06	0.000182349	0	0	0	0	0	0	0	0.000182349	0	0	90/146	5686	V/A	MODERATE	.	0	0.459	5.262	0	26.4
6	152631538	rs75010737	T	C	SYNE1	missense	2	8.12242e-06	0.000101523	0	0	0.000101523	0	0	0	3.24865e-05	0	0	0	89/146	5671	H/R	MODERATE	.	0	0.997	5.428	0	26.4
6	152652069	.	A	T	SYNE1	missense	1	4.06147e-06	8.95464e-06	0	0	0	0	0	8.95464e-06	0	0	0	0	78/146	4584	V/D	MODERATE	.	0	0.748	5.183	0	26.4
6	152671407	rs76485954	C	T	SYNE1	missense	1	4.06128e-06	6.53424e-05	6.53424e-05	0	0	0	0	0	0	0	0	0	72/146	3933	E/K	MODERATE	.	0	0.008	6.125	0	26.4
6	152749464	.	T	C	SYNE1	missense	1	4.06474e-06	5.79845e-05	0	0	0	5.79845e-05	0	0	0	0	0	0	37/146	1618	K/E	MODERATE	.	0	0.98	4.311	0	26.4
6	152755010	rs76662612	A	C	SYNE1	missense	1	4.06702e-06	3.2495e-05	0	0	0	0	0	0	3.2495e-05	0	0	0	34/146	1461	W/G	MODERATE	.	0	0.998	8.424	0	26.4
6	152546861	.	G	A	SYNE1	missense	1	4.06197e-06	2.97814e-05	0	2.97814e-05	0	0	0	0	0	0	0	0	116/146	7116	H/Y	MODERATE	.	0	0.664	7.997	0	26.3
6	152557425	rs77289820	C	A	SYNE1	missense	1	4.06828e-06	3.25309e-05	0	0	0	0	0	0	3.25309e-05	0	0	0	110/146	6738	S/I	MODERATE	.	0	0.071	6.736	0	26.3
6	152646341	rs37568635	C	A	SYNE1	missense	7	2.84248e-05	0.000457457	0.000457457	0	0	0	0	0	0	0	0	0	81/146	5179	A/S	MODERATE	.	0	0.997	4.361	0	26.3
6	152647109	rs78168827	T	G	SYNE1	missense	2	8.12308e-06	0.000130736	0.000130736	0	0	0	0	0	0	0	0	0	80/146	5141	K/T	MODERATE	.	0	0.982	5.328	0	26.3
6	152650950	.	T	A	SYNE1	missense	1	4.06085e-06	6.53424e-05	6.53424e-05	0	0	0	0	0	0	0	0	0	78/146	4957	E/V	MODERATE	.	0	0.999	6.702	0	26.3
6	152674787	rs77812999	G	T	SYNE1	missense	4	1.62443e-05	0.000179437	0	0	0	0	0.000179437	0	0	0	0	0	68/146	3673	S/R	MODERATE	.	0	0.981	3.65	0	26.3
6	152686108	.	A	C	SYNE1	missense	1	4.06081e-06	3.24865e-05	0	0	0	0	0	0	3.24865e-05	0	0	0	63/146	3340	I/R	MODERATE	.	0	0.472	4.908	0	26.3
6	152697626	rs76282411	C	G	SYNE1	missense	1	4.06227e-06	8.95672e-06	0	0	0	0	0	8.95672e-06	0	0	0	0	58/146	3072	A/P	MODERATE	.	0	0.878	3.252	0	26.3
6	152716771	rs13876662	A	G	SYNE1	missense	5	2.03297e-05	3.58905e-05	0	2.97903e-05	0	0	0	3.58905e-05	0	0	0	0	51/146	2531	I/T	MODERATE	.	0	0.517	4.189	0	26.3
6	152718091	.	C	T	SYNE1	missense	1	4.066e-06	8.97279e-06	0	0	0	0	0	8.97279e-06	0	0	0	0	50/146	2459	G/R	MODERATE	.	0	0.991	6.531	0	26.3
6	152755040	.	A	C	SYNE1	missense	1	4.06898e-06	5.80046e-05	0	0	0	5.80046e-05	0	0	0	0	0	0	34/146	1451	F/V	MODERATE	.	0	0.997	8.732	0	26.3
6	152470685	rs75412859	T	G	SYNE1	missense	5	2.03042e-05	4.47588e-05	0	0	0	0	0	4.47588e-05	0	0	0	0	136/146	8190	D/A	MODERATE	.	0	0.681	4.52	0	26.2
6	152472786	rs75801274	C	G	SYNE1	missense	1	4.06359e-06	8.95817e-06	0	0	0	0	0	8.95817e-06	0	0	0	0	135/146	8118	D/H	MODERATE	.	0	0.33	9.11	0	26.2
6	152497594	.	C	A	SYNE1	missense	1	4.06197e-06	6.53424e-05	6.53424e-05	0	0	0	0	0	0	0	0	0	130/146	7854	E/D	MODERATE	.	0	0.77	3.016	0	26.2
6	152532678	.	T	C	SYNE1	missense	1	4.06696e-06	3.24929e-05	0	0	0	0	0	0	3.24929e-05	0	0	0	124/146	7514	I/V	MODERATE	.	0	0.974	7.219	0	26.2
6	152605135	rs13979053	G	A	SYNE1	missense	787	0.00319682	0.0201906	0.00418301	0.0201906	0.000101564	0	0	0.000304539	9.74596e-05	0.00127598	16	0	96/146	6062	S/L	MODERATE	.	0	0.202	4.516	0	26.2
6	152605241	rs74582219	C	G	SYNE1	missense	3	1.21948e-05	8.93389e-05	0	8.93389e-05	0	0	0	0	0	0	0	0	96/146	6027	E/Q	MODERATE	.	0	0.998	5.637	0	26.2
6	152615118	rs14799893	A	T	SYNE1	missense	4	1.62439e-05	0.000119119	0	0.000119119	0	0	0	0	0	0	0	0	94/146	5943	S/T	MODERATE	.	0	0.937	7.54	0	26.2
6	152623045	rs14472984	C	T	SYNE1	missense	1	4.06557e-06	8.97231e-06	0	0	0	0	0	8.97231e-06	0	0	0	0	92/146	5834	E/K	MODERATE	.	0	0.814	3.697	0	26.2
6	152668204	.	G	A	SYNE1	missense	1	4.06081e-06	8.95175e-06	0	0	0	0	0	8.95175e-06	0	0	0	0	73/146	4023	T/I	MODERATE	.	0	0.974	7.702	0	26.2
6	152671337	rs15091331	A	G	SYNE1	missense	45	0.000182772	0.000295535	0	2.97796e-05	0	0	8.96861e-05	0.000295535	0.000292379	0	0	0	72/146	3956	L/P	MODERATE	.	0	0.969	5.122	0	26.2
6	152679521	rs20056808	A	C	SYNE1	missense	3	1.21835e-05	0.000173933	0	0	0	0.000173933	0	0	0	0	0	0	66/146	3532	L/W	MODERATE	.	0	0.8	7.081	0	26.2
6	152679548	rs76621812	C	T	SYNE1	missense	6	2.43657e-05	0.000194919	0	0	0	0	0	0	0.000194919	0	0	0	66/146	3523	G/D	MODERATE	.	0	1	5.212	0	26.2
6	152711568	.	C	A	SYNE1	missense	1	4.06699e-06	3.24886e-05	0	0	0	0	0	0	3.24886e-05	0	0	0	53/146	2675	G/V	MODERATE	.	0	1	4.609	0	26.2
6	152751733	.	T	C	SYNE1	missense	1	4.06286e-06	3.24865e-05	0	0	0	0	0	0	3.24865e-05	0	0	0	35/146	1525	K/E	MODERATE	.	0	0.524	4.469	0	26.2
6	152473157	rs37631251	G	C	SYNE1	missense	2	8.12222e-06	1.79054e-05	0	0	0	0	0	1.79054e-05	0	0	0	0	134/146	8083	H/Q	MODERATE	.	0	0.712	2.853	0	26.1
6	152497599	rs77786239	A	G	SYNE1	missense	1	4.062e-06	5.79845e-05	0	0	0	5.79845e-05	0	0	0	0	0	0	130/146	7853	S/P	MODERATE	.	0	0.62	3.317	0	26.1
6	152532683	rs77093875	T	C	SYNE1	missense	1	4.06739e-06	3.2495e-05	0	0	0	0	0	0	3.2495e-05	0	0	0	124/146	7512	H/R	MODERATE	.	0	0.987	7.857	0	26.1
6	152589288	.	C	T	SYNE1	missense	1	4.06114e-06	2.97796e-05	0	2.97796e-05	0	0	0	0	0	0	0	0	100/146	6240	E/K	MODERATE	.	0	0.922	4.401	0	26.1
6	152589297	rs76865754	A	T	SYNE1	missense	2	8.12262e-06	1.7908e-05	0	0	0	0	0	1.7908e-05	0	0	0	0	100/146	6237	L/I	MODERATE	.	0	0.538	4.001	0	26.1
6	152638049	rs77938866	A	T	SYNE1	missense	1	4.06184e-06	3.24865e-05	0	0	0	0	0	0	3.24865e-05	0	0	0	87/146	5549	L/M	MODERATE	.	0	0.929	5.597	0	26.1
6	152651634	rs74927599	G	T	SYNE1	missense	1	4.06832e-06	8.98118e-06	0	0	0	0	0	8.98118e-06	0	0	0	0	78/146	4729	A/E	MODERATE	.	0	0.986	4.908	0	26.1
6	152651898	rs19967339	A	T	SYNE1	missense	21	8.55132e-05	0.00152346	0	8.93495e-05	0.00152346	0	0	2.69774e-05	0	0	0	0	78/146	4641	L/H	MODERATE	.	0	0.999	9.892	0	26.1
6	152652102	rs36865341	T	G	SYNE1	missense	4	1.6247e-05	0.000261609	0.000261609	0	0	0	0	0	0	0	0	0	78/146	4573	K/T	MODERATE	.	0	0.999	7.092	0	26.1
6	152652510	rs74578907	A	G	SYNE1	missense	4	1.62516e-05	3.58468e-05	0	0	0	0	0	3.58468e-05	0	0	0	0	78/146	4437	L/P	MODERATE	.	0	0.988	8.698	0	26.1
6	152671874	rs76827623	G	A	SYNE1	missense	1	4.06491e-06	0.000182615	0	0	0	0	0	0	0	0.000182615	0	0	71/146	3871	P/L	MODERATE	.	0	0.932	5.249	0	26.1
6	152694182	rs75498297	G	C	SYNE1	missense	1	4.06372e-06	8.96395e-06	0	0	0	0	0	8.96395e-06	0	0	0	0	59/146	3166	S/C	MODERATE	.	0	0.885	6.85	0	26.1
6	152697517	rs76778190	T	C	SYNE1	missense	1	4.06293e-06	8.95945e-06	0	0	0	0	0	8.95945e-06	0	0	0	0	58/146	3108	Q/R	MODERATE	.	0	0.993	8.82	0	26.1
6	152711577	rs14787052	A	G	SYNE1	missense	42	0.000170851	0.00248366	0.00248366	0.000119225	0	0	0	0	0	0	0	0	53/146	2672	L/P	MODERATE	.	0	0.999	6.841	0	26.1
6	152718033	rs14903045	G	C	SYNE1	missense	90	0.000365827	0.0048366	0.0048366	0.000387274	0	0	0	1.79363e-05	0	0.000182349	0	0	50/146	2478	S/C	MODERATE	.	0	0.447	6.603	0	26.1
6	152457879	.	C	A	SYNE1	missense	2	8.12262e-06	0.000182282	0	0	0	0	0	8.95415e-06	0	0.000182282	0	0	141/146	8511	Q/H	MODERATE	.	0	0.903	2.799	0	26
6	152497611	rs74607155	C	T	SYNE1	missense	1	4.0622e-06	6.53509e-05	6.53509e-05	0	0	0	0	0	0	0	0	0	130/146	7849	E/K	MODERATE	.	0	0.889	2.861	0	26
6	152540166	rs14690713	G	T	SYNE1	missense	11	4.47322e-05	8.97376e-05	6.53509e-05	0	0	0	0	8.97376e-05	0	0	0	0	120/146	7339	A/D	MODERATE	.	0	0.71	7.929	0	26
6	152646293	rs76386796	G	A	SYNE1	missense	3	1.21831e-05	2.68601e-05	0	0	0	0	0	2.68601e-05	0	0	0	0	81/146	5195	L/F	MODERATE	.	0	0.851	5.478	0	26
6	152652162	rs76265870	C	T	SYNE1	missense	2	8.12222e-06	0.000182282	0	0	0	0	0	8.95223e-06	0	0.000182282	0	0	78/146	4553	R/Q	MODERATE	.	0	0.997	5.497	0	26
6	152652489	rs13907501	C	T	SYNE1	missense	12	4.87797e-05	0.000231911	0	5.95699e-05	0	0.000231911	0	3.58828e-05	3.24865e-05	0.000182548	0	0	78/146	4444	R/Q	MODERATE	.	0	0.504	6.353	0	26
6	152652639	rs76350102	A	C	SYNE1	missense	3	1.21907e-05	0.000182482	0	0	0	0	0	1.79224e-05	0	0.000182482	0	0	78/146	4394	L/R	MODERATE	.	0	0.878	9.312	0	26
6	152652743	rs75515205	C	A	SYNE1	missense	1	4.06081e-06	8.95191e-06	0	0	0	0	0	8.95191e-06	0	0	0	0	78/146	4359	W/C	MODERATE	.	0	0.999	10.06	0	26
6	152690652	rs14676937	C	T	SYNE1	missense	23	9.3404e-05	0.00111082	0.00111082	8.93389e-05	0	0	0	8.95319e-06	6.4973e-05	0	0	0	60/146	3202	R/H	MODERATE	.	0	0.051	5.291	0	26
6	152702493	.	A	T	SYNE1	missense	1	4.12875e-06	9.21184e-06	0	0	0	0	0	9.21184e-06	0	0	0	0	56/146	2886	L/Q	MODERATE	.	0	0.999	3.976	0	26
6	152748923	rs76077963	T	G	SYNE1	missense	1	4.07236e-06	3.24865e-05	0	0	0	0	0	0	3.24865e-05	0	0	0	38/146	1669	T/P	MODERATE	.	0	0.548	4.332	0	26
6	152751709	rs57364182	C	T	SYNE1	missense	9	3.65738e-05	0.000182482	6.53509e-05	0	0	0.000115955	0	3.58584e-05	3.24865e-05	0.000182482	0	0	35/146	1533	G/R	MODERATE	.	0	0.113	1.48	0	26
6	152470688	rs20119314	A	T	SYNE1	missense	1	4.06088e-06	2.97779e-05	0	2.97779e-05	0	0	0	0	0	0	0	0	136/146	8189	L/Q	MODERATE	.	0	0.999	7.122	0	25.9
6	152523014	rs75125211	G	A	SYNE1	missense	3	1.22064e-05	6.53509e-05	6.53509e-05	0	0	5.80248e-05	0	8.98602e-06	0	0	0	0	127/146	7697	S/L	MODERATE	.	0	0.006	7.466	0	25.9
6	152555020	rs76121169	T	C	SYNE1	missense	2	8.12717e-06	6.4973e-05	0	0	0	0	0	0	6.4973e-05	0	0	0	112/146	6870	K/E	MODERATE	.	0	0.989	7.003	0	25.9
6	152555033	rs86649151	C	G	SYNE1	missense	1	4.06379e-06	2.97814e-05	0	2.97814e-05	0	0	0	0	0	0	0	0	112/146	6865	Q/H	MODERATE	.	0	0.963	3.836	0	25.9
6	152623006	rs77101801	T	C	SYNE1	missense	2	8.21564e-06	6.55566e-05	6.55566e-05	0	0	0	0	9.12292e-06	0	0	0	0	92/146	5847	M/V	MODERATE	.	0	0.977	5.466	0	25.9
6	152623198	rs75410553	C	G	SYNE1	missense	1	4.06128e-06	8.95335e-06	0	0	0	0	0	8.95335e-06	0	0	0	0	92/146	5783	E/Q	MODERATE	.	0	0.993	7.142	0	25.9
6	152629644	rs77401851	C	A	SYNE1	missense	1	4.06072e-06	2.97779e-05	0	2.97779e-05	0	0	0	0	0	0	0	0	91/146	5776	A/S	MODERATE	.	0	0.622	3.415	0	25.9
6	152651787	rs75347381	G	A	SYNE1	missense	14	5.72288e-05	0.000812631	0	0	0	0.000812631	0	0	0	0	0	0	78/146	4678	S/F	MODERATE	.	0	0.59	9.709	0	25.9
6	152690727	rs14900505	T	G	SYNE1	missense	1	4.06151e-06	4.4843e-05	0	0	0	0	4.4843e-05	0	0	0	0	0	60/146	3177	D/A	MODERATE	.	0	0.993	3.876	0	25.9
6	152706811	rs76062379	T	C	SYNE1	missense	3	1.21955e-05	9.74596e-05	0	0	0	0	0	0	9.74596e-05	0	0	0	55/146	2884	K/E	MODERATE	.	0	0.593	2.936	0	25.9
6	152497607	rs78153265	C	A	SYNE1	missense	2	8.12427e-06	0.000182349	0	0	0	0	0	8.958e-06	0	0.000182349	0	0	130/146	7850	S/I	MODERATE	.	0	0.297	4.413	0	25.8
6	152534766	.	T	C	SYNE1	missense	1	4.06187e-06	0.000101523	0	0	0.000101523	0	0	0	0	0	0	0	123/146	7492	E/G	MODERATE	.	0	0.193	8.247	0	25.8
6	152540239	.	C	T	SYNE1	missense	2	8.12876e-06	5.95699e-05	0	5.95699e-05	0	0	0	0	0	0	0	0	120/146	7315	D/N	MODERATE	.	0	0.013	5.917	0	25.8
6	152555020	rs76121169	T	G	SYNE1	missense	2	8.12717e-06	1.79256e-05	0	0	0	0	0	1.79256e-05	0	0	0	0	112/146	6870	K/Q	MODERATE	.	0	0.995	7.038	0	25.8
6	152555029	rs75710462	G	C	SYNE1	missense	3	1.21919e-05	9.74596e-05	0	0	0	0	0	0	9.74596e-05	0	0	0	112/146	6867	L/V	MODERATE	.	0	0.627	8.384	0	25.8
6	152583226	rs75859521	C	T	SYNE1	missense	2	8.12486e-06	6.49773e-05	0	0	0	0	0	0	6.49773e-05	0	0	0	101/146	6305	E/K	MODERATE	.	0	0.079	2.759	0	25.8
6	152621802	rs77418938	C	T	SYNE1	missense	2	8.12183e-06	1.79035e-05	0	0	0	0	0	1.79035e-05	0	0	0	0	93/146	5886	A/T	MODERATE	.	0	0.982	3.935	0	25.8
6	152631933	rs14815898	C	T	SYNE1	missense	13	5.28073e-05	0.00026154	0.00026154	0	0	5.79777e-05	0	0	0.000260078	0	0	0	88/146	5596	V/M	MODERATE	.	0	0.833	3.854	0	25.8
6	152647608	rs78061713	A	G	SYNE1	missense	8	3.24847e-05	0.000130685	0.000130685	0	0	0	0	5.37067e-05	0	0	0	0	79/146	5039	F/S	MODERATE	.	0	0.719	2.967	0	25.8
6	152647723	.	C	T	SYNE1	missense	2	8.1361e-06	5.9577e-05	0	5.9577e-05	0	0	0	0	0	0	0	0	79/146	5001	V/I	MODERATE	.	0	0.907	5.336	0	25.8
6	152651622	.	A	T	SYNE1	missense	2	8.12988e-06	5.95628e-05	0	5.95628e-05	0	0	0	0	0	0	0	0	78/146	4733	L/Q	MODERATE	.	0	0.999	8.728	0	25.8
6	152652154	rs76928449	C	T	SYNE1	missense	3	1.21836e-05	2.68601e-05	0	0	0	0	0	2.68601e-05	0	0	0	0	78/146	4556	E/K	MODERATE	.	0	0.997	5.408	0	25.8
6	152675840	rs75566771	C	T	SYNE1	missense	3	1.21847e-05	5.79777e-05	0	0	0	5.79777e-05	0	1.79109e-05	0	0	0	0	67/146	3627	R/H	MODERATE	.	0	0.808	4.496	0	25.8
6	152676074	.	A	C	SYNE1	missense	1	4.06554e-06	3.24865e-05	0	0	0	0	0	0	3.24865e-05	0	0	0	67/146	3549	L/W	MODERATE	.	0	0.986	6.107	0	25.8
6	152718048	rs77835172	A	C	SYNE1	missense	2	8.12935e-06	6.53595e-05	6.53595e-05	0	0	0	0	8.96668e-06	0	0	0	0	50/146	2473	L/W	MODERATE	.	0	0.977	8.281	0	25.8
6	152720807	.	T	G	SYNE1	missense	1	4.06398e-06	8.96523e-06	0	0	0	0	0	8.96523e-06	0	0	0	0	48/146	2394	Q/P	MODERATE	.	0	0.616	4.619	0	25.8
6	152457860	rs37561672	G	A	SYNE1	missense	10	4.06197e-05	8.9572e-05	0	0	0	0	0	8.9572e-05	0	0	0	0	141/146	8518	R/W	MODERATE	.	0	0.67	1.894	0	25.7
6	152650918	rs74597887	C	T	SYNE1	missense	7	2.84259e-05	0.000182349	0	5.95593e-05	0	0	0	2.68562e-05	3.24865e-05	0.000182349	0	0	78/146	4968	A/T	MODERATE	.	0	0.726	3.175	0	25.7
6	152652372	.	C	T	SYNE1	missense	3	1.22439e-05	0.000182949	0	0	0	0	0	1.80757e-05	0	0.000182949	0	0	78/146	4483	C/Y	MODERATE	.	0	0.972	6.439	0	25.7
6	152706927	rs76309452	T	C	SYNE1	missense	1	4.06375e-06	8.96459e-06	0	0	0	0	0	8.96459e-06	0	0	0	0	55/146	2845	Y/C	MODERATE	.	0	0.999	7.149	0	25.7
6	152711505	rs77157778	T	A	SYNE1	missense	1	4.06369e-06	8.96138e-06	0	0	0	0	0	8.96138e-06	0	0	0	0	53/146	2696	N/I	MODERATE	.	0	0.655	3.344	0	25.7
6	152754947	.	G	C	SYNE1	missense	1	4.06521e-06	8.9699e-06	0	0	0	0	0	8.9699e-06	0	0	0	0	34/146	1482	Q/E	MODERATE	.	0	0.986	7.651	0	25.7
6	152457899	rs75069312	A	G	SYNE1	missense	1	4.06111e-06	3.24865e-05	0	0	0	0	0	0	3.24865e-05	0	0	0	141/146	8505	C/R	MODERATE	.	0	0.999	3.17	0	25.6
6	152476118	rs76620777	T	C	SYNE1	missense	4	1.62458e-05	3.58192e-05	0	0	0	0	0	3.58192e-05	0	0	0	0	133/146	8013	D/G	MODERATE	.	0	0.206	5.411	0	25.6
6	152497667	rs75905430	T	A	SYNE1	missense	1	4.06379e-06	8.96572e-06	0	0	0	0	0	8.96572e-06	0	0	0	0	130/146	7830	Q/L	MODERATE	.	0	0.574	3.706	0	25.6
6	152527415	rs75262732	T	C	SYNE1	missense	1	4.0665e-06	3.24886e-05	0	0	0	0	0	0	3.24886e-05	0	0	0	126/146	7636	D/G	MODERATE	.	0	0.989	5.112	0	25.6
6	152527434	rs77026525	G	T	SYNE1	missense	1	4.06663e-06	8.97424e-06	0	0	0	0	0	8.97424e-06	0	0	0	0	126/146	7630	Q/K	MODERATE	.	0	0.938	6.054	0	25.6
6	152555899	rs76623809	T	A	SYNE1	missense	6	2.43801e-05	8.93442e-05	0	8.93442e-05	0	0	0	2.68885e-05	0	0	0	0	111/146	6811	L/F	MODERATE	.	0	0.757	2.477	0	25.6
6	152557396	.	G	T	SYNE1	missense	2	8.12513e-06	0.000115996	0	0	0	0.000115996	0	0	0	0	0	0	110/146	6748	Q/K	MODERATE	.	0	0.766	6.61	0	25.6
6	152589260	rs74926028	C	A	SYNE1	missense	1	4.06151e-06	8.95544e-06	0	0	0	0	0	8.95544e-06	0	0	0	0	100/146	6249	R/L	MODERATE	.	0	0.187	1.806	0	25.6
6	152621790	rs74901735	C	A	SYNE1	missense	1	4.06091e-06	0.000182282	0	0	0	0	0	0	0	0.000182282	0	0	93/146	5890	A/S	MODERATE	.	0	0.242	5.72	0	25.6
6	152651157	rs20196958	T	G	SYNE1	missense	3	1.21962e-05	2.69179e-05	0	0	0	0	0	2.69179e-05	0	0	0	0	78/146	4888	D/A	MODERATE	.	0	0.998	7.232	0	25.6
6	152652775	rs75016052	C	T	SYNE1	missense	1	4.06068e-06	3.24865e-05	0	0	0	0	0	0	3.24865e-05	0	0	0	78/146	4349	V/M	MODERATE	.	0	0.779	5.173	0	25.6
6	152671811	rs18072753	A	G	SYNE1	missense	39	0.000158441	0.000812513	0.000196027	0.000297814	0.000812513	0	0	0.000152319	0	0.000182349	0	0	71/146	3892	L/S	MODERATE	.	0	0.979	6.383	0	25.6
6	152688391	rs14728121	C	T	SYNE1	missense	16	6.49746e-05	0.000119119	0	0.000119119	0	5.79777e-05	0	9.8471e-05	0	0	0	0	62/146	3312	D/N	MODERATE	.	0	0.998	4.545	0	25.6
6	152706898	rs77868894	A	G	SYNE1	missense	1	4.06355e-06	8.96459e-06	0	0	0	0	0	8.96459e-06	0	0	0	0	55/146	2855	W/R	MODERATE	.	0	0.999	7.355	0	25.6
6	152712630	rs76857439	G	A	SYNE1	missense	3	1.22045e-05	3.24865e-05	0	0	0	0	0	1.79646e-05	3.24865e-05	0	0	0	52/146	2596	R/C	MODERATE	.	0	0.022	2.609	0	25.6
6	152470682	.	T	G	SYNE1	missense	1	4.06072e-06	8.95127e-06	0	0	0	0	0	8.95127e-06	0	0	0	0	136/146	8191	E/A	MODERATE	.	0	0.559	5.396	0	25.5
6	152473246	rs75869564	T	A	SYNE1	missense	3	1.21922e-05	2.97814e-05	0	2.97814e-05	0	0	0	1.79308e-05	0	0	0	0	134/146	8054	T/S	MODERATE	.	0	0.613	10.218	0	25.5
6	152485383	.	G	A	SYNE1	missense	1	4.06369e-06	8.96363e-06	0	0	0	0	0	8.96363e-06	0	0	0	0	131/146	7902	A/V	MODERATE	.	0	0.008	6.898	0	25.5
6	152497582	rs75264570	C	G	SYNE1	missense	1	4.06177e-06	6.53424e-05	6.53424e-05	0	0	0	0	0	0	0	0	0	130/146	7858	K/N	MODERATE	.	0	0.998	1.964	0	25.5
6	152536084	rs37164230	G	A	SYNE1	missense	71	0.000288505	0.000812348	0	0.000357356	0.000812348	0.000115996	0	0.000206123	0.00074719	0.000547246	1	0	122/146	7435	R/C	MODERATE	.	0	0.04	5.345	0	25.5
6	152536105	rs77161818	T	G	SYNE1	missense	1	4.06276e-06	8.95881e-06	0	0	0	0	0	8.95881e-06	0	0	0	0	122/146	7428	K/Q	MODERATE	.	0	0.801	7.585	0	25.5
6	152546936	rs77761860	T	G	SYNE1	missense	1	4.06253e-06	8.95672e-06	0	0	0	0	0	8.95672e-06	0	0	0	0	116/146	7091	N/H	MODERATE	.	0	0.879	4.104	0	25.5
6	152546970	rs55348298	C	A	SYNE1	missense	1	4.0656e-06	6.54022e-05	6.54022e-05	0	0	0	0	0	0	0	0	0	116/146	7079	E/D	MODERATE	.	0	0.806	4.515	0	25.5
6	152547010	rs75501404	T	C	SYNE1	missense	4	1.63433e-05	8.94454e-05	6.54879e-05	8.94454e-05	0	0	0	0	0	0	0	0	116/146	7066	D/G	MODERATE	.	0	0.401	3.732	0	25.5
6	152631023	.	C	T	SYNE1	missense	1	4.06319e-06	2.97796e-05	0	2.97796e-05	0	0	0	0	0	0	0	0	90/146	5717	E/K	MODERATE	.	0	0.146	2.596	0	25.5
6	152631107	.	C	G	SYNE1	missense	1	4.06299e-06	3.24886e-05	0	0	0	0	0	0	3.24886e-05	0	0	0	90/146	5689	V/L	MODERATE	.	0	0.209	6.051	0	25.5
6	152639360	rs75446304	T	G	SYNE1	missense	1	4.06256e-06	8.95977e-06	0	0	0	0	0	8.95977e-06	0	0	0	0	86/146	5476	L/F	MODERATE	.	0	0.92	3.186	0	25.5
6	152647573	rs75991162	C	T	SYNE1	missense	1	4.06062e-06	8.95111e-06	0	0	0	0	0	8.95111e-06	0	0	0	0	79/146	5051	E/K	MODERATE	.	0	0.309	4.156	0	25.5
6	152651125	rs75389180	A	G	SYNE1	missense	1	4.06511e-06	8.97086e-06	0	0	0	0	0	8.97086e-06	0	0	0	0	78/146	4899	W/R	MODERATE	.	0	0.999	8.692	0	25.5
6	152652329	.	C	G	SYNE1	missense	1	4.07322e-06	5.79777e-05	0	0	0	5.79777e-05	0	0	0	0	0	0	78/146	4497	K/N	MODERATE	.	0	0.697	5.356	0	25.5
6	152652364	.	G	T	SYNE1	missense	1	4.08027e-06	6.54965e-05	6.54965e-05	0	0	0	0	0	0	0	0	0	78/146	4486	P/T	MODERATE	.	0	0.999	11.165	0	25.5
6	152652447	rs76441060	A	C	SYNE1	missense	3	1.22196e-05	2.70188e-05	0	0	0	0	0	2.70188e-05	0	0	0	0	78/146	4458	F/C	MODERATE	.	0	0.999	9.63	0	25.5
6	152674743	.	G	T	SYNE1	missense	1	4.06134e-06	5.79912e-05	0	0	0	5.79912e-05	0	0	0	0	0	0	68/146	3688	A/D	MODERATE	.	0	0.894	5.418	0	25.5
6	152686067	rs77341065	C	G	SYNE1	missense	4	1.62427e-05	3.58057e-05	0	0	0	0	0	3.58057e-05	0	0	0	0	63/146	3354	E/Q	MODERATE	.	0	0.492	4.262	0	25.5
6	152690646	rs75623613	T	C	SYNE1	missense	2	8.12222e-06	0.000101543	0	0	0.000101543	0	0	8.95303e-06	0	0	0	0	60/146	3204	Y/C	MODERATE	.	0	0.907	3.844	0	25.5
6	152690679	.	T	C	SYNE1	missense	1	4.06138e-06	8.95415e-06	0	0	0	0	0	8.95415e-06	0	0	0	0	60/146	3193	E/G	MODERATE	.	0	0.917	3.459	0	25.5
6	152712525	rs76177349	C	T	SYNE1	missense	1	4.06931e-06	8.98602e-06	0	0	0	0	0	8.98602e-06	0	0	0	0	52/146	2631	E/K	MODERATE	.	0	0.26	4.551	0	25.5
6	152719800	rs75946178	C	T	SYNE1	missense	4	1.62472e-05	8.97022e-05	6.53509e-05	0	0	0	8.97022e-05	8.95528e-06	0	0	0	0	49/146	2435	R/H	MODERATE	.	0	0.776	3.079	0	25.5
6	152748913	rs76770377	T	C	SYNE1	missense	2	8.14021e-06	5.79979e-05	0	0	0	5.79979e-05	0	8.99135e-06	0	0	0	0	38/146	1672	E/G	MODERATE	.	0	0.848	3.118	0	25.5
6	152472721	rs76437775	C	G	SYNE1	missense	1	4.06382e-06	8.95977e-06	0	0	0	0	0	8.95977e-06	0	0	0	0	135/146	8139	E/D	MODERATE	.	0	0.914	4.276	0	25.4
6	152476097	.	C	A	SYNE1	missense	1	4.06147e-06	8.95415e-06	0	0	0	0	0	8.95415e-06	0	0	0	0	133/146	8020	R/M	MODERATE	.	0	0.017	5.989	0	25.4
6	152477128	rs37416009	C	A	SYNE1	missense	1	4.06184e-06	8.95672e-06	0	0	0	0	0	8.95672e-06	0	0	0	0	132/146	7965	E/D	MODERATE	.	0	0.77	2.715	0	25.4
6	152501357	rs37684495	G	T	SYNE1	missense	15	6.10074e-05	0.000812253	0	2.97867e-05	0	0.000812253	0	0	0	0	0	0	129/146	7792	L/I	MODERATE	.	0	0.132	8.509	0	25.4
6	152536168	rs57563722	C	T	SYNE1	missense	7	2.84502e-05	5.95628e-05	0	5.95628e-05	0	0	4.48994e-05	3.58558e-05	0	0	0	0	122/146	7407	A/T	MODERATE	.	0	0.099	3.067	0	25.4
6	152554983	rs37301243	G	A	SYNE1	missense	3	1.21907e-05	2.6888e-05	0	0	0	0	0	2.6888e-05	0	0	0	0	112/146	6882	S/L	MODERATE	.	0	0.047	2.739	0	25.4
6	152590367	rs86837740	G	C	SYNE1	missense	1	4.06111e-06	3.24865e-05	0	0	0	0	0	0	3.24865e-05	0	0	0	99/146	6210	P/A	MODERATE	.	0	0.632	7.374	0	25.4
6	152623156	rs75333567	A	G	SYNE1	missense	4	1.62423e-05	3.24865e-05	0	0	0	0	0	2.68533e-05	3.24865e-05	0	0	0	92/146	5797	S/P	MODERATE	.	0	0.984	4.732	0	25.4
6	152646392	rs75586540	G	A	SYNE1	missense	2	8.12163e-06	0.000182282	0	0	0	0	0	8.95223e-06	0	0.000182282	0	0	81/146	5162	L/F	MODERATE	.	0	0.999	3.673	0	25.4
6	152650869	rs76221203	C	G	SYNE1	missense	6	2.43837e-05	0.000101523	0	5.95557e-05	0.000101523	0	0	2.69005e-05	0	0	0	0	78/146	4984	R/T	MODERATE	.	0	0.584	4.176	0	25.4
6	152650992	rs75703894	G	T	SYNE1	missense	1	4.06072e-06	8.95159e-06	0	0	0	0	0	8.95159e-06	0	0	0	0	78/146	4943	A/E	MODERATE	.	0	0.999	4.651	0	25.4
6	152651157	rs20196958	T	C	SYNE1	missense	1	4.0654e-06	3.24865e-05	0	0	0	0	0	0	3.24865e-05	0	0	0	78/146	4888	D/G	MODERATE	.	0	0.998	7.681	0	25.4
6	152651598	.	C	T	SYNE1	missense	2	8.12466e-06	1.7915e-05	0	0	0	0	0	1.7915e-05	0	0	0	0	78/146	4741	R/H	MODERATE	.	0	0.621	4.657	0	25.4
6	152651899	rs76026613	G	A	SYNE1	missense	6	2.44347e-05	0.000347866	0	0	0	0.000347866	0	0	0	0	0	0	78/146	4641	L/F	MODERATE	.	0	0.999	8.538	0	25.4
6	152652268	rs56921602	G	C	SYNE1	missense	1	4.06412e-06	4.48873e-05	0	0	0	0	4.48873e-05	0	0	0	0	0	78/146	4518	R/G	MODERATE	.	0	0.998	5.784	0	25.4
6	152712521	rs77446079	G	A	SYNE1	missense	1	4.06947e-06	6.53595e-05	6.53595e-05	0	0	0	0	0	0	0	0	0	52/146	2632	A/V	MODERATE	.	0	0.999	7.385	0	25.4
6	152716744	rs55002751	G	A	SYNE1	missense	16	6.50407e-05	0.000638125	0	0	0	0.000638125	0	3.5877e-05	0	0.000182548	0	0	51/146	2540	T/M	MODERATE	.	0	0.917	6.331	0	25.4
6	152461113	.	G	A	SYNE1	missense	2	8.12407e-06	1.79157e-05	0	0	0	0	0	1.79157e-05	0	0	0	0	140/146	8477	T/I	MODERATE	.	0	0.551	4.238	0	25.3
6	152497563	rs74990055	G	C	SYNE1	missense	3	1.2186e-05	0.000173994	0	0	0	0.000173994	0	0	0	0	0	0	130/146	7865	R/G	MODERATE	.	0	0.445	5.475	0	25.3
6	152555082	.	A	G	SYNE1	missense	1	4.06481e-06	8.96282e-06	0	0	0	0	0	8.96282e-06	0	0	0	0	112/146	6849	V/A	MODERATE	.	0	0.338	9.402	0	25.3
6	152557389	rs74976463	A	G	SYNE1	missense	1	4.06223e-06	8.95624e-06	0	0	0	0	0	8.95624e-06	0	0	0	0	110/146	6750	L/S	MODERATE	.	0	0.379	7.49	0	25.3
6	152583282	rs77091672	C	T	SYNE1	missense	2	8.1246e-06	5.95806e-05	0	5.95806e-05	0	0	0	0	0	0	0	0	101/146	6286	G/E	MODERATE	.	0	0.813	3.005	0	25.3
6	152623051	rs76088741	C	T	SYNE1	missense	3	1.21932e-05	2.97814e-05	0	2.97814e-05	0	0	0	1.79321e-05	0	0	0	0	92/146	5832	D/N	MODERATE	.	0	0.711	2.853	0	25.3
6	152631998	rs75713986	T	C	SYNE1	missense	1	4.07206e-06	3.26264e-05	0	0	0	0	0	0	3.26264e-05	0	0	0	88/146	5574	E/G	MODERATE	.	0	0.606	3.686	0	25.3
6	152647560	rs76665130	A	C	SYNE1	missense	1	4.06065e-06	4.4843e-05	0	0	0	0	4.4843e-05	0	0	0	0	0	79/146	5055	L/R	MODERATE	.	0	0.828	6.181	0	25.3
6	152651631	rs14175279	A	T	SYNE1	missense	1	4.06686e-06	8.97585e-06	0	0	0	0	0	8.97585e-06	0	0	0	0	78/146	4730	V/E	MODERATE	.	0	0.649	4.652	0	25.3
6	152651751	.	A	G	SYNE1	missense	1	4.09407e-06	9.05158e-06	0	0	0	0	0	9.05158e-06	0	0	0	0	78/146	4690	L/P	MODERATE	.	0	0.991	6.096	0	25.3
6	152652597	.	G	A	SYNE1	missense	1	4.06289e-06	5.79912e-05	0	0	0	5.79912e-05	0	0	0	0	0	0	78/146	4408	A/V	MODERATE	.	0	0.497	6.543	0	25.3
6	152652768	rs77601159	G	T	SYNE1	missense	1	4.06078e-06	8.95191e-06	0	0	0	0	0	8.95191e-06	0	0	0	0	78/146	4351	S/Y	MODERATE	.	0	0.828	9.351	0	25.3
6	152676096	rs75103221	A	G	SYNE1	missense	6	2.44218e-05	0.000129946	0	0	0	5.79845e-05	0	8.98763e-06	0.000129946	0	0	0	67/146	3542	C/R	MODERATE	.	0	0.999	6.115	0	25.3
6	152685995	rs75806033	T	G	SYNE1	missense	1	4.06058e-06	8.95111e-06	0	0	0	0	0	8.95111e-06	0	0	0	0	63/146	3378	I/L	MODERATE	.	0	0.868	4.835	0	25.3
6	152690129	.	A	G	SYNE1	missense	1	4.06124e-06	6.53424e-05	6.53424e-05	0	0	0	0	0	0	0	0	0	61/146	3262	L/P	MODERATE	.	0	1	4.494	0	25.3
6	152702445	rs57697984	G	C	SYNE1	missense	2	8.22166e-06	6.54279e-05	6.54279e-05	0	0	0	0	0	3.24907e-05	0	0	0	56/146	2902	S/W	MODERATE	.	0	0.624	1.711	0	25.3
6	152748903	.	T	G	SYNE1	missense	1	4.06841e-06	8.98473e-06	0	0	0	0	0	8.98473e-06	0	0	0	0	38/146	1675	E/D	MODERATE	.	0	0.917	3.373	0	25.3
6	152497646	rs55515099	T	C	SYNE1	missense	3	1.21891e-05	9.74596e-05	0	0	0	0	0	0	9.74596e-05	0	0	0	130/146	7837	Q/R	MODERATE	.	0	0.89	5.307	0	25.2
6	152590337	rs20168524	G	T	SYNE1	missense	31	0.000125902	0.000519784	0	2.97814e-05	0	0	0	0.000125338	0.000519784	0	0	0	99/146	6220	R/S	MODERATE	.	0	0.31	5.554	0	25.2
6	152590401	rs77602410	C	G	SYNE1	missense	6	2.43675e-05	0.000162433	0	2.97796e-05	0	0	0	0	0.000162433	0	0	0	99/146	6198	E/D	MODERATE	.	0	0.937	2.165	0	25.2
6	152621914	rs76662561	C	T	SYNE1	missense	3	1.21965e-05	0.000182349	0	5.95557e-05	0	0	0	0	0	0.000182349	0	0	93/146	5848	M/I	MODERATE	.	0	0.169	7.401	0	25.2
6	152638093	.	T	G	SYNE1	missense	3	1.21875e-05	0.000173933	0	0	0	0.000173933	0	0	0	0	0	0	87/146	5534	E/A	MODERATE	.	0	0.96	5.737	0	25.2
6	152639395	rs77080485	G	C	SYNE1	missense	2	8.14166e-06	1.7994e-05	0	0	0	0	0	1.7994e-05	0	0	0	0	86/146	5465	L/V	MODERATE	.	0	0.621	5.501	0	25.2
6	152651101	.	G	T	SYNE1	missense	1	4.06388e-06	5.79777e-05	0	0	0	5.79777e-05	0	0	0	0	0	0	78/146	4907	L/I	MODERATE	.	0	0.996	6.692	0	25.2
6	152651988	rs76239259	T	G	SYNE1	missense	2	8.12486e-06	1.79134e-05	0	0	0	0	0	1.79134e-05	0	0	0	0	78/146	4611	Q/P	MODERATE	.	0	0.958	8.362	0	25.2
6	152673194	rs77555332	A	C	SYNE1	missense	1	4.07671e-06	9.02723e-06	0	0	0	0	0	9.02723e-06	0	0	0	0	70/146	3850	Y/D	MODERATE	.	0	0.986	8.432	0	25.2
6	152675807	rs77655025	A	G	SYNE1	missense	1	4.06345e-06	8.96427e-06	0	0	0	0	0	8.96427e-06	0	0	0	0	67/146	3638	L/S	MODERATE	.	0	0.988	4.852	0	25.2
6	152675993	.	C	T	SYNE1	missense	3	1.21849e-05	9.74596e-05	0	0	0	0	0	0	9.74596e-05	0	0	0	67/146	3576	R/Q	MODERATE	.	0	0.836	2.391	0	25.2
6	152679573	.	G	A	SYNE1	missense	1	4.06105e-06	2.97796e-05	0	2.97796e-05	0	0	0	0	0	0	0	0	66/146	3515	L/F	MODERATE	.	0	0.999	5.456	0	25.2
6	152690147	rs20176028	T	C	SYNE1	missense	1	4.06157e-06	3.24865e-05	0	0	0	0	0	0	3.24865e-05	0	0	0	61/146	3256	Q/R	MODERATE	.	0	0.978	3.371	0	25.2
6	152690641	rs58777742	G	T	SYNE1	missense	3	1.21836e-05	0.000182349	0	0	0	0	0	8.95335e-06	3.24865e-05	0.000182349	0	0	60/146	3206	L/M	MODERATE	.	0	1	3.343	0	25.2
6	152694330	rs56695300	C	T	SYNE1	missense	82	0.000334631	0.00258813	0	0	0	0	0	2.69411e-05	0.00258813	0	0	0	59/146	3117	G/R	MODERATE	.	0	1	4.507	0	25.2
6	152718047	rs75868400	C	A	SYNE1	missense	13	5.28438e-05	0.000448471	0	0	0	0	0.000448471	2.69049e-05	0	0	1	0	50/146	2473	L/F	MODERATE	.	0	0.873	2.888	0	25.2
6	152730279	.	T	C	SYNE1	missense	1	4.06154e-06	3.24865e-05	0	0	0	0	0	0	3.24865e-05	0	0	0	44/146	2155	E/G	MODERATE	.	0	0.848	5.025	0	25.2
6	152730328	rs75667275	G	C	SYNE1	missense	1	4.06253e-06	0.000182415	0	0	0	0	0	0	0	0.000182415	0	0	44/146	2139	Q/E	MODERATE	.	0	0.907	5.075	0	25.2
6	152751827	.	T	C	SYNE1	missense	1	4.0659e-06	5.79777e-05	0	0	0	5.79777e-05	0	0	0	0	0	0	35/146	1493	I/M	MODERATE	.	0	0.671	4.186	0	25.2
6	152461167	rs37111267	G	T	SYNE1	missense	1	4.06068e-06	8.95143e-06	0	0	0	0	0	8.95143e-06	0	0	0	0	140/146	8459	T/K	MODERATE	.	0	0.112	4.011	0	25.1
6	152485314	.	T	C	SYNE1	missense	1	4.06161e-06	2.97814e-05	0	2.97814e-05	0	0	0	0	0	0	0	0	131/146	7925	K/R	MODERATE	.	0	0.919	4.592	0	25.1
6	152539450	rs76216179	T	C	SYNE1	missense	2	8.1283e-06	1.79318e-05	0	0	0	0	0	1.79318e-05	0	0	0	0	121/146	7378	Q/R	MODERATE	.	0	0.841	5.406	0	25.1
6	152551693	rs77120383	T	G	SYNE1	missense	9	3.65657e-05	0.000292379	0	0	0	0	0	0	0.000292379	0	0	0	115/146	7062	K/Q	MODERATE	.	0	0.995	8.271	0	25.1
6	152555017	rs77379987	T	G	SYNE1	missense	1	4.06418e-06	5.80518e-05	0	0	0	5.80518e-05	0	0	0	0	0	0	112/146	6871	K/Q	MODERATE	.	0	0.573	5.096	0	25.1
6	152590420	.	C	T	SYNE1	missense	1	4.06147e-06	3.24865e-05	0	0	0	0	0	0	3.24865e-05	0	0	0	99/146	6192	G/E	MODERATE	.	0	0.064	2.708	0	25.1
6	152599345	.	A	C	SYNE1	missense	1	4.06385e-06	8.96475e-06	0	0	0	0	0	8.96475e-06	0	0	0	0	98/146	6151	L/R	MODERATE	.	0	0.461	5.85	0	25.1
6	152605189	.	T	C	SYNE1	missense	1	4.06279e-06	8.96106e-06	0	0	0	0	0	8.96106e-06	0	0	0	0	96/146	6044	Q/R	MODERATE	.	0	0.993	4.96	0	25.1
6	152623066	rs77078492	C	T	SYNE1	missense	1	4.0621e-06	5.79777e-05	0	0	0	5.79777e-05	0	0	0	0	0	0	92/146	5827	G/R	MODERATE	.	0	0.891	4.85	0	25.1
6	152631044	.	G	A	SYNE1	missense	1	4.06253e-06	0.000101523	0	0	0.000101523	0	0	0	0	0	0	0	90/146	5710	H/Y	MODERATE	.	0	0.732	5.453	0	25.1
6	152631109	.	G	T	SYNE1	missense	2	8.12684e-06	5.95664e-05	0	5.95664e-05	0	0	0	0	0	0	0	0	90/146	5688	A/E	MODERATE	.	0	0.999	5.669	0	25.1
6	152640032	rs57278611	G	A	SYNE1	missense	1	4.06263e-06	8.9572e-06	0	0	0	0	0	8.9572e-06	0	0	0	0	85/146	5452	T/I	MODERATE	.	0	0.982	6.059	0	25.1
6	152640045	rs14048912	G	T	SYNE1	missense	3	1.21867e-05	0.000130719	0.000130719	2.97974e-05	0	0	0	0	0	0	0	0	85/146	5448	L/M	MODERATE	.	0	0.999	3.921	0	25.1
6	152647190	rs78172346	A	G	SYNE1	missense	1	4.06345e-06	8.9617e-06	0	0	0	0	0	8.9617e-06	0	0	0	0	80/146	5114	I/T	MODERATE	.	0	0.997	4.646	0	25.1
6	152651150	rs15026635	C	G	SYNE1	missense	2	8.13154e-06	1.79482e-05	0	0	0	0	0	1.79482e-05	0	0	0	0	78/146	4890	Q/H	MODERATE	.	0	0.868	3.987	0	25.1
6	152719759	rs75756271	G	A	SYNE1	missense	10	4.06388e-05	0.000259909	0	2.98045e-05	0	0	0	8.96154e-06	0.000259909	0	0	0	49/146	2449	L/F	MODERATE	.	0	0.786	3.261	0	25.1
6	152485394	.	C	A	SYNE1	missense	1	4.06375e-06	0.000182415	0	0	0	0	0	0	0	0.000182415	0	0	131/146	7898	R/S	MODERATE	.	0	0.063	3.716	0	25
6	152529187	rs74862348	C	T	SYNE1	missense	10	4.06306e-05	0.000268049	0	0.000268049	0	0	0	0	0	0.000182349	0	0	125/146	7582	V/M	MODERATE	.	0	0.016	2.626	0	25
6	152534836	rs75145078	T	C	SYNE1	missense	6	2.43799e-05	5.37702e-05	0	0	0	0	0	5.37702e-05	0	0	0	0	123/146	7469	M/V	MODERATE	.	0	0.548	4.973	0	25
6	152545681	rs34963077	C	T	SYNE1	missense	87	0.000353653	0.00320178	0.00320178	0.000148916	0	0.00145146	0	3.58699e-05	0.000129971	0	0	0	117/146	7157	R/H	MODERATE	.	0	0.013	2.807	0	25
6	152546974	rs75113201	A	G	SYNE1	missense	1	4.06689e-06	8.96909e-06	0	0	0	0	0	8.96909e-06	0	0	0	0	116/146	7078	V/A	MODERATE	.	0	0.307	4.075	0	25
6	152554992	rs76982039	G	T	SYNE1	missense	1	4.06352e-06	6.53509e-05	6.53509e-05	0	0	0	0	0	0	0	0	0	112/146	6879	S/Y	MODERATE	.	0	0.206	6.708	0	25
6	152602968	.	T	G	SYNE1	missense	1	4.06339e-06	6.53509e-05	6.53509e-05	0	0	0	0	0	0	0	0	0	97/146	6119	M/L	MODERATE	.	0	0.684	4.55	0	25
6	152603057	rs75205383	C	T	SYNE1	missense	4	1.63207e-05	6.49899e-05	0	2.97974e-05	0	0	0	9.03636e-06	6.49899e-05	0	0	0	97/146	6089	R/H	MODERATE	.	0	0.614	1.902	0	25
6	152629691	rs75018193	T	C	SYNE1	missense	1	4.06088e-06	3.24886e-05	0	0	0	0	0	0	3.24886e-05	0	0	0	91/146	5760	E/G	MODERATE	.	0	0.993	5.069	0	25
6	152639379	rs74782493	T	C	SYNE1	missense	4	1.62628e-05	3.58963e-05	0	0	0	0	0	3.58963e-05	0	0	0	0	86/146	5470	D/G	MODERATE	.	0	0.37	3.75	0	25
6	152644790	rs77873379	A	G	SYNE1	missense	2	8.1213e-06	5.95557e-05	0	5.95557e-05	0	0	0	0	0	0	0	0	82/146	5247	L/P	MODERATE	.	0	0.955	5.907	0	25
6	152652439	.	C	T	SYNE1	missense	2	8.14923e-06	1.80235e-05	0	0	0	0	0	1.80235e-05	0	0	0	0	78/146	4461	A/T	MODERATE	.	0	0.982	5.795	0	25
6	152668337	rs75556067	G	A	SYNE1	missense	1	4.06105e-06	3.24865e-05	0	0	0	0	0	0	3.24865e-05	0	0	0	73/146	3979	R/C	MODERATE	.	0	0.023	3.875	0	25
6	152673173	rs77060518	A	G	SYNE1	missense	1	4.09072e-06	9.09207e-06	0	0	0	0	0	9.09207e-06	0	0	0	0	70/146	3857	S/P	MODERATE	.	0	0.927	5.081	0	25
6	152702285	rs75842803	C	A	SYNE1	missense	1	4.06531e-06	8.97135e-06	0	0	0	0	0	8.97135e-06	0	0	0	0	56/146	2955	E/D	MODERATE	.	0	0.733	1.963	0	25
6	152702365	rs14331386	C	T	SYNE1	missense	2	8.17013e-06	0.000130702	0.000130702	0	0	0	0	0	0	0	0	0	56/146	2929	D/N	MODERATE	.	0	0.924	5.456	0	25
6	152719843	rs76597809	A	G	SYNE1	missense	1	4.06174e-06	8.95432e-06	0	0	0	0	0	8.95432e-06	0	0	0	0	49/146	2421	W/R	MODERATE	.	0	0.905	5.221	0	25
6	152748871	rs54393263	G	C	SYNE1	missense	2	8.13028e-06	6.4973e-05	0	0	0	0	0	0	6.4973e-05	0	1	0	38/146	1686	S/C	MODERATE	.	0	0.778	4.307	0	25
6	152501287	.	A	G	SYNE1	missense	1	4.0701e-06	4.48591e-05	0	0	0	0	4.48591e-05	0	0	0	0	0	129/146	7815	I/T	MODERATE	.	0	0.444	7.01	0	24.9
6	152551800	rs77775545	T	G	SYNE1	missense	3	1.21977e-05	2.97814e-05	0	2.97814e-05	0	0	0	1.79469e-05	0	0	0	0	115/146	7026	E/A	MODERATE	.	0	0.012	7.95	0	24.9
6	152557276	.	G	T	SYNE1	missense	1	4.06174e-06	6.5368e-05	6.5368e-05	0	0	0	0	0	0	0	0	0	110/146	6788	H/N	MODERATE	.	0	0.09	8.243	0	24.9
6	152590292	.	T	C	SYNE1	missense	3	1.21849e-05	0.000182282	0	0	0	0	0	1.79109e-05	0	0.000182282	0	0	99/146	6235	K/E	MODERATE	.	0	0.993	6.207	0	24.9
6	152590293	rs37009045	T	A	SYNE1	missense	2	8.12282e-06	1.79093e-05	0	0	0	0	0	1.79093e-05	0	0	0	0	99/146	6234	Q/H	MODERATE	.	0	0.613	2.966	0	24.9
6	152603012	rs37517302	G	C	SYNE1	missense	1	4.06732e-06	6.53509e-05	6.53509e-05	0	0	0	0	0	0	0	0	0	97/146	6104	A/G	MODERATE	.	0	0.96	2.914	0	24.9
6	152671340	rs13941882	C	A	SYNE1	missense	11	4.46784e-05	8.06033e-05	0	5.95593e-05	0	0	0	8.06033e-05	0	0	0	0	72/146	3955	S/I	MODERATE	.	0	0.486	2.693	0	24.9
6	152690181	rs75354871	C	A	SYNE1	missense	1	4.06276e-06	8.95849e-06	0	0	0	0	0	8.95849e-06	0	0	0	0	61/146	3245	A/S	MODERATE	.	0	0.617	3.577	0	24.9
6	152694231	rs14182144	C	T	SYNE1	missense	6	2.43728e-05	5.37394e-05	0	0	0	0	0	5.37394e-05	0	0	0	0	59/146	3150	A/T	MODERATE	.	0	0.849	2.74	0	24.9
6	152477118	rs76673214	T	C	SYNE1	missense	1	4.06177e-06	3.24865e-05	0	0	0	0	0	0	3.24865e-05	0	0	0	132/146	7969	I/V	MODERATE	.	0	0.942	6.895	0	24.8
6	152532706	rs77567590	C	A	SYNE1	missense	1	4.07014e-06	8.98473e-06	0	0	0	0	0	8.98473e-06	0	0	0	0	124/146	7504	M/I	MODERATE	.	0	0.437	7.727	0	24.8
6	152552686	.	A	G	SYNE1	missense	1	4.06428e-06	8.96346e-06	0	0	0	0	0	8.96346e-06	0	0	0	0	114/146	6960	I/T	MODERATE	.	0	0.071	4.059	0	24.8
6	152553331	rs74872889	T	A	SYNE1	missense	1	4.06184e-06	6.53937e-05	6.53937e-05	0	0	0	0	0	0	0	0	0	113/146	6928	N/Y	MODERATE	.	0	0.139	5.051	0	24.8
6	152557980	.	C	T	SYNE1	missense	3	1.21837e-05	8.93389e-05	0	8.93389e-05	0	0	0	0	0	0	0	0	109/146	6724	R/K	MODERATE	.	0	0.005	2.686	0	24.8
6	152589242	rs75675330	C	G	SYNE1	missense	1	4.06207e-06	8.95833e-06	0	0	0	0	0	8.95833e-06	0	0	0	0	100/146	6255	G/A	MODERATE	.	0	0.999	6.692	0	24.8
6	152603055	.	A	G	SYNE1	missense	1	4.07884e-06	9.03228e-06	0	0	0	0	0	9.03228e-06	0	0	0	0	97/146	6090	C/R	MODERATE	.	0	0.467	2.798	0	24.8
6	152630996	rs77568501	C	T	SYNE1	missense	4	1.62542e-05	6.4973e-05	0	2.97779e-05	0	0	0	8.95271e-06	6.4973e-05	0	0	0	90/146	5726	A/T	MODERATE	.	0	0.983	3.946	0	24.8
6	152631557	rs76851657	G	C	SYNE1	missense	1	4.06095e-06	8.95111e-06	0	0	0	0	0	8.95111e-06	0	0	0	0	89/146	5665	L/V	MODERATE	.	0	0.996	10.387	0	24.8
6	152650885	.	C	T	SYNE1	missense	1	4.06174e-06	6.53424e-05	6.53424e-05	0	0	0	0	0	0	0	0	0	78/146	4979	E/K	MODERATE	.	0	0.524	2.626	0	24.8
6	152650941	.	G	C	SYNE1	missense	1	4.06075e-06	6.53424e-05	6.53424e-05	0	0	0	0	0	0	0	0	0	78/146	4960	S/C	MODERATE	.	0	0.847	5.149	0	24.8
6	152651502	.	A	G	SYNE1	missense	1	4.06154e-06	5.79845e-05	0	0	0	5.79845e-05	0	0	0	0	0	0	78/146	4773	L/S	MODERATE	.	0	0.827	6.8	0	24.8
6	152651874	.	G	A	SYNE1	missense	1	4.07428e-06	9.00317e-06	0	0	0	0	0	9.00317e-06	0	0	0	0	78/146	4649	P/L	MODERATE	.	0	0.999	8.589	0	24.8
6	152652146	rs77273464	C	G	SYNE1	missense	1	4.06114e-06	8.95271e-06	0	0	0	0	0	8.95271e-06	0	0	0	0	78/146	4558	E/D	MODERATE	.	0	0.996	3.528	0	24.8
6	152652200	rs75519269	C	G	SYNE1	missense	1	4.06111e-06	2.97779e-05	0	2.97779e-05	0	0	0	0	0	0	0	0	78/146	4540	Q/H	MODERATE	.	0	0.998	5.132	0	24.8
6	152673206	.	T	G	SYNE1	missense	1	4.07014e-06	5.79777e-05	0	0	0	5.79777e-05	0	0	0	0	0	0	70/146	3846	K/Q	MODERATE	.	0	1	6.863	0	24.8
6	152712591	.	G	A	SYNE1	missense	1	4.06805e-06	2.97992e-05	0	2.97992e-05	0	0	0	0	0	0	0	0	52/146	2609	L/F	MODERATE	.	0	0.459	4.062	0	24.8
6	152529139	rs76186258	G	C	SYNE1	missense	1	4.06296e-06	6.53509e-05	6.53509e-05	0	0	0	0	0	0	0	0	0	125/146	7598	Q/E	MODERATE	.	0	0.827	8.561	0	24.7
6	152536083	rs74826099	C	T	SYNE1	missense	5	2.03186e-05	6.53851e-05	6.53851e-05	0	0	5.80181e-05	0	1.79234e-05	3.24886e-05	0	0	0	122/146	7435	R/H	MODERATE	.	0	0.084	4.811	0	24.7
6	152539406	.	T	C	SYNE1	missense	1	4.06237e-06	8.95929e-06	0	0	0	0	0	8.95929e-06	0	0	0	0	121/146	7393	M/V	MODERATE	.	0	0.963	7.818	0	24.7
6	152551714	rs77223360	C	G	SYNE1	missense	2	8.12566e-06	1.79218e-05	0	0	0	0	0	1.79218e-05	0	0	0	0	115/146	7055	A/P	MODERATE	.	0	0.529	3.293	0	24.7
6	152555015	rs76772701	C	A	SYNE1	missense	1	4.06464e-06	6.53509e-05	6.53509e-05	0	0	0	0	0	0	0	0	0	112/146	6871	K/N	MODERATE	.	0	0.476	2.028	0	24.7
6	152557407	.	G	C	SYNE1	missense	1	4.06319e-06	8.958e-06	0	0	0	0	0	8.958e-06	0	0	0	0	110/146	6744	P/R	MODERATE	.	0	0.92	7.582	0	24.7
6	152557430	.	T	G	SYNE1	missense	2	8.14578e-06	0.000131268	0.000131268	0	0	0	0	0	0	0	0	0	110/146	6736	K/N	MODERATE	.	0	0.317	4.485	0	24.7
6	152615097	rs20058916	C	G	SYNE1	missense	16	6.4973e-05	0.000196027	0.000196027	2.97779e-05	0	0	0	0.000107427	0	0	0	0	94/146	5950	V/L	MODERATE	.	0	0.263	6.941	0	24.7
6	152631860	rs76508046	A	C	SYNE1	missense	7	2.84308e-05	0.000182349	0	0	0	0	0	5.37115e-05	0	0.000182349	0	0	88/146	5620	I/S	MODERATE	.	0	0.432	4.583	0	24.7
6	152631993	rs37343672	A	G	SYNE1	missense	1	4.06722e-06	6.54193e-05	6.54193e-05	0	0	0	0	0	0	0	0	0	88/146	5576	S/P	MODERATE	.	0	0.998	5.865	0	24.7
6	152639235	rs15060428	C	T	SYNE1	missense	14	5.69268e-05	0.000148889	0.000130685	0.000148889	0	5.79777e-05	0	4.48881e-05	3.24865e-05	0	0	0	86/146	5518	R/Q	MODERATE	.	0	0.011	2.426	0	24.7
6	152644746	rs55297029	C	T	SYNE1	missense	1	4.06098e-06	6.53424e-05	6.53424e-05	0	0	0	0	0	0	0	0	0	82/146	5262	E/K	MODERATE	.	0	0.009	3.195	0	24.7
6	152646340	rs76503864	G	A	SYNE1	missense	1	4.06078e-06	3.24865e-05	0	0	0	0	0	0	3.24865e-05	0	0	0	81/146	5179	A/V	MODERATE	.	0	0.998	3.688	0	24.7
6	152651979	rs76899816	T	C	SYNE1	missense	3	1.21894e-05	6.4973e-05	0	2.97796e-05	0	0	0	0	6.4973e-05	0	0	0	78/146	4614	E/G	MODERATE	.	0	0.982	4.629	0	24.7
6	152652192	rs13877061	T	C	SYNE1	missense	31	0.000125889	0.000684891	0	0.000684891	0	0	0	6.26645e-05	0	0.000182349	0	0	78/146	4543	Y/C	MODERATE	.	0	0.999	7.105	0	24.7
6	152652576	rs74584049	A	G	SYNE1	missense	1	4.06184e-06	5.79777e-05	0	0	0	5.79777e-05	0	0	0	0	0	0	78/146	4415	L/P	MODERATE	.	0	0.999	6.478	0	24.7
6	152652715	rs77718238	C	T	SYNE1	missense	4	1.62448e-05	9.74659e-05	0	0	0	5.79777e-05	0	0	9.74659e-05	0	0	0	78/146	4369	E/K	MODERATE	.	0	0.997	4.343	0	24.7
6	152652739	rs54270347	C	T	SYNE1	missense	1	4.06091e-06	6.53424e-05	6.53424e-05	0	0	0	0	0	0	0	0	0	78/146	4361	E/K	MODERATE	.	0	0.937	4.118	0	24.7
6	152671874	rs76827623	G	T	SYNE1	missense	1	4.06491e-06	5.79777e-05	0	0	0	5.79777e-05	0	0	0	0	0	0	71/146	3871	P/Q	MODERATE	.	0	0.966	7.242	0	24.7
6	152694297	.	C	T	SYNE1	missense	1	4.06451e-06	2.97814e-05	0	2.97814e-05	0	0	0	0	0	0	0	0	59/146	3128	G/R	MODERATE	.	0	0.916	7.18	0	24.7
6	152694338	rs74685098	C	T	SYNE1	missense	2	8.18585e-06	0.000183688	0	0	0	0	0	8.99912e-06	0	0.000183688	0	0	59/146	3114	S/N	MODERATE	.	0	0.848	4.349	0	24.7
6	152702371	rs37263346	G	A	SYNE1	missense	3	1.22685e-05	6.53595e-05	6.53595e-05	0	0	0	0	1.81755e-05	0	0	0	0	56/146	2927	R/C	MODERATE	.	0	0.003	2.155	0	24.7
6	152751706	.	C	G	SYNE1	missense	1	4.06336e-06	2.97832e-05	0	2.97832e-05	0	0	0	0	0	0	0	0	35/146	1534	E/Q	MODERATE	.	0	0.827	5.873	0	24.7
6	152457881	rs75741482	G	T	SYNE1	missense	2	8.12229e-06	1.79064e-05	0	0	0	0	0	1.79064e-05	0	0	0	0	141/146	8511	Q/K	MODERATE	.	0	0.034	3.744	0	24.6
6	152472791	rs78115925	G	A	SYNE1	missense	9	3.65854e-05	0.000406127	0	0	0	0.000406127	0	1.7924e-05	0	0	0	0	135/146	8116	A/V	MODERATE	.	0	0.276	7.06	0	24.6
6	152523000	.	C	A	SYNE1	missense	1	4.06881e-06	8.98715e-06	0	0	0	0	0	8.98715e-06	0	0	0	0	127/146	7702	D/Y	MODERATE	.	0	0.057	6.722	0	24.6
6	152539412	rs75176198	C	T	SYNE1	missense	4	1.62497e-05	0.000119111	0	0.000119111	0	0	0	0	0	0	0	0	121/146	7391	E/K	MODERATE	.	0	0.155	2.74	0	24.6
6	152558034	.	T	C	SYNE1	missense	1	4.06415e-06	5.80518e-05	0	0	0	5.80518e-05	0	0	0	0	0	0	109/146	6706	E/G	MODERATE	.	0	0.011	5.17	0	24.6
6	152631052	rs77662156	G	C	SYNE1	missense	4	1.62499e-05	0.000119126	0	0.000119126	0	0	0	0	0	0	0	0	90/146	5707	P/R	MODERATE	.	0	0.642	5.537	0	24.6
6	152652171	.	C	T	SYNE1	missense	1	4.06088e-06	3.24865e-05	0	0	0	0	0	0	3.24865e-05	0	0	0	78/146	4550	C/Y	MODERATE	.	0	0.972	6.132	0	24.6
6	152652492	rs37294254	T	C	SYNE1	missense	1	4.06441e-06	8.96845e-06	0	0	0	0	0	8.96845e-06	0	0	0	0	78/146	4443	Q/R	MODERATE	.	0	0.918	6.599	0	24.6
6	152652548	.	C	G	SYNE1	missense	1	4.06167e-06	0.000101523	0	0	0.000101523	0	0	0	0	0	0	0	78/146	4424	Q/H	MODERATE	.	0	0.979	5.779	0	24.6
6	152671307	rs75204501	T	C	SYNE1	missense	1	4.06517e-06	3.24907e-05	0	0	0	0	0	0	3.24907e-05	0	0	0	72/146	3966	H/R	MODERATE	.	0	0.642	5.106	0	24.6
6	152679594	rs62426382	A	C	SYNE1	missense	2	8.12176e-06	6.4973e-05	0	0	0	0	0	0	6.4973e-05	0	0	0	66/146	3508	L/V	MODERATE	.	0	0.996	2.877	0	24.6
6	152694293	rs76429440	T	G	SYNE1	missense	2	8.1275e-06	6.49773e-05	0	0	0	0	0	0	6.49773e-05	0	0	0	59/146	3129	E/A	MODERATE	.	0	0.997	3.399	0	24.6
6	152716760	rs76480012	C	T	SYNE1	missense	1	4.06531e-06	6.53595e-05	6.53595e-05	0	0	0	0	0	0	0	0	0	51/146	2535	E/K	MODERATE	.	0	0.01	2.702	0	24.6
6	152754964	rs76884527	G	A	SYNE1	missense	1	4.06517e-06	8.96925e-06	0	0	0	0	0	8.96925e-06	0	0	0	0	34/146	1476	S/L	MODERATE	.	0	0.221	3.146	0	24.6
6	152461167	rs37111267	G	A	SYNE1	missense	1	4.06068e-06	8.95143e-06	0	0	0	0	0	8.95143e-06	0	0	0	0	140/146	8459	T/M	MODERATE	.	0	0.094	2.558	0	24.5
6	152510409	rs75294983	T	C	SYNE1	missense	1	4.0658e-06	6.53509e-05	6.53509e-05	0	0	0	0	0	0	0	0	0	128/146	7760	Q/R	MODERATE	.	0	0.09	8.341	0	24.5
6	152510454	rs74777473	T	C	SYNE1	missense	1	4.06468e-06	8.96941e-06	0	0	0	0	0	8.96941e-06	0	0	0	0	128/146	7745	D/G	MODERATE	.	0	0.002	5.269	0	24.5
6	152540286	.	G	A	SYNE1	missense	1	4.06428e-06	3.24865e-05	0	0	0	0	0	0	3.24865e-05	0	0	0	120/146	7299	S/F	MODERATE	.	0	0.788	5.696	0	24.5
6	152542062	rs74591445	T	C	SYNE1	missense	1	4.06375e-06	3.24865e-05	0	0	0	0	0	0	3.24865e-05	0	0	0	119/146	7259	E/G	MODERATE	.	0	0.283	4.621	0	24.5
6	152589292	.	T	A	SYNE1	missense	1	4.06118e-06	8.95351e-06	0	0	0	0	0	8.95351e-06	0	0	0	0	100/146	6238	E/D	MODERATE	.	0	0.996	1.205	0	24.5
6	152603045	rs75864615	T	C	SYNE1	missense	1	4.07471e-06	9.01437e-06	0	0	0	0	0	9.01437e-06	0	0	0	0	97/146	6093	D/G	MODERATE	.	0	0.505	5.217	0	24.5
6	152605247	.	C	T	SYNE1	missense	2	8.13286e-06	3.24865e-05	0	0	0	0	0	8.97779e-06	3.24865e-05	0	0	0	96/146	6025	A/T	MODERATE	.	0	0.74	1.73	0	24.5
6	152629638	rs76242224	T	C	SYNE1	missense	4	1.62426e-05	0.000119111	0	0.000119111	0	0	0	0	0	0	0	0	91/146	5778	I/V	MODERATE	.	0	0.938	6.76	0	24.5
6	152631641	.	A	T	SYNE1	missense	1	4.06207e-06	8.95303e-06	0	0	0	0	0	8.95303e-06	0	0	0	0	89/146	5637	F/I	MODERATE	.	0	0.842	5.815	0	24.5
6	152639241	rs19987753	T	G	SYNE1	missense	1	4.06451e-06	5.79777e-05	0	0	0	5.79777e-05	0	0	0	0	0	0	86/146	5516	E/A	MODERATE	.	0	0.419	6.381	0	24.5
6	152651971	rs14766746	T	G	SYNE1	missense	27	0.000109706	0.00036483	6.53424e-05	2.97779e-05	0	0	0	0.000179157	9.74596e-05	0.00036483	0	0	78/146	4617	N/H	MODERATE	.	0	0.905	7.374	0	24.5
6	152652435	rs76324561	A	T	SYNE1	missense	2	8.15022e-06	5.95877e-05	0	5.95877e-05	0	0	0	0	0	0	0	0	78/146	4462	V/E	MODERATE	.	0	0.475	5.189	0	24.5
6	152652659	rs57763194	G	T	SYNE1	missense	1	4.06312e-06	6.53595e-05	6.53595e-05	0	0	0	0	0	0	0	0	0	78/146	4387	H/Q	MODERATE	.	0	0.998	4.605	0	24.5
6	152652742	rs74721747	C	T	SYNE1	missense	1	4.06088e-06	3.24886e-05	0	0	0	0	0	0	3.24886e-05	0	0	0	78/146	4360	A/T	MODERATE	.	0	0.873	7.719	0	24.5
6	152690235	.	C	T	SYNE1	missense	4	1.62788e-05	0.000119161	0	0.000119161	0	0	0	0	0	0	0	0	61/146	3227	E/K	MODERATE	.	0	0.063	5.467	0	24.5
6	152712629	.	C	T	SYNE1	missense	2	8.1359e-06	2.9785e-05	0	2.9785e-05	0	0	0	8.98214e-06	0	0	0	0	52/146	2596	R/H	MODERATE	.	0	0.119	7.211	0	24.5
6	152720881	.	C	A	SYNE1	missense	1	4.06375e-06	2.97867e-05	0	2.97867e-05	0	0	0	0	0	0	0	0	48/146	2369	K/N	MODERATE	.	0	0.833	2.898	0	24.5
6	152730244	.	C	T	SYNE1	missense	1	4.06207e-06	8.9564e-06	0	0	0	0	0	8.9564e-06	0	0	0	0	44/146	2167	V/M	MODERATE	.	0	0.793	2.941	0	24.5
6	152749385	.	T	C	SYNE1	missense	2	8.13524e-06	1.79411e-05	0	0	0	0	0	1.79411e-05	0	0	0	0	37/146	1644	K/R	MODERATE	.	0	0.985	4.044	0	24.5
6	152457775	rs52992193	T	C	SYNE1	missense	9	3.6708e-05	0.000521921	0	0	0	0.000521921	0	0	0	0	0	0	141/146	8546	Q/R	MODERATE	.	0	0.999	5.74	0	24.4
6	152457928	rs55804627	C	T	SYNE1	missense	34	0.000138092	0.000214907	6.53595e-05	5.95593e-05	0	5.79845e-05	0	0.000214907	0.000162433	0.000182282	0	0	141/146	8495	R/H	MODERATE	.	0	0.103	2.912	0	24.4
6	152461162	rs11910324	C	T	SYNE1	missense	165	0.000670013	0.001608	0.000457397	0.001608	0.000304569	0	0	0.000832498	3.24865e-05	0.00127598	0	0	140/146	8461	E/K	MODERATE	.	0	0.012	4.177	0	24.4
6	152473156	rs37301679	C	T	SYNE1	missense	2	8.12222e-06	6.53424e-05	6.53424e-05	0	0	0	0	8.95255e-06	0	0	0	0	134/146	8084	E/K	MODERATE	.	0	0.002	1.643	0	24.4
6	152485334	rs54635001	G	C	SYNE1	missense	1	4.06184e-06	3.24865e-05	0	0	0	0	0	0	3.24865e-05	0	0	0	131/146	7918	N/K	MODERATE	.	0	0.016	2.234	0	24.4
6	152522988	rs20006697	C	G	SYNE1	missense	17	6.91715e-05	0.000986193	0	0	0	0.000986193	0	0	0	0	0	0	127/146	7706	E/Q	MODERATE	.	0	0.285	7.646	0	24.4
6	152527488	.	T	C	SYNE1	missense	1	4.07305e-06	9.00366e-06	0	0	0	0	0	9.00366e-06	0	0	0	0	126/146	7612	K/E	MODERATE	.	0	0.621	5.925	0	24.4
6	152545651	rs76637154	T	G	SYNE1	missense	1	4.06451e-06	4.48591e-05	0	0	0	0	4.48591e-05	0	0	0	0	0	117/146	7167	Q/P	MODERATE	.	0	0.356	4.885	0	24.4
6	152546941	rs77324089	A	G	SYNE1	missense	1	4.06342e-06	2.9785e-05	0	2.9785e-05	0	0	0	0	0	0	0	0	116/146	7089	I/T	MODERATE	.	0	0.049	6.323	0	24.4
6	152552562	.	T	G	SYNE1	missense	1	4.06204e-06	3.24865e-05	0	0	0	0	0	0	3.24865e-05	0	0	0	114/146	7001	K/N	MODERATE	.	0	0.016	2.759	0	24.4
6	152590357	.	T	C	SYNE1	missense	1	4.06108e-06	8.95271e-06	0	0	0	0	0	8.95271e-06	0	0	0	0	99/146	6213	Q/R	MODERATE	.	0	0.765	6.018	0	24.4
6	152590400	.	C	T	SYNE1	missense	1	4.06121e-06	8.95303e-06	0	0	0	0	0	8.95303e-06	0	0	0	0	99/146	6199	E/K	MODERATE	.	0	0.092	7.249	0	24.4
6	152646407	rs18740347	C	T	SYNE1	missense	80	0.000324907	0.00446429	0	0	0	0.00446429	0	2.68644e-05	0	0	1	0	81/146	5157	E/K	MODERATE	.	0	0.309	3.537	0	24.4
6	152651868	rs37469732	T	A	SYNE1	missense	4	1.62941e-05	3.6012e-05	0	0	0	0	0	3.6012e-05	0	0	0	0	78/146	4651	Q/L	MODERATE	.	0	0.933	6.783	0	24.4
6	152668237	rs74534279	C	T	SYNE1	missense	5	2.03041e-05	0.000289922	0	0	0	0.000289922	0	0	0	0	0	0	73/146	4012	G/D	MODERATE	.	0	0.974	4.973	0	24.4
6	152668240	rs75578747	T	C	SYNE1	missense	1	4.06075e-06	8.95159e-06	0	0	0	0	0	8.95159e-06	0	0	0	0	73/146	4011	Q/R	MODERATE	.	0	0.934	4.361	0	24.4
6	152671403	rs75903144	A	G	SYNE1	missense	2	8.12262e-06	0.000115969	0	0	0	0.000115969	0	0	0	0	0	0	72/146	3934	V/A	MODERATE	.	0	0.214	2.664	0	24.4
6	152673205	.	T	C	SYNE1	missense	1	4.07043e-06	3.24865e-05	0	0	0	0	0	0	3.24865e-05	0	0	0	70/146	3846	K/R	MODERATE	.	0	0.999	5.388	0	24.4
6	152673209	rs75172442	G	T	SYNE1	missense	1	4.06961e-06	5.79777e-05	0	0	0	5.79777e-05	0	0	0	0	0	0	70/146	3845	P/T	MODERATE	.	0	0.982	5.565	0	24.4
6	152674814	rs75387655	C	G	SYNE1	missense	1	4.06124e-06	3.24865e-05	0	0	0	0	0	0	3.24865e-05	0	0	0	68/146	3664	E/D	MODERATE	.	0	0.11	3.017	0	24.4
6	152679630	rs14469217	C	T	SYNE1	missense	3	1.21825e-05	0.000196027	0.000196027	0	0	0	0	0	0	0	0	0	66/146	3496	E/K	MODERATE	.	0	0.298	5.721	0	24.4
6	152686102	rs76737281	G	A	SYNE1	missense	1	4.06065e-06	8.95127e-06	0	0	0	0	0	8.95127e-06	0	0	0	0	63/146	3342	T/I	MODERATE	.	0	0.282	6.227	0	24.4
6	152688443	.	G	C	SYNE1	missense	1	4.06072e-06	3.24865e-05	0	0	0	0	0	0	3.24865e-05	0	0	0	62/146	3294	D/E	MODERATE	.	0	0.996	3.932	0	24.4
6	152712629	.	C	A	SYNE1	missense	1	4.06795e-06	8.98214e-06	0	0	0	0	0	8.98214e-06	0	0	0	0	52/146	2596	R/L	MODERATE	.	0	0.049	4.837	0	24.4
6	152730761	rs76564470	G	T	SYNE1	missense	1	4.06531e-06	8.96684e-06	0	0	0	0	0	8.96684e-06	0	0	0	0	43/146	2105	A/D	MODERATE	.	0	0.33	7.48	0	24.4
6	152751807	rs74643801	A	T	SYNE1	missense	3	1.21912e-05	9.74596e-05	0	0	0	0	0	0	9.74596e-05	0	0	0	35/146	1500	I/N	MODERATE	.	0	0.878	4.219	0	24.4
6	152470632	rs78076257	T	C	SYNE1	missense	1	4.06095e-06	5.79777e-05	0	0	0	5.79777e-05	0	0	0	0	0	0	136/146	8208	K/E	MODERATE	.	0	0.222	4.663	0	24.3
6	152485392	rs75712229	G	A	SYNE1	missense	1	4.06375e-06	8.96427e-06	0	0	0	0	0	8.96427e-06	0	0	0	0	131/146	7899	T/I	MODERATE	.	0	0.005	2.247	0	24.3
6	152523003	.	G	C	SYNE1	missense	1	4.06875e-06	8.98634e-06	0	0	0	0	0	8.98634e-06	0	0	0	0	127/146	7701	P/A	MODERATE	.	0	0.999	8.321	0	24.3
6	152527324	rs76603311	T	A	SYNE1	missense	4	1.6254e-05	3.58346e-05	0	0	0	0	0	3.58346e-05	0	0	0	0	126/146	7666	K/N	MODERATE	.	0	0.091	4.651	0	24.3
6	152527386	rs57026541	C	T	SYNE1	missense	4	1.62631e-05	6.49773e-05	0	0	0	0	0	1.79395e-05	6.49773e-05	0	0	0	126/146	7646	E/K	MODERATE	.	0	0.018	3.093	0	24.3
6	152529108	.	T	C	SYNE1	missense	1	4.06729e-06	2.97814e-05	0	2.97814e-05	0	0	0	0	0	0	0	0	125/146	7608	Q/R	MODERATE	.	0	0.066	7.588	0	24.3
6	152529166	rs74840420	C	A	SYNE1	missense	1	4.06293e-06	4.4843e-05	0	0	0	0	4.4843e-05	0	0	0	0	0	125/146	7589	G/C	MODERATE	.	0	0.443	3.506	0	24.3
6	152540211	rs74900270	G	A	SYNE1	missense	1	4.06554e-06	8.97231e-06	0	0	0	0	0	8.97231e-06	0	0	0	0	120/146	7324	S/L	MODERATE	.	0	0.285	3.879	0	24.3
6	152546958	rs77715596	C	A	SYNE1	missense	1	4.06435e-06	6.53851e-05	6.53851e-05	0	0	0	0	0	0	0	0	0	116/146	7083	Q/H	MODERATE	.	0	0.006	2.472	0	24.3
6	152553340	.	G	C	SYNE1	missense	1	4.06167e-06	0.000101543	0	0	0.000101543	0	0	0	0	0	0	0	113/146	6925	L/V	MODERATE	.	0	0.854	6.033	0	24.3
6	152558034	.	T	G	SYNE1	missense	1	4.06415e-06	8.96346e-06	0	0	0	0	0	8.96346e-06	0	0	0	0	109/146	6706	E/A	MODERATE	.	0	0.002	2.75	0	24.3
6	152623032	.	G	A	SYNE1	missense	1	4.07309e-06	0.000101729	0	0	0.000101729	0	0	0	0	0	0	0	92/146	5838	T/M	MODERATE	.	0	0.495	3.506	0	24.3
6	152637988	.	T	G	SYNE1	missense	1	4.06194e-06	8.95464e-06	0	0	0	0	0	8.95464e-06	0	0	0	0	87/146	5569	H/P	MODERATE	.	0	0.794	5.199	0	24.3
6	152647525	rs18436074	C	T	SYNE1	missense	1	4.06141e-06	8.95383e-06	0	0	0	0	0	8.95383e-06	0	0	0	0	79/146	5067	G/S	MODERATE	.	0	0.322	3.878	0	24.3
6	152650932	rs74946765	A	G	SYNE1	missense	1	4.06072e-06	6.53424e-05	6.53424e-05	0	0	0	0	0	0	0	0	0	78/146	4963	L/S	MODERATE	.	0	0.488	5.018	0	24.3
6	152651825	rs74711730	T	G	SYNE1	missense	2	8.15634e-06	1.80444e-05	0	0	0	0	0	1.80444e-05	0	0	0	0	78/146	4665	K/N	MODERATE	.	0	0.972	2.803	0	24.3
6	152652031	rs37137580	C	T	SYNE1	missense	2	8.12282e-06	0.000130719	0.000130719	0	0	0	0	0	0	0	0	0	78/146	4597	E/K	MODERATE	.	0	0.772	3.147	0	24.3
6	152652273	.	T	G	SYNE1	missense	1	4.06312e-06	3.24865e-05	0	0	0	0	0	0	3.24865e-05	0	0	0	78/146	4516	Q/P	MODERATE	.	0	0.958	6.316	0	24.3
6	152668336	rs14244447	C	T	SYNE1	missense	1	4.06105e-06	6.53424e-05	6.53424e-05	0	0	0	0	0	0	0	0	0	73/146	3979	R/H	MODERATE	.	0	0.023	3.108	0	24.3
6	152674747	.	G	C	SYNE1	missense	1	4.06121e-06	8.95271e-06	0	0	0	0	0	8.95271e-06	0	0	0	0	68/146	3687	Q/E	MODERATE	.	0	0.986	5.16	0	24.3
6	152676051	.	C	T	SYNE1	missense	1	4.06309e-06	2.97814e-05	0	2.97814e-05	0	0	0	0	0	0	0	0	67/146	3557	E/K	MODERATE	.	0	0.176	7.548	0	24.3
6	152690219	rs77653635	C	T	SYNE1	missense	1	4.06537e-06	4.49721e-05	0	0	0	0	4.49721e-05	0	0	0	0	0	61/146	3232	R/K	MODERATE	.	0	0.997	2.612	0	24.3
6	152711464	rs74724576	G	A	SYNE1	missense	1	4.06461e-06	8.96588e-06	0	0	0	0	0	8.96588e-06	0	0	0	0	53/146	2710	L/F	MODERATE	.	0	0.998	5.39	0	24.3
6	152711493	rs74976062	T	C	SYNE1	missense	4	1.62551e-05	0.000129946	0	0	0	0	0	0	0.000129946	0	0	0	53/146	2700	Q/R	MODERATE	.	0	0.995	4.424	0	24.3
6	152720855	.	A	G	SYNE1	missense	1	4.06392e-06	3.24886e-05	0	0	0	0	0	0	3.24886e-05	0	0	0	48/146	2378	L/P	MODERATE	.	0	0.897	5.042	0	24.3
6	152457941	rs76980251	C	A	SYNE1	missense	1	4.06147e-06	5.79777e-05	0	0	0	5.79777e-05	0	0	0	0	0	0	141/146	8491	A/S	MODERATE	.	0	0.2	6.591	0	24.2
6	152473133	rs77488567	G	T	SYNE1	missense	1	4.06157e-06	8.95399e-06	0	0	0	0	0	8.95399e-06	0	0	0	0	134/146	8091	N/K	MODERATE	.	0	0.071	2.508	0	24.2
6	152476125	.	A	G	SYNE1	missense	1	4.06171e-06	8.95544e-06	0	0	0	0	0	8.95544e-06	0	0	0	0	133/146	8011	F/L	MODERATE	.	0	0.437	9.138	0	24.2
6	152476127	rs77622117	C	T	SYNE1	missense	4	1.6248e-05	3.58269e-05	0	0	0	0	0	3.58269e-05	0	0	0	0	133/146	8010	R/H	MODERATE	.	0	0.009	2.212	0	24.2
6	152497640	rs14386418	A	G	SYNE1	missense	2	8.12546e-06	0.000130702	0.000130702	0	0	0	0	0	0	0	0	0	130/146	7839	M/T	MODERATE	.	0	0.207	7.639	0	24.2
6	152510398	rs75965695	G	C	SYNE1	missense	1	4.06683e-06	3.24865e-05	0	0	0	0	0	0	3.24865e-05	0	0	0	128/146	7764	L/V	MODERATE	.	0	0.945	3.653	0	24.2
6	152536152	rs20013548	C	T	SYNE1	missense	53	0.000215372	0.00226244	0	0	0.00030463	0.00226244	4.48752e-05	8.96266e-05	0	0	1	0	122/146	7412	R/H	MODERATE	.	0	0.009	2.601	0	24.2
6	152539400	rs77792698	C	T	SYNE1	missense	1	4.0626e-06	5.79777e-05	0	0	0	5.79777e-05	0	0	0	0	0	0	121/146	7395	E/K	MODERATE	.	0	0.392	3.023	0	24.2
6	152540150	.	C	A	SYNE1	missense	1	4.06742e-06	8.97328e-06	0	0	0	0	0	8.97328e-06	0	0	0	0	120/146	7344	Q/H	MODERATE	.	0	0.764	3.875	0	24.2
6	152545640	.	C	T	SYNE1	missense	1	4.06534e-06	8.96829e-06	0	0	0	0	0	8.96829e-06	0	0	0	0	117/146	7171	D/N	MODERATE	.	0	0.014	2.699	0	24.2
6	152551782	rs75250813	T	C	SYNE1	missense	11	4.47129e-05	0.000304816	0	0.000119119	0.000304816	0	0	3.58757e-05	0	0	0	0	115/146	7032	Q/R	MODERATE	.	0	0.296	6.982	0	24.2
6	152554968	rs15016367	T	C	SYNE1	missense	5	2.03128e-05	4.47908e-05	0	0	0	0	0	4.47908e-05	0	0	0	0	112/146	6887	Q/R	MODERATE	.	0	0.016	7.15	0	24.2
6	152557350	rs11553472	G	A	SYNE1	missense	74	0.000300547	0.00418246	0.00418246	0.000148889	0	5.79912e-05	0	8.95432e-06	3.24865e-05	0.000364697	0	0	110/146	6763	S/L	MODERATE	.	0	0.024	6.157	0	24.2
6	152589300	rs76199957	C	T	SYNE1	missense	1	4.06138e-06	5.79777e-05	0	0	0	5.79777e-05	0	0	0	0	0	0	100/146	6236	E/K	MODERATE	.	0	0.034	2.909	0	24.2
6	152590367	rs86837740	G	A	SYNE1	missense	3	1.21833e-05	6.53424e-05	6.53424e-05	0	0	0	0	1.79045e-05	0	0	0	0	99/146	6210	P/S	MODERATE	.	0	0.266	6.87	0	24.2
6	152602970	rs77968612	T	C	SYNE1	missense	1	4.06388e-06	3.24907e-05	0	0	0	0	0	0	3.24907e-05	0	0	0	97/146	6118	D/G	MODERATE	.	0	0.238	7.257	0	24.2
6	152638087	rs54905893	A	G	SYNE1	missense	1	4.06263e-06	6.53766e-05	6.53766e-05	0	0	0	0	0	0	0	0	0	87/146	5536	L/P	MODERATE	.	0	0.025	7.061	0	24.2
6	152646419	rs75505821	T	A	SYNE1	missense	1	4.06151e-06	4.4843e-05	0	0	0	0	4.4843e-05	0	0	0	0	0	81/146	5153	N/Y	MODERATE	.	0	0.759	2.099	0	24.2
6	152647513	.	G	C	SYNE1	missense	3	1.21835e-05	9.74596e-05	0	0	0	0	0	0	9.74596e-05	0	0	0	79/146	5071	L/V	MODERATE	.	0	0.996	3.23	0	24.2
6	152651976	.	T	C	SYNE1	missense	1	4.06299e-06	4.49762e-05	0	0	0	0	4.49762e-05	0	0	0	0	0	78/146	4615	Y/C	MODERATE	.	0	0.838	6.166	0	24.2
6	152652375	.	A	T	SYNE1	missense	1	4.08037e-06	9.03538e-06	0	0	0	0	0	9.03538e-06	0	0	0	0	78/146	4482	I/N	MODERATE	.	0	0.878	9.467	0	24.2
6	152652450	rs75198965	T	G	SYNE1	missense	1	4.07279e-06	9.0043e-06	0	0	0	0	0	9.0043e-06	0	0	0	0	78/146	4457	Q/P	MODERATE	.	0	0.83	6.005	0	24.2
6	152652598	rs36870967	C	T	SYNE1	missense	14	5.68842e-05	0.000547445	6.53424e-05	2.97885e-05	0	0	0	6.27161e-05	6.49815e-05	0.000547445	0	0	78/146	4408	A/T	MODERATE	.	0	0.053	4.331	0	24.2
6	152685991	rs76483575	C	T	SYNE1	missense	5	2.03029e-05	6.53424e-05	6.53424e-05	0	0	0	0	1.79022e-05	6.4973e-05	0	0	0	63/146	3379	R/H	MODERATE	.	0	0.01	2.619	0	24.2
6	152686108	.	A	G	SYNE1	missense	1	4.06081e-06	6.53424e-05	6.53424e-05	0	0	0	0	0	0	0	0	0	63/146	3340	I/T	MODERATE	.	0	0.118	3.514	0	24.2
6	152690118	rs77862808	T	C	SYNE1	missense	1	4.06161e-06	5.79777e-05	0	0	0	5.79777e-05	0	0	0	0	0	0	61/146	3266	N/D	MODERATE	.	0	0.549	5.805	0	24.2
6	152690157	rs76357161	T	C	SYNE1	missense	2	8.12367e-06	1.79106e-05	0	0	0	0	0	1.79106e-05	0	0	0	0	61/146	3253	R/G	MODERATE	.	0	0.999	4.066	0	24.2
6	152716753	rs76244824	C	T	SYNE1	missense	6	2.43885e-05	0.00017871	0	0.00017871	0	0	0	0	0	0	0	0	51/146	2537	R/K	MODERATE	.	0	0.795	2.876	0	24.2
6	152751303	rs19976950	G	A	SYNE1	missense	49	0.000208827	0.000384749	0.000207843	0.000181378	0	0	0	0.000384749	0	0	0	0	36/146	1578	P/S	MODERATE	.	0	0.548	3.332	0	24.2
6	152457883	.	G	A	SYNE1	missense	1	4.06128e-06	5.79777e-05	0	0	0	5.79777e-05	0	0	0	0	0	0	141/146	8510	T/I	MODERATE	.	0	0.752	2.974	0	24.1
6	152497587	rs75828316	A	G	SYNE1	missense	2	8.12381e-06	6.4973e-05	0	0	0	0	0	0	6.4973e-05	0	0	0	130/146	7857	Y/H	MODERATE	.	0	0.997	2.416	0	24.1
6	152523075	rs76091787	T	C	SYNE1	missense	6	2.44162e-05	0.000194932	0	0	0	0	0	0	0.000194932	0	0	0	127/146	7677	K/E	MODERATE	.	0	0.007	2.616	0	24.1
6	152529287	rs75886502	A	C	SYNE1	missense	1	4.06577e-06	8.97135e-06	0	0	0	0	0	8.97135e-06	0	0	0	0	125/146	7548	I/M	MODERATE	.	0	0.874	1.732	0	24.1
6	152540275	rs75313841	G	A	SYNE1	missense	8	3.25142e-05	0.000464037	0	0	0	0.000464037	0	0	0	0	0	0	120/146	7303	L/F	MODERATE	.	0	0.997	5.964	0	24.1
6	152555007	.	G	T	SYNE1	missense	1	4.06382e-06	3.24886e-05	0	0	0	0	0	0	3.24886e-05	0	0	0	112/146	6874	T/K	MODERATE	.	0	0.41	8.016	0	24.1
6	152555872	.	A	T	SYNE1	missense	1	4.06266e-06	3.24865e-05	0	0	0	0	0	0	3.24865e-05	0	0	0	111/146	6820	F/L	MODERATE	.	0	0.253	3.834	0	24.1
6	152558018	rs76759786	G	T	SYNE1	missense	1	4.06332e-06	8.96057e-06	0	0	0	0	0	8.96057e-06	0	0	0	0	109/146	6711	S/R	MODERATE	.	0	0.037	4.311	0	24.1
6	152615252	rs37294439	T	C	SYNE1	missense	1	4.06669e-06	8.97408e-06	0	0	0	0	0	8.97408e-06	0	0	0	0	94/146	5898	Y/C	MODERATE	.	0	0.994	4.033	0	24.1
6	152629664	.	C	T	SYNE1	missense	1	4.06091e-06	5.79845e-05	0	0	0	5.79845e-05	0	0	0	0	0	0	91/146	5769	S/N	MODERATE	.	0	0.805	2.764	0	24.1
6	152631595	rs55960194	T	C	SYNE1	missense	1	4.06091e-06	3.24865e-05	0	0	0	0	0	0	3.24865e-05	0	0	0	89/146	5652	Q/R	MODERATE	.	0	0.781	6.354	0	24.1
6	152631879	rs77765614	C	T	SYNE1	missense	5	2.03046e-05	0.000129963	0	2.97779e-05	0	0	0	0	0.000129963	0	0	0	88/146	5614	E/K	MODERATE	.	0	0.146	5.68	0	24.1
6	152639330	rs14749014	G	T	SYNE1	missense	1	4.06161e-06	8.95496e-06	0	0	0	0	0	8.95496e-06	0	0	0	0	86/146	5486	F/L	MODERATE	.	0	0.993	2.773	0	24.1
6	152639383	rs77184076	A	T	SYNE1	missense	4	1.62632e-05	0.00026137	0.00026137	0	0	0	0	0	0	0	0	0	86/146	5469	L/I	MODERATE	.	0	0.996	3.313	0	24.1
6	152647149	rs75956306	A	G	SYNE1	missense	1	4.06167e-06	8.95464e-06	0	0	0	0	0	8.95464e-06	0	0	0	0	80/146	5128	S/P	MODERATE	.	0	0.779	4.334	0	24.1
6	152651557	rs41301343	G	A	SYNE1	missense	229	0.000930123	0.00172806	0.000392054	0.000148907	0.000304569	5.79777e-05	0.000808262	0.00172806	0	0.000546847	1	0	78/146	4755	L/F	MODERATE	.	0	0.851	4.309	0	24.1
6	152652589	rs76855348	C	A	SYNE1	missense	3	1.21873e-05	6.49773e-05	0	0	0	0	0	8.9572e-06	6.49773e-05	0	0	0	78/146	4411	V/F	MODERATE	.	0	0.839	4.923	0	24.1
6	152668310	rs14878244	C	T	SYNE1	missense	5	2.03039e-05	9.74659e-05	0	0	0	0	0	1.79038e-05	9.74659e-05	0	0	0	73/146	3988	D/N	MODERATE	.	0	0.016	2.177	0	24.1
6	152668339	.	T	C	SYNE1	missense	1	4.06105e-06	8.95319e-06	0	0	0	0	0	8.95319e-06	0	0	0	0	73/146	3978	D/G	MODERATE	.	0	0.126	3.798	0	24.1
6	152671359	rs36890031	C	A	SYNE1	missense	1	4.06098e-06	8.95255e-06	0	0	0	0	0	8.95255e-06	0	0	0	0	72/146	3949	D/Y	MODERATE	.	0	0.653	3.316	0	24.1
6	152671420	.	G	C	SYNE1	missense	1	4.06157e-06	8.95576e-06	0	0	0	0	0	8.95576e-06	0	0	0	0	72/146	3928	N/K	MODERATE	.	0	0.842	4.683	0	24.1
6	152671859	rs37294468	A	G	SYNE1	missense	6	2.43857e-05	5.3802e-05	0	0	0	0	0	5.3802e-05	0	0	0	0	71/146	3876	V/A	MODERATE	.	0	0.422	7.795	0	24.1
6	152674753	.	T	C	SYNE1	missense	1	4.06121e-06	2.97814e-05	0	2.97814e-05	0	0	0	0	0	0	0	0	68/146	3685	R/G	MODERATE	.	0	0.543	3.785	0	24.1
6	152674843	rs77838593	C	T	SYNE1	missense	2	8.12282e-06	1.79067e-05	0	0	0	0	0	1.79067e-05	0	0	0	0	68/146	3655	V/I	MODERATE	.	0	0.994	3.237	0	24.1
6	152712623	.	C	T	SYNE1	missense	1	4.06679e-06	8.97731e-06	0	0	0	0	0	8.97731e-06	0	0	0	0	52/146	2598	C/Y	MODERATE	.	0	0.007	2.923	0	24.1
6	152717956	rs77156294	G	A	SYNE1	missense	1	4.06412e-06	0.000182482	0	0	0	0	0	0	0	0.000182482	0	0	50/146	2504	L/F	MODERATE	.	0	0.92	6.771	0	24.1
6	152720867	rs78050657	T	G	SYNE1	missense	8	3.25092e-05	0.000259892	0	0	0	0	0	0	0.000259892	0	0	0	48/146	2374	E/A	MODERATE	.	0	0.877	3.934	0	24.1
6	152457811	rs74645279	A	G	SYNE1	missense	2	8.1283e-06	1.7933e-05	0	0	0	0	0	1.7933e-05	0	0	0	0	141/146	8534	V/A	MODERATE	.	0	0.887	4.701	0	24
6	152461153	.	C	G	SYNE1	missense	1	4.06072e-06	3.24865e-05	0	0	0	0	0	0	3.24865e-05	0	0	0	140/146	8464	E/Q	MODERATE	.	0	0.653	2.947	0	24
6	152510472	rs14974449	G	T	SYNE1	missense	19	7.72264e-05	0.000849562	0.000849562	8.93389e-05	0	0	0	1.79372e-05	3.24865e-05	0	0	0	128/146	7739	S/Y	MODERATE	.	0	0.139	3.605	0	24
6	152523035	.	C	T	SYNE1	missense	1	4.06878e-06	3.24886e-05	0	0	0	0	0	0	3.24886e-05	0	0	0	127/146	7690	R/Q	MODERATE	.	0	0.208	4.254	0	24
6	152527326	rs20092221	T	C	SYNE1	missense	1	4.06398e-06	8.96057e-06	0	0	0	0	0	8.96057e-06	0	0	0	0	126/146	7666	K/E	MODERATE	.	0	0.045	5.346	0	24
6	152542153	rs18649918	C	T	SYNE1	missense	5	2.03371e-05	0.000148951	0	0.000148951	0	0	0	0	0	0	0	0	119/146	7229	E/K	MODERATE	.	0	0.021	3.564	0	24
6	152545697	rs19992398	A	T	SYNE1	missense	2	8.12717e-06	1.79237e-05	0	0	0	0	0	1.79237e-05	0	0	0	0	117/146	7152	S/T	MODERATE	.	0	0.505	4.989	0	24
6	152545705	rs77284816	G	A	SYNE1	missense	1	4.06408e-06	2.97885e-05	0	2.97885e-05	0	0	0	0	0	0	0	0	117/146	7149	A/V	MODERATE	.	0	0.194	4.776	0	24
6	152546997	.	C	G	SYNE1	missense	1	4.07707e-06	8.992e-06	0	0	0	0	0	8.992e-06	0	0	0	0	116/146	7070	L/F	MODERATE	.	0	0.511	4.493	0	24
6	152553372	rs77315584	T	G	SYNE1	missense	4	1.62446e-05	0.000119111	0	0.000119111	0	0	0	0	0	0	0	0	113/146	6914	H/P	MODERATE	.	0	0.209	6.904	0	24
6	152583258	rs14009074	T	A	SYNE1	missense	144	0.000584928	0.00834879	0	0	0	0.00834879	0	0	0	0	1	0	101/146	6294	Q/L	MODERATE	.	0	0.193	5.482	0	24
6	152589245	rs75227208	C	A	SYNE1	missense	4	1.62479e-05	9.74596e-05	0	0	0	0	0	8.95784e-06	9.74596e-05	0	0	0	100/146	6254	R/L	MODERATE	.	0	0.009	1.748	0	24
6	152599330	.	G	C	SYNE1	missense	1	4.06418e-06	5.79777e-05	0	0	0	5.79777e-05	0	0	0	0	0	0	98/146	6156	A/G	MODERATE	.	0	0.785	5.69	0	24
6	152602969	rs37185237	G	C	SYNE1	missense	1	4.06365e-06	6.53509e-05	6.53509e-05	0	0	0	0	0	0	0	0	0	97/146	6118	D/E	MODERATE	.	0	0.96	5.84	0	24
6	152602978	rs74900537	C	G	SYNE1	missense	20	8.12856e-05	0.000595628	0	0.000595628	0	0	0	0	0	0	0	0	97/146	6115	E/D	MODERATE	.	0	0.941	1.968	0	24
6	152605207	rs75218311	G	A	SYNE1	missense	2	8.12764e-06	5.79777e-05	0	2.97832e-05	0	5.79777e-05	0	0	0	0	0	0	96/146	6038	A/V	MODERATE	.	0	0.025	2.273	0	24
6	152605235	rs75707916	C	T	SYNE1	missense	21	8.53457e-05	0.000625335	0	0.000625335	0	0	0	0	0	0	0	0	96/146	6029	V/I	MODERATE	.	0	0.58	1.953	0	24
6	152614817	rs75590695	T	A	SYNE1	missense	3	1.21843e-05	6.4973e-05	0	0	0	0	0	8.95464e-06	6.4973e-05	0	0	0	95/146	5973	Q/L	MODERATE	.	0	0.012	4.071	0	24
6	152615163	.	C	G	SYNE1	missense	1	4.06174e-06	2.97938e-05	0	2.97938e-05	0	0	0	0	0	0	0	0	94/146	5928	G/R	MODERATE	.	0	0.717	2.463	0	24
6	152623105	.	T	C	SYNE1	missense	1	4.06068e-06	8.95143e-06	0	0	0	0	0	8.95143e-06	0	0	0	0	92/146	5814	M/V	MODERATE	.	0	0.933	5.481	0	24
6	152623164	.	T	C	SYNE1	missense	1	4.06058e-06	8.95111e-06	0	0	0	0	0	8.95111e-06	0	0	0	0	92/146	5794	Q/R	MODERATE	.	0	0.388	6.495	0	24
6	152623188	rs57658631	T	C	SYNE1	missense	3	1.21823e-05	6.53509e-05	6.53509e-05	0	0	0	0	1.79032e-05	0	0	0	0	92/146	5786	Q/R	MODERATE	.	0	0.543	4.834	0	24
6	152631022	rs78039616	T	G	SYNE1	missense	20	8.12585e-05	0.000595593	0	0.000595593	0	0	0	0	0	0	1	0	90/146	5717	E/A	MODERATE	.	0	0.008	2.991	0	24
6	152646308	rs13836839	G	C	SYNE1	missense	127	0.000515736	0.0010027	0.00026137	0.000148889	0	0	0.000134529	0.0010027	0	0.000546847	0	0	81/146	5190	Q/E	MODERATE	.	0	0.986	3.619	0	24
6	152646382	rs19976089	T	A	SYNE1	missense	11	4.4669e-05	0.000637755	0	0	0	0.000637755	0	0	0	0	0	0	81/146	5165	K/I	MODERATE	.	0	0.534	2.658	0	24
6	152651980	.	C	G	SYNE1	missense	1	4.06276e-06	8.95688e-06	0	0	0	0	0	8.95688e-06	0	0	0	0	78/146	4614	E/Q	MODERATE	.	0	0.71	4.612	0	24
6	152652003	.	T	C	SYNE1	missense	1	4.06171e-06	0.000101523	0	0	0.000101523	0	0	0	0	0	0	0	78/146	4606	Q/R	MODERATE	.	0	0.606	5.573	0	24
6	152652096	rs19970190	C	A	SYNE1	missense	64	0.000259951	0.0036526	0	0	0	0.0036526	0	0	0	0.000182282	0	0	78/146	4575	C/F	MODERATE	.	0	0.653	5.085	0	24
6	152652151	rs74538611	G	C	SYNE1	missense	1	4.06111e-06	8.95255e-06	0	0	0	0	0	8.95255e-06	0	0	0	0	78/146	4557	L/V	MODERATE	.	0	0.996	5.635	0	24
6	152671877	rs77157201	T	C	SYNE1	missense	4	1.62579e-05	0.000119126	0	0.000119126	0	0	0	0	0	0	1	0	71/146	3870	E/G	MODERATE	.	0	1	3.775	0	24
6	152676104	.	T	C	SYNE1	missense	1	4.07604e-06	9.00366e-06	0	0	0	0	0	9.00366e-06	0	0	0	0	67/146	3539	Q/R	MODERATE	.	0	0.876	4.389	0	24
6	152679552	.	C	T	SYNE1	missense	1	4.06088e-06	6.53424e-05	6.53424e-05	0	0	0	0	0	0	0	0	0	66/146	3522	E/K	MODERATE	.	0	0.424	5.129	0	24
6	152690228	rs77489546	T	C	SYNE1	missense	1	4.06732e-06	8.97312e-06	0	0	0	0	0	8.97312e-06	0	0	0	0	61/146	3229	Q/R	MODERATE	.	0	0.998	4.119	0	24
6	152690661	rs76869214	C	T	SYNE1	missense	1	4.06111e-06	8.95319e-06	0	0	0	0	0	8.95319e-06	0	0	0	0	60/146	3199	S/N	MODERATE	.	0	0.993	4.433	0	24
6	152706924	rs14824274	A	G	SYNE1	missense	19	7.72113e-05	0.000980264	0.000980264	0.000119133	0	0	0	0	0	0	0	0	55/146	2846	L/S	MODERATE	.	0	0.741	3.573	0	24
6	152712428	rs37064429	C	T	SYNE1	missense	4	1.63067e-05	3.60952e-05	0	0	0	0	0	3.60952e-05	0	0	0	0	52/146	2663	R/Q	MODERATE	.	0	0.055	1.313	0	24
6	152730322	rs75078237	C	A	SYNE1	missense	3	1.21867e-05	8.93442e-05	0	8.93442e-05	0	0	0	0	0	0	0	0	44/146	2141	D/Y	MODERATE	.	0	0.398	4.521	0	24
6	152730328	rs75667275	G	T	SYNE1	missense	1	4.06253e-06	2.9785e-05	0	2.9785e-05	0	0	0	0	0	0	0	0	44/146	2139	Q/K	MODERATE	.	0	0.937	4.333	0	24
6	152751344	rs77512301	A	T	SYNE1	missense	1	4.45311e-06	4.68955e-05	0	0	0	0	4.68955e-05	0	0	0	0	0	36/146	1564	I/N	MODERATE	.	0	0.333	2.778	0	24
6	152751744	rs14960647	C	A	SYNE1	missense	1	4.06329e-06	8.96202e-06	0	0	0	0	0	8.96202e-06	0	0	0	0	35/146	1521	R/L	MODERATE	.	0	0.082	5.937	0	24
6	152457904	rs75664578	T	C	SYNE1	missense	3	1.21831e-05	0.000115955	0	0	0	0.000115955	0	0	3.24865e-05	0	0	0	141/146	8503	N/S	MODERATE	.	0	0.31	8.667	0	23.9
6	152470715	.	A	G	SYNE1	missense	1	4.06068e-06	8.95111e-06	0	0	0	0	0	8.95111e-06	0	0	0	0	136/146	8180	L/S	MODERATE	.	0	0.174	5.399	0	23.9
6	152485350	rs74608600	A	T	SYNE1	missense	1	4.06164e-06	5.79777e-05	0	0	0	5.79777e-05	0	0	0	0	0	0	131/146	7913	V/D	MODERATE	.	0	0.164	3.358	0	23.9
6	152501324	.	C	T	SYNE1	missense	1	4.06779e-06	2.9785e-05	0	2.9785e-05	0	0	0	0	0	0	0	0	129/146	7803	V/I	MODERATE	.	0	0.057	4.985	0	23.9
6	152522972	.	T	C	SYNE1	missense	1	4.06977e-06	8.99151e-06	0	0	0	0	0	8.99151e-06	0	0	0	0	127/146	7711	Q/R	MODERATE	.	0	0.263	7.159	0	23.9
6	152529196	.	A	T	SYNE1	missense	2	8.12579e-06	5.95664e-05	0	5.95664e-05	0	0	0	0	0	0	0	0	125/146	7579	L/M	MODERATE	.	0	0.894	2.409	0	23.9
6	152536189	.	T	C	SYNE1	missense	1	4.06633e-06	8.9707e-06	0	0	0	0	0	8.9707e-06	0	0	0	0	122/146	7400	M/V	MODERATE	.	0	0.945	4.594	0	23.9
6	152542018	rs77587030	T	A	SYNE1	missense	1	4.06322e-06	2.97814e-05	0	2.97814e-05	0	0	0	0	0	0	0	0	119/146	7274	I/F	MODERATE	.	0	0.235	4.095	0	23.9
6	152557374	rs75644730	C	T	SYNE1	missense	1	4.06194e-06	5.79912e-05	0	0	0	5.79912e-05	0	0	0	0	0	0	110/146	6755	R/Q	MODERATE	.	0	0.081	3.934	0	23.9
6	152557388	.	T	G	SYNE1	missense	1	4.062e-06	2.97832e-05	0	2.97832e-05	0	0	0	0	0	0	0	0	110/146	6750	L/F	MODERATE	.	0	0.361	3.878	0	23.9
6	152603058	rs75782387	G	A	SYNE1	missense	1	4.08143e-06	5.79845e-05	0	0	0	5.79845e-05	0	0	0	0	0	0	97/146	6089	R/C	MODERATE	.	0	0.003	2.528	0	23.9
6	152605126	rs77743265	C	T	SYNE1	missense	10	4.06197e-05	0.000194919	0.000130702	2.97814e-05	0	0	0	8.95688e-06	0.000194919	0	0	0	96/146	6065	R/Q	MODERATE	.	0	0.012	1.95	0	23.9
6	152631860	rs76508046	A	G	SYNE1	missense	1	4.06154e-06	2.97796e-05	0	2.97796e-05	0	0	0	0	0	0	0	0	88/146	5620	I/T	MODERATE	.	0	0.253	4.415	0	23.9
6	152631894	rs78106865	G	C	SYNE1	missense	1	4.06098e-06	8.95159e-06	0	0	0	0	0	8.95159e-06	0	0	0	0	88/146	5609	L/V	MODERATE	.	0	0.538	2.967	0	23.9
6	152647181	rs15076156	A	G	SYNE1	missense	9	3.65646e-05	0.000182415	0	0	0.000101543	0	0	6.27139e-05	0	0.000182415	0	0	80/146	5117	M/T	MODERATE	.	0	0.445	5.855	0	23.9
6	152650930	rs78025834	C	T	SYNE1	missense	9	3.65464e-05	0.000364697	0	2.97779e-05	0	0	0	5.37095e-05	0	0.000364697	0	0	78/146	4964	E/K	MODERATE	.	0	0.16	2.14	0	23.9
6	152651968	rs14712536	G	T	SYNE1	missense	31	0.00012598	0.000495183	6.53424e-05	0	0	0	0.000495183	0.000161279	0	0.000182415	0	0	78/146	4618	L/I	MODERATE	.	0	0.996	7.658	0	23.9
6	152652303	.	T	C	SYNE1	missense	1	4.06474e-06	0.000182482	0	0	0	0	0	0	0	0.000182482	0	0	78/146	4506	Y/C	MODERATE	.	0	0.935	6.54	0	23.9
6	152652726	rs77997015	G	T	SYNE1	missense	4	1.62443e-05	0.000119119	0	0.000119119	0	0	0	0	0	0	0	0	78/146	4365	P/H	MODERATE	.	0	0.991	6.568	0	23.9
6	152674821	rs76532225	G	T	SYNE1	missense	1	4.06138e-06	6.53424e-05	6.53424e-05	0	0	0	0	0	0	0	0	0	68/146	3662	A/D	MODERATE	.	0	0.602	5.575	0	23.9
6	152676060	.	G	A	SYNE1	missense	1	4.06421e-06	8.96523e-06	0	0	0	0	0	8.96523e-06	0	0	0	0	67/146	3554	H/Y	MODERATE	.	0	0.642	4.449	0	23.9
6	152697519	.	T	C	SYNE1	missense	1	4.06306e-06	3.24865e-05	0	0	0	0	0	0	3.24865e-05	0	0	0	58/146	3107	I/M	MODERATE	.	0	0.794	2.856	0	23.9
6	152712537	rs75420359	C	T	SYNE1	missense	1	4.06928e-06	0.000182682	0	0	0	0	0	0	0	0.000182682	0	0	52/146	2627	E/K	MODERATE	.	0	0.109	2.598	0	23.9
6	152717983	.	C	G	SYNE1	missense	1	4.06349e-06	8.96298e-06	0	0	0	0	0	8.96298e-06	0	0	0	0	50/146	2495	E/Q	MODERATE	.	0	0.25	4.154	0	23.9
6	152751783	.	T	A	SYNE1	missense	1	4.06227e-06	2.97832e-05	0	2.97832e-05	0	0	0	0	0	0	0	0	35/146	1508	Q/L	MODERATE	.	0	0.001	3.477	0	23.9
6	152472707	rs36764642	G	A	SYNE1	missense	1	4.06478e-06	6.54193e-05	6.54193e-05	0	0	0	0	0	0	0	0	0	135/146	8144	A/V	MODERATE	.	0	0.012	3.586	0	23.8
6	152523056	.	G	A	SYNE1	missense	1	4.06845e-06	8.98166e-06	0	0	0	0	0	8.98166e-06	0	0	0	0	127/146	7683	A/V	MODERATE	.	0	0.412	4.358	0	23.8
6	152529160	.	C	T	SYNE1	missense	2	8.12533e-06	2.97796e-05	0	2.97796e-05	0	0	0	8.95865e-06	0	0	0	0	125/146	7591	G/R	MODERATE	.	0	0.014	3.237	0	23.8
6	152605121	rs75800873	G	C	SYNE1	missense	1	4.06223e-06	8.95752e-06	0	0	0	0	0	8.95752e-06	0	0	0	0	96/146	6067	L/V	MODERATE	.	0	0.96	5.171	0	23.8
6	152605279	rs57306046	T	C	SYNE1	missense	1	4.07395e-06	6.53509e-05	6.53509e-05	0	0	0	0	0	0	0	0	0	96/146	6014	Q/R	MODERATE	.	0	0.309	4.902	0	23.8
6	152605290	rs77365165	A	C	SYNE1	missense	1	4.07967e-06	9.04159e-06	0	0	0	0	0	9.04159e-06	0	0	0	0	96/146	6010	I/M	MODERATE	.	0	0.779	1.073	0	23.8
6	152623048	rs77860643	C	A	SYNE1	missense	1	4.06514e-06	8.96941e-06	0	0	0	0	0	8.96941e-06	0	0	0	0	92/146	5833	G/W	MODERATE	.	0	0.7	0.729	0	23.8
6	152651952	rs75143492	T	C	SYNE1	missense	1	4.0654e-06	8.96298e-06	0	0	0	0	0	8.96298e-06	0	0	0	0	78/146	4623	Q/R	MODERATE	.	0	0.521	8.645	0	23.8
6	152652447	rs76441060	A	T	SYNE1	missense	1	4.07319e-06	3.24886e-05	0	0	0	0	0	0	3.24886e-05	0	0	0	78/146	4458	F/Y	MODERATE	.	0	0.995	8.781	0	23.8
6	152671326	rs76583954	T	C	SYNE1	missense	1	4.06276e-06	8.96073e-06	0	0	0	0	0	8.96073e-06	0	0	0	0	72/146	3960	T/A	MODERATE	.	0	0.996	4.842	0	23.8
6	152671428	.	C	T	SYNE1	missense	1	4.0622e-06	2.97796e-05	0	2.97796e-05	0	0	0	0	0	0	0	0	72/146	3926	D/N	MODERATE	.	0	0.126	3.357	0	23.8
6	152671841	rs75288696	G	A	SYNE1	missense	1	4.06266e-06	8.96057e-06	0	0	0	0	0	8.96057e-06	0	0	0	0	71/146	3882	A/V	MODERATE	.	0	0.94	6.191	0	23.8
6	152686079	rs14511789	T	C	SYNE1	missense	10	4.06068e-05	8.95127e-05	0	0	0	0	0	8.95127e-05	0	0	0	0	63/146	3350	N/D	MODERATE	.	0	0.092	5.808	0	23.8
6	152690151	.	A	C	SYNE1	missense	1	4.06167e-06	3.24865e-05	0	0	0	0	0	0	3.24865e-05	0	0	0	61/146	3255	S/A	MODERATE	.	0	0.997	3.518	0	23.8
6	152694195	.	G	A	SYNE1	missense	1	4.0627e-06	6.5368e-05	6.5368e-05	0	0	0	0	0	0	0	0	0	59/146	3162	H/Y	MODERATE	.	0	0.649	5.119	0	23.8
6	152702247	.	G	A	SYNE1	missense	2	8.12816e-06	6.4973e-05	0	0	0	0	0	0	6.4973e-05	0	0	0	56/146	2968	A/V	MODERATE	.	0	0.715	3.745	0	23.8
6	152716693	.	A	G	SYNE1	missense	1	4.06438e-06	8.96298e-06	0	0	0	0	0	8.96298e-06	0	0	0	0	51/146	2557	V/A	MODERATE	.	0	0.103	3.445	0	23.8
6	152719855	rs26760086	C	T	SYNE1	missense	1	4.06253e-06	6.53509e-05	6.53509e-05	0	0	0	0	0	0	0	0	0	49/146	2417	E/K	MODERATE	.	0	0.242	2.226	0	23.8
6	152720801	rs56312060	C	T	SYNE1	missense	15	6.09652e-05	0.000487329	0	0	0	0	0	0	0.000487329	0	1	0	48/146	2396	C/Y	MODERATE	.	0	0.786	3.977	0	23.8
6	152730203	rs77571211	A	T	SYNE1	missense	1	4.06187e-06	8.95448e-06	0	0	0	0	0	8.95448e-06	0	0	0	0	44/146	2180	D/E	MODERATE	.	0	0.996	3.793	0	23.8
6	152730229	rs75779795	C	T	SYNE1	missense	1	4.06167e-06	8.95528e-06	0	0	0	0	0	8.95528e-06	0	0	0	0	44/146	2172	E/K	MODERATE	.	0	0.069	2.432	0	23.8
6	152730698	.	G	A	SYNE1	missense	1	4.07219e-06	5.80518e-05	0	0	0	5.80518e-05	0	0	0	0	0	0	43/146	2126	S/F	MODERATE	.	0	0.219	5.118	0	23.8
6	152522967	rs76119802	G	T	SYNE1	missense	1	4.07027e-06	8.99361e-06	0	0	0	0	0	8.99361e-06	0	0	0	0	127/146	7713	R/S	MODERATE	.	0	0.013	5.003	0	23.7
6	152529205	rs36924613	G	C	SYNE1	missense	1	4.06395e-06	8.96379e-06	0	0	0	0	0	8.96379e-06	0	0	0	0	125/146	7576	R/G	MODERATE	.	0	0.043	8.041	0	23.7
6	152542679	rs77518431	G	C	SYNE1	missense	3	1.2205e-05	2.69479e-05	0	0	0	0	0	2.69479e-05	0	0	0	0	118/146	7180	L/V	MODERATE	.	0	0.627	4.37	0	23.7
6	152553318	.	T	G	SYNE1	missense	2	8.12407e-06	0.000130804	0.000130804	0	0	0	0	0	0	0	0	0	113/146	6932	K/T	MODERATE	.	0	0.039	2.414	0	23.7
6	152555838	.	G	C	SYNE1	missense	1	4.06263e-06	3.24865e-05	0	0	0	0	0	0	3.24865e-05	0	0	0	111/146	6832	L/V	MODERATE	.	0	0.444	4.999	0	23.7
6	152557398	.	T	C	SYNE1	missense	2	8.12513e-06	1.7915e-05	0	0	0	0	0	1.7915e-05	0	0	0	0	110/146	6747	Y/C	MODERATE	.	0	0.005	5.31	0	23.7
6	152599364	.	C	A	SYNE1	missense	1	4.06395e-06	8.96459e-06	0	0	0	0	0	8.96459e-06	0	0	0	0	98/146	6145	V/F	MODERATE	.	0	0.372	2.641	0	23.7
6	152599393	rs77523982	T	C	SYNE1	missense	1	4.06597e-06	8.97038e-06	0	0	0	0	0	8.97038e-06	0	0	0	0	98/146	6135	Q/R	MODERATE	.	0	0.192	5.797	0	23.7
6	152631911	rs77012819	G	T	SYNE1	missense	1	4.06147e-06	3.24929e-05	0	0	0	0	0	0	3.24929e-05	0	0	0	88/146	5603	S/Y	MODERATE	.	0	0.1	2.841	0	23.7
6	152647167	.	T	C	SYNE1	missense	1	4.06177e-06	3.24886e-05	0	0	0	0	0	0	3.24886e-05	0	0	0	80/146	5122	K/E	MODERATE	.	0	0.02	5.654	0	23.7
6	152647593	rs75889573	T	C	SYNE1	missense	1	4.06055e-06	8.95095e-06	0	0	0	0	0	8.95095e-06	0	0	0	0	79/146	5044	Q/R	MODERATE	.	0	0.118	3.01	0	23.7
6	152647733	rs20130617	C	A	SYNE1	missense	22	8.95999e-05	0.000179979	0	0	0	0.000115982	0	0.000179979	0	0	0	0	79/146	4997	R/S	MODERATE	.	0	0.05	1.233	0	23.7
6	152651145	rs77827390	T	G	SYNE1	missense	1	4.06557e-06	8.97344e-06	0	0	0	0	0	8.97344e-06	0	0	0	0	78/146	4892	E/A	MODERATE	.	0	0.997	4.789	0	23.7
6	152651521	rs15090249	C	T	SYNE1	missense	1	4.06174e-06	8.95223e-06	0	0	0	0	0	8.95223e-06	0	0	0	0	78/146	4767	E/K	MODERATE	.	0	0.997	4.127	0	23.7
6	152651934	.	A	C	SYNE1	missense	1	4.06868e-06	5.79777e-05	0	0	0	5.79777e-05	0	0	0	0	0	0	78/146	4629	I/R	MODERATE	.	0	0.534	6.719	0	23.7
6	152652189	rs14908114	T	G	SYNE1	missense	1	4.06095e-06	6.53424e-05	6.53424e-05	0	0	0	0	0	0	0	0	0	78/146	4544	D/A	MODERATE	.	0	0.804	6.297	0	23.7
6	152652557	rs75657881	C	G	SYNE1	missense	1	4.0618e-06	5.79777e-05	0	0	0	5.79777e-05	0	0	0	0	0	0	78/146	4421	Q/H	MODERATE	.	0	0.606	2.666	0	23.7
6	152671902	rs75965601	G	A	SYNE1	missense	1	4.0806e-06	9.03016e-06	0	0	0	0	0	9.03016e-06	0	0	0	0	71/146	3862	L/F	MODERATE	.	0	0.784	3.148	0	23.7
6	152674795	rs56775395	C	T	SYNE1	missense	16	6.49783e-05	0.000422325	0	0	0	0	0	2.68562e-05	0.000422325	0	0	0	68/146	3671	V/M	MODERATE	.	0	0.366	4.135	0	23.7
6	152679579	rs13880500	C	T	SYNE1	missense	2	8.12176e-06	0.000182282	0	2.97779e-05	0	0	0	0	0	0.000182282	0	0	66/146	3513	E/K	MODERATE	.	0	0.242	3.547	0	23.7
6	152694228	.	T	C	SYNE1	missense	2	8.12381e-06	6.4973e-05	0	0	0	0	0	0	6.4973e-05	0	0	0	59/146	3151	K/E	MODERATE	.	0	0.942	4.228	0	23.7
6	152694261	rs76054419	C	G	SYNE1	missense	1	4.06276e-06	8.9572e-06	0	0	0	0	0	8.9572e-06	0	0	0	0	59/146	3140	A/P	MODERATE	.	0	0.888	3.501	0	23.7
6	152697550	rs75663985	A	G	SYNE1	missense	2	8.12334e-06	1.79093e-05	0	0	0	0	0	1.79093e-05	0	0	0	0	58/146	3097	I/T	MODERATE	.	0	0.195	4.827	0	23.7
6	152702193	.	A	G	SYNE1	missense	1	4.06392e-06	8.96507e-06	0	0	0	0	0	8.96507e-06	0	0	0	0	56/146	2986	L/P	MODERATE	.	0	0.026	3.231	0	23.7
6	152711422	rs54732440	C	T	SYNE1	missense	2	8.1322e-06	2.97974e-05	0	2.97974e-05	0	0	0	8.97263e-06	0	0	0	0	53/146	2724	A/T	MODERATE	.	0	0.003	2.803	0	23.7
6	152711473	rs78173236	A	T	SYNE1	missense	1	4.06392e-06	8.96346e-06	0	0	0	0	0	8.96346e-06	0	0	0	0	53/146	2707	L/I	MODERATE	.	0	0.997	3.255	0	23.7
6	152716754	rs75344921	T	C	SYNE1	missense	1	4.06431e-06	6.53595e-05	6.53595e-05	0	0	0	0	0	0	0	0	0	51/146	2537	R/G	MODERATE	.	0	0.387	5.726	0	23.7
6	152716789	rs77768562	C	A	SYNE1	missense	1	4.06583e-06	2.97885e-05	0	2.97885e-05	0	0	0	0	0	0	0	0	51/146	2525	R/I	MODERATE	.	0	0.308	2.878	0	23.7
6	152730243	.	A	G	SYNE1	missense	1	4.06207e-06	3.24886e-05	0	0	0	0	0	0	3.24886e-05	0	0	0	44/146	2167	V/A	MODERATE	.	0	0.42	4.801	0	23.7
6	152746555	rs55573177	T	C	SYNE1	missense	6	2.43805e-05	5.37731e-05	0	0	0	0	0	5.37731e-05	0	0	0	0	39/146	1743	D/G	MODERATE	.	0	0.004	2.352	0	23.7
6	152748901	.	G	A	SYNE1	missense	1	4.06855e-06	0.000101605	0	0	0.000101605	0	0	0	0	0	0	0	38/146	1676	A/V	MODERATE	.	0	0.242	2.246	0	23.7
6	152751248	.	A	T	SYNE1	missense	2	8.94686e-06	6.16599e-05	0	6.16599e-05	0	0	0	0	0	0	0	0	36/146	1596	M/K	MODERATE	.	0	0.114	2.628	0	23.7
6	152751329	rs76471681	G	C	SYNE1	missense	1	4.33591e-06	7.04622e-05	7.04622e-05	0	0	0	0	0	0	0	0	0	36/146	1569	S/C	MODERATE	.	0	0.066	6.053	0	23.7
6	152477223	rs74991703	T	C	SYNE1	missense	2	8.1275e-06	6.49815e-05	0	0	0	0	0	0	6.49815e-05	0	0	0	132/146	7934	R/G	MODERATE	.	0	0.297	3.655	0	23.6
6	152497539	.	T	G	SYNE1	missense	2	8.12367e-06	0.000182349	0	0	0	0	0	8.95656e-06	0	0.000182349	0	0	130/146	7873	I/L	MODERATE	.	0	0.008	3.335	0	23.6
6	152510514	.	G	C	SYNE1	missense	1	4.06607e-06	8.97376e-06	0	0	0	0	0	8.97376e-06	0	0	0	0	128/146	7725	T/R	MODERATE	.	0	0.04	4.894	0	23.6
6	152529159	rs54060394	C	T	SYNE1	missense	4	1.62504e-05	0.000130702	0.000130702	5.95628e-05	0	0	0	0	0	0	0	0	125/146	7591	G/E	MODERATE	.	0	0.027	2.705	0	23.6
6	152532708	rs76337513	T	C	SYNE1	missense	1	4.07057e-06	8.98489e-06	0	0	0	0	0	8.98489e-06	0	0	0	0	124/146	7504	M/V	MODERATE	.	0	0.815	6.966	0	23.6
6	152534834	.	C	T	SYNE1	missense	1	4.06293e-06	3.24865e-05	0	0	0	0	0	0	3.24865e-05	0	0	0	123/146	7469	M/I	MODERATE	.	0	0.178	8.857	0	23.6
6	152539516	rs76294407	G	T	SYNE1	missense	3	1.21947e-05	9.74659e-05	0	0	0	0	0	0	9.74659e-05	0	0	0	121/146	7356	T/N	MODERATE	.	0	0.646	5.362	0	23.6
6	152552554	rs55102015	T	C	SYNE1	missense	1	4.06194e-06	5.79845e-05	0	0	0	5.79845e-05	0	0	0	0	0	0	114/146	7004	Q/R	MODERATE	.	0	0.725	5.481	0	23.6
6	152557426	rs74650579	T	C	SYNE1	missense	2	8.13723e-06	5.81193e-05	0	0	0	5.81193e-05	0	0	3.25288e-05	0	0	0	110/146	6738	S/G	MODERATE	.	0	0	3.743	0	23.6
6	152589218	rs14119676	G	A	SYNE1	missense	34	0.000138171	0.000909682	0	0	0	0.000347907	0	0	0.000909682	0	0	0	100/146	6263	S/L	MODERATE	.	0	0.173	3.097	0	23.6
6	152605144	.	A	G	SYNE1	missense	1	4.062e-06	0.000182282	0	0	0	0	0	0	0	0.000182282	0	0	96/146	6059	M/T	MODERATE	.	0	0.001	6.668	0	23.6
6	152614823	rs75383577	G	C	SYNE1	missense	2	8.12282e-06	6.49773e-05	0	0	0	0	0	0	6.49773e-05	0	0	0	95/146	5971	S/C	MODERATE	.	0	0.009	7.382	0	23.6
6	152621829	rs37711973	G	C	SYNE1	missense	5	2.03034e-05	0.000364564	0	0	0	0	0	0	9.74596e-05	0.000364564	0	0	93/146	5877	P/A	MODERATE	.	0	0.621	6.371	0	23.6
6	152647651	rs74814298	C	T	SYNE1	missense	8	3.24868e-05	8.93336e-05	0	8.93336e-05	0	0	0	4.47588e-05	0	0	0	0	79/146	5025	V/M	MODERATE	.	0	0.127	3.956	0	23.6
6	152647719	rs14666620	A	G	SYNE1	missense	15	6.10173e-05	0.000981033	0.000981033	0	0	0	0	0	0	0	0	0	79/146	5002	F/S	MODERATE	.	0	0.001	1.742	0	23.6
6	152651595	rs76363779	C	T	SYNE1	missense	3	1.21866e-05	2.97832e-05	0	2.97832e-05	0	0	0	1.79134e-05	0	0	0	0	78/146	4742	S/N	MODERATE	.	0	0.997	4.911	0	23.6
6	152652637	rs75799225	C	G	SYNE1	missense	1	4.06355e-06	8.96073e-06	0	0	0	0	0	8.96073e-06	0	0	0	0	78/146	4395	E/Q	MODERATE	.	0	0.998	8.58	0	23.6
6	152652745	rs77695148	A	G	SYNE1	missense	1	4.06088e-06	5.79777e-05	0	0	0	5.79777e-05	0	0	0	0	0	0	78/146	4359	W/R	MODERATE	.	0	0.999	9.537	0	23.6
6	152671349	.	T	A	SYNE1	missense	1	4.06108e-06	3.24865e-05	0	0	0	0	0	0	3.24865e-05	0	0	0	72/146	3952	E/V	MODERATE	.	0	0.959	2.577	0	23.6
6	152671880	rs37720367	T	C	SYNE1	missense	1	4.06491e-06	8.9699e-06	0	0	0	0	0	8.9699e-06	0	0	0	0	71/146	3869	H/R	MODERATE	.	0	0.745	2.976	0	23.6
6	152690700	rs76267746	T	C	SYNE1	missense	1	4.06108e-06	8.95303e-06	0	0	0	0	0	8.95303e-06	0	0	0	0	60/146	3186	Q/R	MODERATE	.	0	0.601	3.703	0	23.6
6	152690713	rs75143508	C	T	SYNE1	missense	22	8.93524e-05	0.000682217	0	0	0	0	0	0	0.000682217	0.000182282	0	0	60/146	3182	A/T	MODERATE	.	0	0.169	3.808	0	23.6
6	152712533	rs76659387	G	A	SYNE1	missense	1	4.06898e-06	2.98045e-05	0	2.98045e-05	0	0	0	0	0	0	0	0	52/146	2628	A/V	MODERATE	.	0	0.133	3.276	0	23.6
6	152712680	.	T	C	SYNE1	missense	1	4.12783e-06	9.11959e-06	0	0	0	0	0	9.11959e-06	0	0	0	0	52/146	2579	Q/R	MODERATE	.	0	0.339	7.152	0	23.6
6	152716752	rs56830967	C	A	SYNE1	missense	198	0.0008048	0.00623741	0	2.9785e-05	0	0	0	4.48366e-05	0.00623741	0	5	0	51/146	2537	R/S	MODERATE	.	0	0.935	1.719	0	23.6
6	152718031	rs18814657	T	C	SYNE1	missense	18	7.31547e-05	0.000849673	0.000849673	8.93655e-05	0.000101564	0	0	8.96572e-06	0	0	0	0	50/146	2479	K/E	MODERATE	.	0	0.027	4.017	0	23.6
6	152730810	.	T	C	SYNE1	missense	1	4.06679e-06	8.97054e-06	0	0	0	0	0	8.97054e-06	0	0	0	0	43/146	2089	R/G	MODERATE	.	0	0.147	4.807	0	23.6
6	152751828	rs74772580	A	G	SYNE1	missense	1	4.06679e-06	8.97731e-06	0	0	0	0	0	8.97731e-06	0	0	0	0	35/146	1493	I/T	MODERATE	.	0	0.114	3.298	0	23.6
6	152754973	rs75062610	T	G	SYNE1	missense	1	4.06464e-06	3.24886e-05	0	0	0	0	0	0	3.24886e-05	0	0	0	34/146	1473	E/A	MODERATE	.	0	0.997	3.701	0	23.6
6	152485345	rs76699382	C	T	SYNE1	missense	525	0.00213246	0.0288198	0.0288198	0.00169754	0	0	0	0.000179128	9.74596e-05	0.000729395	6	0	131/146	7915	D/N	MODERATE	.	0	0.009	1.809	0	23.5
6	152485381	.	G	A	SYNE1	missense	3	1.21912e-05	2.68909e-05	0	0	0	0	0	2.68909e-05	0	0	0	0	131/146	7903	H/Y	MODERATE	.	0	0.234	5.117	0	23.5
6	152485384	rs37299046	C	T	SYNE1	missense	13	5.28361e-05	0.000130702	0.000130702	5.9577e-05	0	5.80114e-05	4.48833e-05	5.37914e-05	3.24865e-05	0	0	0	131/146	7902	A/T	MODERATE	.	0	0.009	2.655	0	23.5
6	152527418	rs55579227	G	A	SYNE1	missense	4	1.62693e-05	0.000129955	0	0	0	0	0	0	0.000129955	0	0	0	126/146	7635	A/V	MODERATE	.	0	0.061	4.567	0	23.5
6	152542646	rs77918223	C	T	SYNE1	missense	1	4.0662e-06	8.97457e-06	0	0	0	0	0	8.97457e-06	0	0	0	0	118/146	7191	G/S	MODERATE	.	0	0.444	5.729	0	23.5
6	152546873	.	C	T	SYNE1	missense	1	4.06187e-06	5.79912e-05	0	0	0	5.79912e-05	0	0	0	0	0	0	116/146	7112	A/T	MODERATE	.	0	0.218	4.641	0	23.5
6	152546934	rs77239635	G	T	SYNE1	missense	4	1.62534e-05	0.000129946	0	0	0	0	0	0	0.000129946	0	0	0	116/146	7091	N/K	MODERATE	.	0	0.428	2.727	0	23.5
6	152583255	rs78149460	A	G	SYNE1	missense	1	4.06207e-06	5.79777e-05	0	0	0	5.79777e-05	0	0	0	0	0	0	101/146	6295	M/T	MODERATE	.	0	0.529	5.209	0	23.5
6	152590361	rs13825856	C	T	SYNE1	missense	15	6.09147e-05	0.000259892	0.000196027	0	0	0.000115982	0	1.79041e-05	0.000259892	0	0	0	99/146	6212	V/I	MODERATE	.	0	0.031	3.903	0	23.5
6	152623129	.	T	C	SYNE1	missense	1	4.06058e-06	3.24865e-05	0	0	0	0	0	0	3.24865e-05	0	0	0	92/146	5806	T/A	MODERATE	.	0	0.922	3.814	0	23.5
6	152644781	rs75335888	A	T	SYNE1	missense	2	8.12137e-06	1.79025e-05	0	0	0	0	0	1.79025e-05	0	0	0	0	82/146	5250	L/H	MODERATE	.	0	0.905	2.558	0	23.5
6	152646400	.	A	C	SYNE1	missense	2	8.12196e-06	5.95557e-05	0	5.95557e-05	0	0	0	0	0	0	0	0	81/146	5159	I/S	MODERATE	.	0	0.046	2.407	0	23.5
6	152650973	rs76250249	C	G	SYNE1	missense	6	2.43639e-05	0.000364697	0	2.97779e-05	0	0	0	2.68538e-05	0	0.000364697	0	0	78/146	4949	K/N	MODERATE	.	0	0.147	5.336	0	23.5
6	152651010	rs75625212	C	T	SYNE1	missense	1	4.06072e-06	0.000101523	0	0	0.000101523	0	0	0	0	0	0	0	78/146	4937	S/N	MODERATE	.	0	0.584	4.829	0	23.5
6	152651925	rs37709995	G	A	SYNE1	missense	2	8.14306e-06	6.4973e-05	0	0	0	0	0	0	6.4973e-05	0	0	0	78/146	4632	S/L	MODERATE	.	0	0.44	3.635	0	23.5
6	152652265	rs57122418	C	T	SYNE1	missense	14	5.6887e-05	0.000292379	6.53509e-05	2.97814e-05	0.000101523	0.000115955	0	0	0.000292379	0	1	0	78/146	4519	E/K	MODERATE	.	0	0.154	2.693	0	23.5
6	152652709	rs76677693	G	C	SYNE1	missense	1	4.06134e-06	8.95351e-06	0	0	0	0	0	8.95351e-06	0	0	0	0	78/146	4371	L/V	MODERATE	.	0	0.996	3.674	0	23.5
6	152652726	rs77997015	G	C	SYNE1	missense	1	4.06108e-06	6.53424e-05	6.53424e-05	0	0	0	0	0	0	0	0	0	78/146	4365	P/R	MODERATE	.	0	0.988	5.296	0	23.5
6	152668337	rs75556067	G	T	SYNE1	missense	2	8.12209e-06	1.79061e-05	0	0	0	0	0	1.79061e-05	0	0	0	0	73/146	3979	R/S	MODERATE	.	0	0.082	4.48	0	23.5
6	152674848	rs74749890	T	C	SYNE1	missense	1	4.0618e-06	4.48954e-05	0	0	0	0	4.48954e-05	0	0	0	0	0	68/146	3653	D/G	MODERATE	.	0	0.971	2.298	0	23.5
6	152674867	.	C	T	SYNE1	missense	2	8.12744e-06	5.95593e-05	0	5.95593e-05	0	0	0	0	0	0	0	0	68/146	3647	E/K	MODERATE	.	0	0.424	3.665	0	23.5
6	152686025	.	C	T	SYNE1	missense	1	4.06068e-06	8.95143e-06	0	0	0	0	0	8.95143e-06	0	0	0	0	63/146	3368	D/N	MODERATE	.	0	0.008	2.861	0	23.5
6	152688435	rs15091298	G	A	SYNE1	missense	322	0.00130757	0.017185	0.017185	0.000982728	0	0	4.4843e-05	0.000152182	0	0.00145826	2	0	62/146	3297	T/M	MODERATE	.	0	0.009	1.741	0	23.5
6	152690135	rs55519735	T	C	SYNE1	missense	4	1.62458e-05	0.000182282	0	2.97796e-05	0	0	0	1.79083e-05	0	0.000182282	0	0	61/146	3260	Q/R	MODERATE	.	0	0.485	3.942	0	23.5
6	152690682	rs76932462	G	A	SYNE1	missense	1	4.06157e-06	8.95528e-06	0	0	0	0	0	8.95528e-06	0	0	0	0	60/146	3192	T/I	MODERATE	.	0	0.969	2.625	0	23.5
6	152702268	.	T	A	SYNE1	missense	1	4.06395e-06	4.4843e-05	0	0	0	0	4.4843e-05	0	0	0	0	0	56/146	2961	Q/L	MODERATE	.	0	0.576	2.276	0	23.5
6	152716672	rs77868691	A	C	SYNE1	missense	2	8.12962e-06	0.000116009	0	0	0	0.000116009	0	0	0	0	0	0	51/146	2564	L/W	MODERATE	.	0	0.689	6.784	0	23.5
6	152720898	rs76852288	T	C	SYNE1	missense	1	4.06339e-06	2.97885e-05	0	2.97885e-05	0	0	0	0	0	0	0	0	48/146	2364	N/D	MODERATE	.	0	0.884	3.777	0	23.5
6	152730761	rs76564470	G	C	SYNE1	missense	1	4.06531e-06	6.53766e-05	6.53766e-05	0	0	0	0	0	0	0	0	0	43/146	2105	A/G	MODERATE	.	0	0.011	7.129	0	23.5
6	152457835	rs77080217	T	G	SYNE1	missense	1	4.06299e-06	6.53509e-05	6.53509e-05	0	0	0	0	0	0	0	0	0	141/146	8526	Q/P	MODERATE	.	0	0.317	2.419	0	23.4
6	152461121	rs76013543	G	C	SYNE1	missense	1	4.06134e-06	2.97779e-05	0	2.97779e-05	0	0	0	0	0	0	0	0	140/146	8474	D/E	MODERATE	.	0	0.794	2.184	0	23.4
6	152461173	rs77866313	C	T	SYNE1	missense	2	8.1211e-06	0.000101523	6.53424e-05	0	0.000101523	0	0	0	0	0	0	0	140/146	8457	G/E	MODERATE	.	0	0.261	1.801	0	23.4
6	152470740	.	G	C	SYNE1	missense	1	4.06091e-06	6.53424e-05	6.53424e-05	0	0	0	0	0	0	0	0	0	136/146	8172	Q/E	MODERATE	.	0	0.466	3.909	0	23.4
6	152473134	rs76348480	T	A	SYNE1	missense	2	8.12295e-06	0.000130685	0.000130685	0	0	0	0	0	0	0	0	0	134/146	8091	N/I	MODERATE	.	0	0.342	2.279	0	23.4
6	152473162	rs76730208	C	T	SYNE1	missense	3	1.21837e-05	2.68586e-05	0	0	0	0	0	2.68586e-05	0	0	0	0	134/146	8082	V/I	MODERATE	.	0	0.016	6.115	0	23.4
6	152477066	rs14646383	A	G	SYNE1	missense	2	8.12282e-06	0.000130685	0.000130685	0	0	0	0	0	0	0	0	0	132/146	7986	M/T	MODERATE	.	0	0.008	2.54	0	23.4
6	152523057	.	C	T	SYNE1	missense	1	4.06858e-06	2.98187e-05	0	2.98187e-05	0	0	0	0	0	0	0	0	127/146	7683	A/T	MODERATE	.	0	0.206	2.72	0	23.4
6	152542086	rs14265166	C	T	SYNE1	missense	3	1.21931e-05	2.6901e-05	0	0	0	0	0	2.6901e-05	0	0	0	0	119/146	7251	C/Y	MODERATE	.	0	0.005	2.531	0	23.4
6	152545726	rs20108123	A	G	SYNE1	missense	1	4.06283e-06	8.95961e-06	0	0	0	0	0	8.95961e-06	0	0	0	0	117/146	7142	I/T	MODERATE	.	0	0.026	5.048	0	23.4
6	152553337	rs76841571	T	C	SYNE1	missense	1	4.06167e-06	3.24865e-05	0	0	0	0	0	0	3.24865e-05	0	0	0	113/146	6926	M/V	MODERATE	.	0	0.8	5.456	0	23.4
6	152583280	rs76032418	C	T	SYNE1	missense	1	4.06246e-06	5.79777e-05	0	0	0	5.79777e-05	0	0	0	0	0	0	101/146	6287	E/K	MODERATE	.	0	0.146	3.866	0	23.4
6	152590394	rs75988547	C	T	SYNE1	missense	1	4.06105e-06	2.97779e-05	0	2.97779e-05	0	0	0	0	0	0	0	0	99/146	6201	D/N	MODERATE	.	0	0.002	1.06	0	23.4
6	152605243	rs78006684	T	C	SYNE1	missense	2	8.13008e-06	1.79433e-05	0	0	0	0	0	1.79433e-05	0	0	0	0	96/146	6026	E/G	MODERATE	.	0	0.001	2.236	0	23.4
6	152638049	rs77938866	A	C	SYNE1	missense	1	4.06184e-06	4.48511e-05	0	0	0	0	4.48511e-05	0	0	0	0	0	87/146	5549	L/V	MODERATE	.	0	0.5	4.285	0	23.4
6	152638101	rs76930637	T	A	SYNE1	missense	2	8.12526e-06	5.95593e-05	0	5.95593e-05	0	0	0	0	0	0	0	0	87/146	5531	E/D	MODERATE	.	0	0.034	1.965	0	23.4
6	152644775	.	T	A	SYNE1	missense	1	4.06065e-06	8.95127e-06	0	0	0	0	0	8.95127e-06	0	0	0	0	82/146	5252	E/V	MODERATE	.	0	0.312	2.167	0	23.4
6	152646256	rs77451858	T	C	SYNE1	missense	1	4.06299e-06	8.9625e-06	0	0	0	0	0	8.9625e-06	0	0	0	0	81/146	5207	E/G	MODERATE	.	0	0	4.42	0	23.4
6	152646412	.	A	G	SYNE1	missense	1	4.06114e-06	3.24865e-05	0	0	0	0	0	0	3.24865e-05	0	0	0	81/146	5155	F/S	MODERATE	.	0	0.005	3.004	0	23.4
6	152647465	rs76763625	G	A	SYNE1	missense	2	8.12803e-06	6.53424e-05	6.53424e-05	0	0	0	0	0	3.25098e-05	0	0	0	79/146	5087	R/W	MODERATE	.	0	0.28	1.766	0	23.4
6	152647704	rs37564080	T	C	SYNE1	missense	4	1.625e-05	0.000182415	6.53509e-05	0	0	0	0	1.79179e-05	0	0.000182415	0	0	79/146	5007	D/G	MODERATE	.	0	0.016	2.789	0	23.4
6	152650866	.	T	C	SYNE1	missense	1	4.06415e-06	4.4843e-05	0	0	0	0	4.4843e-05	0	0	0	0	0	78/146	4985	Q/R	MODERATE	.	0	0.909	5.64	0	23.4
6	152652052	rs19976123	T	C	SYNE1	missense	42	0.000170586	0.000340282	6.53595e-05	5.95593e-05	0.000101523	0	0	0.000340282	0	0	0	0	78/146	4590	N/D	MODERATE	.	0	0.937	4.641	0	23.4
6	152671343	rs7775119	C	A	SYNE1	missense	6	2.43692e-05	5.37259e-05	0	0	0	0	0	5.37259e-05	0	0	0	0	72/146	3954	S/I	MODERATE	.	0	0.451	3.119	0	23.4
6	152675840	rs75566771	C	A	SYNE1	missense	1	4.06157e-06	8.95544e-06	0	0	0	0	0	8.95544e-06	0	0	0	0	67/146	3627	R/L	MODERATE	.	0	0.357	3.427	0	23.4
6	152679534	rs75591157	G	A	SYNE1	missense	2	8.12189e-06	1.79057e-05	0	0	0	0	0	1.79057e-05	0	0	0	0	66/146	3528	H/Y	MODERATE	.	0	0.624	4.145	0	23.4
6	152686088	rs76244889	C	T	SYNE1	missense	5	2.03034e-05	0.000289922	0	0	0	0.000289922	0	0	0	0	0	0	63/146	3347	V/I	MODERATE	.	0	0.009	2.991	0	23.4
6	152712702	.	C	T	SYNE1	missense	2	1.4228e-05	5.04745e-05	0	5.04745e-05	0	0	0	1.40702e-05	0	0	0	0	52/146	2572	E/K	MODERATE	.	0	0.09	4.622	0	23.4
6	152716706	rs77736877	T	C	SYNE1	missense	1	4.06379e-06	5.80046e-05	0	0	0	5.80046e-05	0	0	0	0	0	0	51/146	2553	K/E	MODERATE	.	0	0.475	2.595	0	23.4
6	152716744	rs55002751	G	T	SYNE1	missense	1	4.06504e-06	2.97867e-05	0	2.97867e-05	0	0	0	0	0	0	0	0	51/146	2540	T/K	MODERATE	.	0	0.429	5.018	0	23.4
6	152718099	.	A	G	SYNE1	missense	1	4.0663e-06	2.97903e-05	0	2.97903e-05	0	0	0	0	0	0	0	0	50/146	2456	V/A	MODERATE	.	0	0.007	2.55	0	23.4
6	152730231	.	A	T	SYNE1	missense	1	4.06174e-06	8.95544e-06	0	0	0	0	0	8.95544e-06	0	0	0	0	44/146	2171	M/K	MODERATE	.	0	0.178	4.885	0	23.4
6	152748912	rs76162953	C	G	SYNE1	missense	1	4.06971e-06	5.80046e-05	0	0	0	5.80046e-05	0	0	0	0	0	0	38/146	1672	E/D	MODERATE	.	0	0.539	2.117	0	23.4
6	152749520	rs77767997	C	A	SYNE1	missense	2	8.13438e-06	6.53766e-05	6.53766e-05	0	0	0	0	8.97328e-06	0	0	0	0	37/146	1599	C/F	MODERATE	.	0	0.804	1.685	0	23.4
6	152751694	.	C	T	SYNE1	missense	1	4.06362e-06	8.96395e-06	0	0	0	0	0	8.96395e-06	0	0	0	0	35/146	1538	E/K	MODERATE	.	0	0.046	3.634	0	23.4
6	152754945	rs55080706	T	A	SYNE1	missense	1	4.06454e-06	8.96764e-06	0	0	0	0	0	8.96764e-06	0	0	0	0	34/146	1482	Q/H	MODERATE	.	0	0.998	2.899	0	23.4
6	152457814	.	C	T	SYNE1	missense	1	4.06461e-06	3.24907e-05	0	0	0	0	0	0	3.24907e-05	0	0	0	141/146	8533	R/Q	MODERATE	.	0	0.347	1.063	0	23.3
6	152470699	rs20179956	G	C	SYNE1	missense	3	1.21828e-05	0.000173953	0	0	0	0.000173953	0	0	0	0	0	0	136/146	8185	I/M	MODERATE	.	0	0.992	1.596	0	23.3
6	152470758	rs77306097	T	C	SYNE1	missense	5	2.03037e-05	0.000289922	0	0	0	0.000289922	0	0	0	0	0	0	136/146	8166	I/V	MODERATE	.	0	0.505	2.514	0	23.3
6	152472737	rs77470728	A	G	SYNE1	missense	2	8.12691e-06	3.25034e-05	0	0	0	0	0	8.95897e-06	3.25034e-05	0	0	0	135/146	8134	I/T	MODERATE	.	0	0.266	7.977	0	23.3
6	152497574	rs37165679	T	C	SYNE1	missense	4	1.62475e-05	3.58269e-05	0	0	0	0	0	3.58269e-05	0	0	0	0	130/146	7861	K/R	MODERATE	.	0	0.011	3.027	0	23.3
6	152501288	rs75042689	T	C	SYNE1	missense	3	1.22105e-05	3.24865e-05	0	0	0	0	0	1.79837e-05	3.24865e-05	0	0	0	129/146	7815	I/V	MODERATE	.	0	0.139	4.022	0	23.3
6	152510527	rs86684204	C	A	SYNE1	missense	1	4.06607e-06	6.53509e-05	6.53509e-05	0	0	0	0	0	0	0	0	0	128/146	7721	V/F	MODERATE	.	0	0.01	1.916	0	23.3
6	152523058	rs77245225	T	C	SYNE1	missense	2	8.13676e-06	0.00011609	0	0	0	0.00011609	0	0	0	0	0	0	127/146	7682	I/M	MODERATE	.	0	0.097	4.489	0	23.3
6	152529193	rs75677474	C	A	SYNE1	missense	1	4.06283e-06	8.95929e-06	0	0	0	0	0	8.95929e-06	0	0	0	0	125/146	7580	V/F	MODERATE	.	0	0.211	2.55	0	23.3
6	152529211	.	T	C	SYNE1	missense	1	4.06392e-06	2.97814e-05	0	2.97814e-05	0	0	0	0	0	0	0	0	125/146	7574	K/E	MODERATE	.	0	0.096	7.225	0	23.3
6	152534783	rs13946619	A	C	SYNE1	missense	47	0.000190917	0.00287507	0.00287507	5.95628e-05	0	0	0	8.9572e-06	0	0	0	0	123/146	7486	N/K	MODERATE	.	0	0.008	1.893	0	23.3
6	152540245	rs75427854	G	T	SYNE1	missense	2	8.12856e-06	0.000130702	0.000130702	0	0	0	0	0	0	0	0	0	120/146	7313	Q/K	MODERATE	.	0	0.101	6.539	0	23.3
6	152540284	rs75007150	G	A	SYNE1	missense	1	4.06438e-06	8.96716e-06	0	0	0	0	0	8.96716e-06	0	0	0	0	120/146	7300	L/F	MODERATE	.	0	0.917	5.286	0	23.3
6	152551725	rs77008186	A	G	SYNE1	missense	4	1.62517e-05	0.000173933	6.53509e-05	0	0	0.000173933	0	0	0	0	0	0	115/146	7051	I/T	MODERATE	.	0	0.016	5.269	0	23.3
6	152551734	rs37144600	T	G	SYNE1	missense	1	4.06283e-06	8.96089e-06	0	0	0	0	0	8.96089e-06	0	0	0	0	115/146	7048	Q/P	MODERATE	.	0	0.53	3.58	0	23.3
6	152553294	.	G	A	SYNE1	missense	1	4.06398e-06	8.96218e-06	0	0	0	0	0	8.96218e-06	0	0	0	0	113/146	6940	S/F	MODERATE	.	0	0.004	1.561	0	23.3
6	152555882	rs20103754	C	T	SYNE1	missense	8	3.25058e-05	6.53595e-05	6.53595e-05	2.97796e-05	0	0	0	4.48125e-05	3.24865e-05	0	0	0	111/146	6817	R/Q	MODERATE	.	0	0.004	1.826	0	23.3
6	152583322	rs20134660	C	T	SYNE1	missense	25	0.000101625	0.000326883	0.000326883	2.97938e-05	0.000101543	5.79912e-05	0	8.06336e-05	0.000259909	0	0	0	101/146	6273	E/K	MODERATE	.	0	0.062	3.255	0	23.3
6	152589285	rs77535534	A	T	SYNE1	missense	1	4.06114e-06	3.24886e-05	0	0	0	0	0	0	3.24886e-05	0	0	0	100/146	6241	L/I	MODERATE	.	0	0.632	3.412	0	23.3
6	152590333	rs15033559	G	A	SYNE1	missense	51	0.000207112	0.00274112	0	0.000536001	0.00274112	0	0	1.79054e-05	0	0.000729395	0	0	99/146	6221	T/I	MODERATE	.	0	0.432	2.811	0	23.3
6	152590373	rs55842567	G	C	SYNE1	missense	10	4.06114e-05	8.05715e-05	6.53424e-05	0	0	0	0	8.05715e-05	0	0	0	0	99/146	6208	Q/E	MODERATE	.	0	0.164	7.561	0	23.3
6	152631866	.	T	C	SYNE1	missense	1	4.06114e-06	8.95175e-06	0	0	0	0	0	8.95175e-06	0	0	0	0	88/146	5618	Q/R	MODERATE	.	0	0.092	5.106	0	23.3
6	152644623	rs14921586	G	C	SYNE1	missense	2	8.17521e-06	6.53595e-05	6.53595e-05	0	0	0	0	0	3.24865e-05	0	0	0	82/146	5303	R/G	MODERATE	.	0	0.578	2.619	0	23.3
6	152644655	rs20062637	G	T	SYNE1	missense	2	8.1477e-06	2.97779e-05	0	2.97779e-05	0	0	0	9.01291e-06	0	0	0	0	82/146	5292	P/Q	MODERATE	.	0	0.56	3.016	0	23.3
6	152647191	rs74626633	T	C	SYNE1	missense	1	4.06355e-06	6.5445e-05	6.5445e-05	0	0	0	0	0	0	0	0	0	80/146	5114	I/V	MODERATE	.	0	0.99	3.302	0	23.3
6	152647542	.	G	T	SYNE1	missense	1	4.06105e-06	8.95239e-06	0	0	0	0	0	8.95239e-06	0	0	0	0	79/146	5061	P/Q	MODERATE	.	0	0.828	3.227	0	23.3
6	152651919	.	T	C	SYNE1	missense	2	8.14193e-06	1.79624e-05	0	0	0	0	0	1.79624e-05	0	0	0	0	78/146	4634	N/S	MODERATE	.	0	0.524	4.594	0	23.3
6	152668267	rs76077319	A	T	SYNE1	missense	2	8.12163e-06	1.79038e-05	0	0	0	0	0	1.79038e-05	0	0	0	0	73/146	4002	L/H	MODERATE	.	0	0.647	2.458	0	23.3
6	152675850	rs76608111	T	C	SYNE1	missense	1	4.06105e-06	8.95319e-06	0	0	0	0	0	8.95319e-06	0	0	0	0	67/146	3624	R/G	MODERATE	.	0	0.954	2.613	0	23.3
6	152676080	rs77346574	G	A	SYNE1	missense	1	4.06673e-06	5.79777e-05	0	0	0	5.79777e-05	0	0	0	0	0	0	67/146	3547	A/V	MODERATE	.	0	0.011	6.207	0	23.3
6	152676081	.	C	T	SYNE1	missense	1	4.06709e-06	2.97832e-05	0	2.97832e-05	0	0	0	0	0	0	0	0	67/146	3547	A/T	MODERATE	.	0	0.23	4.793	0	23.3
6	152712641	rs52854931	C	A	SYNE1	missense	12	4.88349e-05	0.000389864	0	0	0	0	0	0	0.000389864	0	0	0	52/146	2592	G/V	MODERATE	.	0	0.35	6.387	0	23.3
6	152722376	.	A	G	SYNE1	missense	1	4.06359e-06	0.000182548	0	0	0	0	0	0	0	0.000182548	0	0	47/146	2309	V/A	MODERATE	.	0	0.017	3.231	0	23.3
6	152746637	rs20208150	G	C	SYNE1	missense	3	1.21934e-05	2.69e-05	0	0	0	0	0	2.69e-05	0	0	0	0	39/146	1716	L/V	MODERATE	.	0	0.414	4.586	0	23.3
6	152751771	rs14159705	T	A	SYNE1	missense	6	2.43736e-05	5.3749e-05	0	0	0	0	0	5.3749e-05	0	0	0	0	35/146	1512	Q/L	MODERATE	.	0	0.276	5.638	0	23.3
6	152754967	rs76788370	G	A	SYNE1	missense	1	4.06504e-06	8.96893e-06	0	0	0	0	0	8.96893e-06	0	0	0	0	34/146	1475	S/L	MODERATE	.	0	0.004	1.861	0	23.3
6	152473164	rs75084136	A	G	SYNE1	missense	5	2.03049e-05	3.58089e-05	0	0	0	0	0	3.58089e-05	3.24865e-05	0	0	0	134/146	8081	M/T	MODERATE	.	0	0.001	2.378	0	23.2
6	152477230	rs75585688	C	A	SYNE1	missense	3	1.21938e-05	0.000173953	0	0	0	0.000173953	0	0	0	0	0	0	132/146	7931	E/D	MODERATE	.	0	0.573	1.139	0	23.2
6	152523053	rs13907705	T	A	SYNE1	missense	22	8.95044e-05	0.000596374	6.53595e-05	0.000596374	0	0	0	0	0	0.000182749	0	0	127/146	7684	D/V	MODERATE	.	0	0.224	2.358	0	23.2
6	152527317	rs76724417	C	G	SYNE1	missense	1	4.06478e-06	3.24907e-05	0	0	0	0	0	0	3.24907e-05	0	0	0	126/146	7669	A/P	MODERATE	.	0	0.304	2.77	0	23.2
6	152539510	rs75930858	G	A	SYNE1	missense	5	2.03242e-05	0.000162433	0	0	0	0	0	0	0.000162433	0	0	0	121/146	7358	A/V	MODERATE	.	0	0.003	2.659	0	23.2
6	152540230	rs14549454	C	T	SYNE1	missense	33	0.000134143	0.000547046	0	8.93495e-05	0.000203169	5.80046e-05	0	0.00012557	0.000324865	0.000547046	0	0	120/146	7318	A/T	MODERATE	.	0	0.388	4.722	0	23.2
6	152554981	rs74682310	G	A	SYNE1	missense	5	2.03166e-05	0.000116063	0	2.97779e-05	0	0.000116063	0	1.79234e-05	0	0	0	0	112/146	6883	R/C	MODERATE	.	0	0.001	1.418	0	23.2
6	152557275	.	T	C	SYNE1	missense	1	4.06161e-06	0.000182349	0	0	0	0	0	0	0	0.000182349	0	0	110/146	6788	H/R	MODERATE	.	0	0.065	6.119	0	23.2
6	152590315	rs77892904	C	T	SYNE1	missense	5	2.03075e-05	0.000101523	0	0	0.000101523	0	0	8.95464e-06	9.74596e-05	0	0	0	99/146	6227	R/Q	MODERATE	.	0	0.003	1.419	0	23.2
6	152605299	rs14777015	C	T	SYNE1	missense	1	4.08513e-06	9.06651e-06	0	0	0	0	0	9.06651e-06	0	0	0	0	96/146	6007	M/I	MODERATE	.	0	0.03	2.981	0	23.2
6	152614802	rs77378607	T	G	SYNE1	missense	2	8.12321e-06	2.9785e-05	0	2.9785e-05	0	0	0	8.95496e-06	0	0	0	0	95/146	5978	K/T	MODERATE	.	0	0.424	4.097	0	23.2
6	152615255	rs74648668	G	A	SYNE1	missense	1	4.06825e-06	8.97811e-06	0	0	0	0	0	8.97811e-06	0	0	0	0	94/146	5897	A/V	MODERATE	.	0	0.619	3.402	0	23.2
6	152644716	.	G	A	SYNE1	missense	2	8.12559e-06	3.24865e-05	0	0	0	0	0	8.96106e-06	3.24865e-05	0	0	0	82/146	5272	R/W	MODERATE	.	0	0.513	1.271	0	23.2
6	152646352	rs76130944	T	C	SYNE1	missense	1	4.06065e-06	4.4843e-05	0	0	0	0	4.4843e-05	0	0	0	0	0	81/146	5175	D/G	MODERATE	.	0	0.002	2.16	0	23.2
6	152651612	rs75667795	T	G	SYNE1	missense	1	4.06336e-06	2.97832e-05	0	2.97832e-05	0	0	0	0	0	0	0	0	78/146	4736	K/N	MODERATE	.	0	0.697	3.955	0	23.2
6	152652384	rs76808575	C	T	SYNE1	missense	4	1.6326e-05	5.95948e-05	0	5.95948e-05	0	5.79845e-05	0	9.04143e-06	0	0	0	0	78/146	4479	R/H	MODERATE	.	0	0.003	1.753	0	23.2
6	152674795	rs56775395	C	A	SYNE1	missense	2	8.12229e-06	0.000130685	0.000130685	0	0	0	0	0	0	0	0	0	68/146	3671	V/L	MODERATE	.	0	0.055	2.286	0	23.2
6	152694184	rs6913579	T	G	SYNE1	missense	4	1.62565e-05	3.58526e-05	0	0	0	0	0	3.58526e-05	0	0	0	0	59/146	3165	E/D	MODERATE	.	0	0.383	2.818	0	23.2
6	152717943	rs20112706	T	A	SYNE1	missense	29	0.000117877	0.000365097	0	0	0	0	4.48471e-05	0.000233192	0	0.000365097	0	0	50/146	2508	Q/L	MODERATE	.	0	0.179	3.829	0	23.2
6	152718035	rs74839848	C	A	SYNE1	missense	1	4.06481e-06	3.24886e-05	0	0	0	0	0	0	3.24886e-05	0	0	0	50/146	2477	L/F	MODERATE	.	0	0.238	2.901	0	23.2
6	152720943	rs37001693	G	A	SYNE1	missense	29	0.00011791	0.000913891	0.000130736	0	0.000913891	0	0	0.000143539	6.49815e-05	0	0	0	48/146	2349	L/F	MODERATE	.	0	0.044	6.994	0	23.2
6	152720958	rs77987210	C	A	SYNE1	missense	1	4.06851e-06	2.98223e-05	0	2.98223e-05	0	0	0	0	0	0	0	0	48/146	2344	D/Y	MODERATE	.	0	0.011	3.653	0	23.2
6	152722376	.	A	C	SYNE1	missense	1	4.06359e-06	8.96122e-06	0	0	0	0	0	8.96122e-06	0	0	0	0	47/146	2309	V/G	MODERATE	.	0	0.028	4.121	0	23.2
6	152730267	rs77655796	A	C	SYNE1	missense	1	4.06164e-06	8.95512e-06	0	0	0	0	0	8.95512e-06	0	0	0	0	44/146	2159	I/S	MODERATE	.	0	0.031	2.532	0	23.2
6	152730315	rs18973475	T	C	SYNE1	missense	12	4.8748e-05	0.000784211	0.000784211	0	0	0	0	0	0	0	0	0	44/146	2143	D/G	MODERATE	.	0	0.437	5.664	0	23.2
6	152751782	.	C	A	SYNE1	missense	2	8.12526e-06	0.000182349	0	2.97867e-05	0	0	0	0	0	0.000182349	0	0	35/146	1508	Q/H	MODERATE	.	0	0.004	3.67	0	23.2
6	152485354	rs77574446	T	C	SYNE1	missense	1	4.06197e-06	8.95736e-06	0	0	0	0	0	8.95736e-06	0	0	0	0	131/146	7912	I/V	MODERATE	.	0	0.607	2.641	0	23.1
6	152542059	rs75738291	T	A	SYNE1	missense	1	4.06369e-06	3.24886e-05	0	0	0	0	0	0	3.24886e-05	0	0	0	119/146	7260	D/V	MODERATE	.	0	0.016	1.346	0	23.1
6	152542582	.	G	A	SYNE1	missense	1	4.06507e-06	8.96958e-06	0	0	0	0	0	8.96958e-06	0	0	0	0	118/146	7212	T/I	MODERATE	.	0	0.071	3.091	0	23.1
6	152590393	rs37582926	T	A	SYNE1	missense	5	2.03051e-05	0.000148889	0	0.000148889	0	0	0	0	0	0	0	0	99/146	6201	D/V	MODERATE	.	0	0.115	2.011	0	23.1
6	152599300	rs75158594	G	C	SYNE1	missense	2	8.1322e-06	0.000115955	0	0	0	0.000115955	0	0	0	0	0	0	98/146	6166	A/G	MODERATE	.	0	0.001	5.687	0	23.1
6	152623153	rs37512065	A	C	SYNE1	missense	1	4.06062e-06	8.95111e-06	0	0	0	0	0	8.95111e-06	0	0	0	0	92/146	5798	L/V	MODERATE	.	0	0.999	1.208	0	23.1
6	152629682	rs37747472	T	C	SYNE1	missense	1	4.06075e-06	6.53424e-05	6.53424e-05	0	0	0	0	0	0	0	0	0	91/146	5763	D/G	MODERATE	.	0	0.046	5.562	0	23.1
6	152640074	.	G	A	SYNE1	missense	3	1.21843e-05	0.000101543	0	5.95877e-05	0.000101543	0	0	0	0	0	0	0	85/146	5438	A/V	MODERATE	.	0	0.345	3.093	0	23.1
6	152650894	.	C	T	SYNE1	missense	1	4.06164e-06	8.95592e-06	0	0	0	0	0	8.95592e-06	0	0	0	0	78/146	4976	D/N	MODERATE	.	0	0.047	2.375	0	23.1
6	152650993	rs78113089	C	A	SYNE1	missense	1	4.06068e-06	8.95143e-06	0	0	0	0	0	8.95143e-06	0	0	0	0	78/146	4943	A/S	MODERATE	.	0	0.997	3.492	0	23.1
6	152651024	rs56974968	T	A	SYNE1	missense	3	1.21823e-05	0.000173933	0	0	0	0.000173933	0	0	0	0	0	0	78/146	4932	E/D	MODERATE	.	0	0.996	1.316	0	23.1
6	152651029	rs37058885	G	C	SYNE1	missense	5	2.03047e-05	6.53424e-05	6.53424e-05	0	0	0	0	3.58108e-05	0	0	0	0	78/146	4931	Q/E	MODERATE	.	0	0.816	4.154	0	23.1
6	152651056	rs77385609	C	T	SYNE1	missense	1	4.06154e-06	8.9556e-06	0	0	0	0	0	8.9556e-06	0	0	0	0	78/146	4922	E/K	MODERATE	.	0	0.414	5.234	0	23.1
6	152651062	rs55535565	T	A	SYNE1	missense	1	4.06131e-06	8.95448e-06	0	0	0	0	0	8.95448e-06	0	0	0	0	78/146	4920	I/F	MODERATE	.	0	0.358	4.252	0	23.1
6	152651615	.	C	G	SYNE1	missense	1	4.06375e-06	5.79777e-05	0	0	0	5.79777e-05	0	0	0	0	0	0	78/146	4735	Q/H	MODERATE	.	0	0.998	4.325	0	23.1
6	152652154	rs76928449	C	G	SYNE1	missense	1	4.06121e-06	8.95335e-06	0	0	0	0	0	8.95335e-06	0	0	0	0	78/146	4556	E/Q	MODERATE	.	0	0.998	6.79	0	23.1
6	152652280	.	A	G	SYNE1	missense	2	8.12896e-06	1.79327e-05	0	0	0	0	0	1.79327e-05	0	0	0	0	78/146	4514	W/R	MODERATE	.	0	0.94	6.988	0	23.1
6	152652378	rs78151519	T	A	SYNE1	missense	2	8.161e-06	0.000115982	0	0	0	0.000115982	0	0	0	0	0	0	78/146	4481	H/L	MODERATE	.	0	0.548	3.625	0	23.1
6	152668235	rs78053729	T	G	SYNE1	missense	2	8.1215e-06	1.79029e-05	0	0	0	0	0	1.79029e-05	0	0	0	0	73/146	4013	T/P	MODERATE	.	0	0.649	4.054	0	23.1
6	152690127	.	C	T	SYNE1	missense	1	4.06121e-06	2.97796e-05	0	2.97796e-05	0	0	0	0	0	0	0	0	61/146	3263	A/T	MODERATE	.	0	0.3	4.133	0	23.1
6	152702431	rs74865898	C	A	SYNE1	missense	20	8.21362e-05	0.000649773	0	0	0	0	0	0	0.000649773	0	0	0	56/146	2907	V/L	MODERATE	.	0	0.254	3.037	0	23.1
6	152706849	rs75310782	C	G	SYNE1	missense	1	4.06398e-06	6.53509e-05	6.53509e-05	0	0	0	0	0	0	0	0	0	55/146	2871	G/A	MODERATE	.	0	0.488	3.252	0	23.1
6	152711586	.	T	C	SYNE1	missense	1	4.06931e-06	4.48873e-05	0	0	0	0	4.48873e-05	0	0	0	0	0	53/146	2669	D/G	MODERATE	.	0	0.286	4.342	0	23.1
6	152712465	rs14704067	C	T	SYNE1	missense	1	4.06898e-06	8.98909e-06	0	0	0	0	0	8.98909e-06	0	0	0	0	52/146	2651	E/K	MODERATE	.	0	0.008	2.243	0	23.1
6	152712647	.	C	A	SYNE1	missense	1	4.07163e-06	3.24865e-05	0	0	0	0	0	0	3.24865e-05	0	0	0	52/146	2590	G/V	MODERATE	.	0	0.091	5.623	0	23.1
6	152720787	rs78092400	C	G	SYNE1	missense	1	4.06408e-06	8.96684e-06	0	0	0	0	0	8.96684e-06	0	0	0	0	48/146	2401	A/P	MODERATE	.	0	0.421	2.913	0	23.1
6	152746556	rs76540988	C	T	SYNE1	missense	13	5.28215e-05	0.000130719	0.000130719	0	0	0	4.48591e-05	8.96122e-05	0	0	0	0	39/146	1743	D/N	MODERATE	.	0	0.149	3.303	0	23.1
6	152751344	rs77512301	A	G	SYNE1	missense	1	4.45311e-06	1.03072e-05	0	0	0	0	0	1.03072e-05	0	0	0	0	36/146	1564	I/T	MODERATE	.	0	0.05	2.37	0	23.1
6	152754952	.	T	C	SYNE1	missense	2	8.12942e-06	1.79363e-05	0	0	0	0	0	1.79363e-05	0	0	0	0	34/146	1480	D/G	MODERATE	.	0	0.26	4.22	0	23.1
6	152457932	rs78105668	G	A	SYNE1	missense	1	4.06124e-06	5.79777e-05	0	0	0	5.79777e-05	0	0	0	0	0	0	141/146	8494	H/Y	MODERATE	.	0	0.217	3.278	0	23
6	152497645	rs18503052	T	A	SYNE1	missense	2	8.12566e-06	1.79228e-05	0	0	0	0	0	1.79228e-05	0	0	0	0	130/146	7837	Q/H	MODERATE	.	0	0.451	1.582	0	23
6	152497684	rs76406718	C	G	SYNE1	missense	2	8.12962e-06	6.49773e-05	0	0	0	0	0	0	6.49773e-05	0	0	0	130/146	7824	E/D	MODERATE	.	0	0.107	2.592	0	23
6	152527320	rs15058979	G	C	SYNE1	missense	89	0.000361727	0.00516745	0.00516745	0.00023828	0	0	0	8.96138e-06	0	0.000182548	1	0	126/146	7668	L/V	MODERATE	.	0	0.125	4.343	0	23
6	152540173	rs36921520	C	G	SYNE1	missense	1	4.0661e-06	6.53509e-05	6.53509e-05	0	0	0	0	0	0	0	0	0	120/146	7337	E/Q	MODERATE	.	0	0.417	7.023	0	23
6	152542080	rs74971846	G	A	SYNE1	missense	3	1.21927e-05	0.000130702	0.000130702	0	0	0	0	8.96652e-06	0	0	0	0	119/146	7253	S/L	MODERATE	.	0	0.007	1.672	0	23
6	152546990	rs77995179	C	T	SYNE1	missense	3	1.22228e-05	0.000136265	0	0	0	0	0.000136265	0	0	0	0	0	116/146	7073	A/T	MODERATE	.	0	0.057	1.761	0	23
6	152590375	rs37318858	G	A	SYNE1	missense	10	4.06114e-05	0.000101543	6.53424e-05	0	0.000101543	0	8.97263e-05	2.68577e-05	9.74596e-05	0	0	0	99/146	6207	T/M	MODERATE	.	0	0.105	2.366	0	23
6	152615261	.	T	A	SYNE1	missense	2	8.14054e-06	0.000130924	0.000130924	0	0	0	0	0	0	0	0	0	94/146	5895	D/V	MODERATE	.	0	0.964	3.085	0	23
6	152615262	.	C	T	SYNE1	missense	1	4.07159e-06	5.79979e-05	0	0	0	5.79979e-05	0	0	0	0	0	0	94/146	5895	D/N	MODERATE	.	0	0.992	2.398	0	23
6	152629704	.	C	T	SYNE1	missense	1	4.06114e-06	8.95255e-06	0	0	0	0	0	8.95255e-06	0	0	0	0	91/146	5756	G/R	MODERATE	.	0	0.228	2.049	0	23
6	152631010	rs76793656	C	T	SYNE1	missense	4	1.62541e-05	5.79845e-05	0	0	0	5.79845e-05	0	1.7909e-05	3.24865e-05	0	0	0	90/146	5721	R/Q	MODERATE	.	0	0.025	1.706	0	23
6	152640023	rs77547453	A	G	SYNE1	missense	2	8.12466e-06	4.48511e-05	0	0	0	0	4.48511e-05	8.95592e-06	0	0	0	0	85/146	5455	V/A	MODERATE	.	0	0.003	1.859	0	23
6	152644821	rs77200225	T	G	SYNE1	missense	1	4.06072e-06	8.95159e-06	0	0	0	0	0	8.95159e-06	0	0	0	0	82/146	5237	S/R	MODERATE	.	0	0.004	2.256	0	23
6	152644863	rs76971268	C	G	SYNE1	missense	1	4.0626e-06	8.95752e-06	0	0	0	0	0	8.95752e-06	0	0	0	0	82/146	5223	A/P	MODERATE	.	0	0.432	3.168	0	23
6	152646298	rs20142713	G	T	SYNE1	missense	6	2.43657e-05	0.000269058	0	0	0	0	0.000269058	0	0	0	0	0	81/146	5193	T/K	MODERATE	.	0	0.125	3.999	0	23
6	152650952	.	C	A	SYNE1	missense	1	4.06081e-06	6.53424e-05	6.53424e-05	0	0	0	0	0	0	0	0	0	78/146	4956	K/N	MODERATE	.	0	0.959	2.075	0	23
6	152651567	rs76672175	C	G	SYNE1	missense	1	4.06164e-06	8.95335e-06	0	0	0	0	0	8.95335e-06	0	0	0	0	78/146	4751	K/N	MODERATE	.	0	0.034	2.097	0	23
6	152651953	rs20189665	G	T	SYNE1	missense	8	3.25325e-05	6.27578e-05	0	2.97779e-05	0	0	0	6.27578e-05	0	0	0	0	78/146	4623	Q/K	MODERATE	.	0	0.437	9.632	0	23
6	152652063	.	A	T	SYNE1	missense	1	4.06164e-06	3.24865e-05	0	0	0	0	0	0	3.24865e-05	0	0	0	78/146	4586	F/Y	MODERATE	.	0	0.022	2.955	0	23
6	152652379	rs74885489	G	T	SYNE1	missense	2	8.1624e-06	1.8077e-05	0	0	0	0	0	1.8077e-05	0	0	0	0	78/146	4481	H/N	MODERATE	.	0	0.765	4.338	0	23
6	152652609	rs76796192	A	T	SYNE1	missense	2	8.12691e-06	0.000182482	0	2.97938e-05	0	0	0	0	0	0.000182482	0	0	78/146	4404	L/H	MODERATE	.	0	0.996	4.483	0	23
6	152676103	.	C	G	SYNE1	missense	1	4.07588e-06	2.97885e-05	0	2.97885e-05	0	0	0	0	0	0	0	0	67/146	3539	Q/H	MODERATE	.	0	0.935	1.437	0	23
6	152679606	.	A	G	SYNE1	missense	1	4.06098e-06	6.53424e-05	6.53424e-05	0	0	0	0	0	0	0	0	0	66/146	3504	F/L	MODERATE	.	0	0.113	5.333	0	23
6	152688397	rs76526134	T	G	SYNE1	missense	1	4.06091e-06	8.95207e-06	0	0	0	0	0	8.95207e-06	0	0	0	0	62/146	3310	T/P	MODERATE	.	0	0.815	4.908	0	23
6	152688400	.	G	T	SYNE1	missense	1	4.06091e-06	8.95207e-06	0	0	0	0	0	8.95207e-06	0	0	0	0	62/146	3309	P/T	MODERATE	.	0	0.999	6.228	0	23
6	152694302	rs13908983	G	C	SYNE1	missense	12	4.87757e-05	0.000719236	0.000719236	2.97796e-05	0	0	0	0	0	0	0	0	59/146	3126	S/C	MODERATE	.	0	0.838	3.482	0	23
6	152702262	rs57096233	G	T	SYNE1	missense	38	0.000154446	0.00116951	0	0	0	0	0	0	0.00116951	0.000364697	1	0	56/146	2963	A/D	MODERATE	.	0	0.185	3.392	0	23
6	152702289	rs14581904	G	A	SYNE1	missense	3	1.21963e-05	6.53509e-05	6.53509e-05	0	0	0	0	8.97199e-06	3.24865e-05	0	0	0	56/146	2954	S/L	MODERATE	.	0	0.148	3.76	0	23
6	152720786	.	G	A	SYNE1	missense	1	4.06402e-06	2.97832e-05	0	2.97832e-05	0	0	0	0	0	0	0	0	48/146	2401	A/V	MODERATE	.	0	0.14	2.291	0	23
6	152730237	.	G	A	SYNE1	missense	1	4.0618e-06	8.95544e-06	0	0	0	0	0	8.95544e-06	0	0	0	0	44/146	2169	T/I	MODERATE	.	0	0.1	2.086	0	23
6	152730762	rs75318508	C	T	SYNE1	missense	1	4.06497e-06	8.96555e-06	0	0	0	0	0	8.96555e-06	0	0	0	0	43/146	2105	A/T	MODERATE	.	0	0.23	2.861	0	23
6	152476045	.	T	G	SYNE1	missense	1	4.06184e-06	3.24886e-05	0	0	0	0	0	0	3.24886e-05	0	0	0	133/146	8037	E/D	MODERATE	.	0	0.003	2.532	0	22.9
6	152501375	.	T	C	SYNE1	missense	1	4.06676e-06	3.24865e-05	0	0	0	0	0	0	3.24865e-05	0	0	0	129/146	7786	S/G	MODERATE	.	0	0.049	4.373	0	22.9
6	152527485	rs77625344	C	G	SYNE1	missense	2	8.14485e-06	1.80015e-05	0	0	0	0	0	1.80015e-05	0	0	0	0	126/146	7613	V/L	MODERATE	.	0	0.35	4.595	0	22.9
6	152546948	.	C	A	SYNE1	missense	1	4.06319e-06	8.95945e-06	0	0	0	0	0	8.95945e-06	0	0	0	0	116/146	7087	A/S	MODERATE	.	0	0.012	1.698	0	22.9
6	152603057	rs75205383	C	A	SYNE1	missense	2	8.16033e-06	3.2495e-05	0	0	0	0	0	9.03636e-06	3.2495e-05	0	0	0	97/146	6089	R/L	MODERATE	.	0	0.004	1.986	0	22.9
6	152615165	rs14508525	G	A	SYNE1	missense	5	2.03092e-05	9.74596e-05	0	0	0	0	0	1.79115e-05	9.74596e-05	0	0	0	94/146	5927	P/L	MODERATE	.	0	0.004	3.18	0	22.9
6	152631065	rs74563370	C	T	SYNE1	missense	2	8.12466e-06	6.49773e-05	0	0	0	0	0	0	6.49773e-05	0	0	0	90/146	5703	V/I	MODERATE	.	0	0.326	4.476	0	22.9
6	152640104	rs74916690	T	C	SYNE1	missense	2	8.12236e-06	6.49773e-05	0	0	0	0	0	0	6.49773e-05	0	0	0	85/146	5428	Q/R	MODERATE	.	0	0.004	1.908	0	22.9
6	152646289	rs75222937	C	T	SYNE1	missense	3	1.21842e-05	5.95557e-05	0	5.95557e-05	0	0	0	0	3.24865e-05	0	0	0	81/146	5196	R/Q	MODERATE	.	0	0.2	2.391	0	22.9
6	152651006	.	C	G	SYNE1	missense	1	4.06075e-06	8.95175e-06	0	0	0	0	0	8.95175e-06	0	0	0	0	78/146	4938	L/F	MODERATE	.	0	0.999	2.621	0	22.9
6	152652373	.	A	G	SYNE1	missense	1	4.08037e-06	3.24886e-05	0	0	0	0	0	0	3.24886e-05	0	0	0	78/146	4483	C/R	MODERATE	.	0	0.972	4.636	0	22.9
6	152652651	rs75127591	A	G	SYNE1	missense	1	4.06303e-06	8.95881e-06	0	0	0	0	0	8.95881e-06	0	0	0	0	78/146	4390	I/T	MODERATE	.	0	0.367	7.78	0	22.9
6	152652654	.	G	T	SYNE1	missense	1	4.06342e-06	3.24907e-05	0	0	0	0	0	0	3.24907e-05	0	0	0	78/146	4389	A/D	MODERATE	.	0	0.11	2.689	0	22.9
6	152671356	rs18215475	G	A	SYNE1	missense	13	5.27945e-05	0.000238265	0	0.000238265	0.000101523	0	0	3.58115e-05	0	0	0	0	72/146	3950	L/F	MODERATE	.	0	0.988	4.434	0	22.9
6	152671397	rs76900177	T	C	SYNE1	missense	2	8.12203e-06	2.97796e-05	0	2.97796e-05	0	0	0	8.95287e-06	0	0	0	0	72/146	3936	K/R	MODERATE	.	0	0.96	2.299	0	22.9
6	152675817	rs75965400	C	T	SYNE1	missense	1	4.06256e-06	3.24865e-05	0	0	0	0	0	0	3.24865e-05	0	0	0	67/146	3635	E/K	MODERATE	.	0	0.242	5.06	0	22.9
6	152676092	.	G	A	SYNE1	missense	2	8.14007e-06	0.000130719	0.000130719	0	0	0	0	0	0	0	0	0	67/146	3543	A/V	MODERATE	.	0	0.077	3.743	0	22.9
6	152690177	rs75561609	G	A	SYNE1	missense	1	4.06263e-06	8.95784e-06	0	0	0	0	0	8.95784e-06	0	0	0	0	61/146	3246	A/V	MODERATE	.	0	0.022	4.369	0	22.9
6	152690259	rs14092794	C	T	SYNE1	missense	58	0.000236804	0.00346677	0.00346677	0.000119182	0	0	0	9.02136e-06	0	0	0	0	61/146	3219	V/I	MODERATE	.	0	0.3	3.264	0	22.9
6	152712470	rs76948057	C	A	SYNE1	missense	1	4.06888e-06	2.9785e-05	0	2.9785e-05	0	0	0	0	0	0	0	0	52/146	2649	C/F	MODERATE	.	0	0.002	2.304	0	22.9
6	152716800	rs75127841	T	G	SYNE1	missense	1	4.06583e-06	5.80181e-05	0	0	0	5.80181e-05	0	0	0	0	0	0	51/146	2521	E/D	MODERATE	.	0	0.908	1.273	0	22.9
6	152718022	rs37568738	C	T	SYNE1	missense	4	1.62575e-05	6.53595e-05	6.53595e-05	0	0	0	0	1.79324e-05	3.24886e-05	0	0	0	50/146	2482	V/I	MODERATE	.	0	0.028	4.143	0	22.9
6	152720897	rs77633973	T	C	SYNE1	missense	1	4.06349e-06	8.9633e-06	0	0	0	0	0	8.9633e-06	0	0	0	0	48/146	2364	N/S	MODERATE	.	0	0.884	3.263	0	22.9
6	152746553	rs54009106	C	T	SYNE1	missense	5	2.03166e-05	0.000182615	6.53595e-05	8.93549e-05	0	0	0	0	0	0.000182615	0	0	39/146	1744	E/K	MODERATE	.	0	0.002	3.098	0	22.9
6	152751829	rs13954407	T	C	SYNE1	missense	50	0.000203315	0.000565948	0.000130702	0.000565948	0	0	0	0.000233355	0	0.000548045	1	0	35/146	1493	I/V	MODERATE	.	0	0.143	3.455	0	22.9
6	152470703	.	A	G	SYNE1	missense	1	4.06075e-06	8.95159e-06	0	0	0	0	0	8.95159e-06	0	0	0	0	136/146	8184	I/T	MODERATE	.	0	0.016	1.998	0	22.8
6	152470755	rs14728538	T	C	SYNE1	missense	1	4.06085e-06	6.53424e-05	6.53424e-05	0	0	0	0	0	0	0	0	0	136/146	8167	I/V	MODERATE	.	0	0.586	1.503	0	22.8
6	152476080	.	T	C	SYNE1	missense	1	4.06138e-06	8.95367e-06	0	0	0	0	0	8.95367e-06	0	0	0	0	133/146	8026	S/G	MODERATE	.	0	0.051	3.205	0	22.8
6	152510457	rs77177891	G	A	SYNE1	missense	1	4.06471e-06	5.79912e-05	0	0	0	5.79912e-05	0	0	0	0	0	0	128/146	7744	A/V	MODERATE	.	0	0.028	5.004	0	22.8
6	152540319	rs74805100	T	A	SYNE1	missense	1	4.06855e-06	8.97618e-06	0	0	0	0	0	8.97618e-06	0	0	0	0	120/146	7288	D/V	MODERATE	.	0	0.015	2.534	0	22.8
6	152542059	rs75738291	T	C	SYNE1	missense	1	4.06369e-06	2.9785e-05	0	2.9785e-05	0	0	0	0	0	0	0	0	119/146	7260	D/G	MODERATE	.	0	0	0.761	0	22.8
6	152546921	rs74918592	C	T	SYNE1	missense	4	1.62495e-05	6.4973e-05	0	2.9785e-05	0	0	0	8.9564e-06	6.4973e-05	0	0	0	116/146	7096	V/I	MODERATE	.	0	0.025	2.396	0	22.8
6	152552668	rs75403506	G	A	SYNE1	missense	1	4.06359e-06	8.96186e-06	0	0	0	0	0	8.96186e-06	0	0	0	0	114/146	6966	T/I	MODERATE	.	0	0.436	7.59	0	22.8
6	152555076	rs77230835	G	C	SYNE1	missense	5	2.03237e-05	0.000261506	0.000261506	0	0	0	4.49357e-05	0	0	0	0	0	112/146	6851	A/G	MODERATE	.	0	0.013	3.137	0	22.8
6	152558040	.	T	C	SYNE1	missense	1	4.06421e-06	3.24971e-05	0	0	0	0	0	0	3.24971e-05	0	0	0	109/146	6704	Q/R	MODERATE	.	0	0.131	6.827	0	22.8
6	152599255	.	C	G	SYNE1	missense	1	4.06954e-06	2.97796e-05	0	2.97796e-05	0	0	0	0	0	0	0	0	98/146	6181	R/T	MODERATE	.	0	0.445	4.05	0	22.8
6	152605229	rs14222955	C	T	SYNE1	missense	16	6.50311e-05	0.000588082	0.000588082	0.000148898	0	0	0	1.79382e-05	0	0	0	0	96/146	6031	E/K	MODERATE	.	0	0.098	1.049	0	22.8
6	152631642	rs74994372	T	G	SYNE1	missense	1	4.06187e-06	3.24865e-05	0	0	0	0	0	0	3.24865e-05	0	0	0	89/146	5636	K/N	MODERATE	.	0	0.282	2.637	0	22.8
6	152646410	rs75372073	G	T	SYNE1	missense	1	4.06147e-06	8.95528e-06	0	0	0	0	0	8.95528e-06	0	0	0	0	81/146	5156	H/N	MODERATE	.	0	0.149	3.063	0	22.8
6	152647643	rs76863769	G	T	SYNE1	missense	1	4.06085e-06	3.24907e-05	0	0	0	0	0	0	3.24907e-05	0	0	0	79/146	5027	S/R	MODERATE	.	0	0.111	0.611	0	22.8
6	152647714	.	C	G	SYNE1	missense	4	1.62599e-05	0.000179549	0	0	0	0	0.000179549	0	0	0	0	0	79/146	5004	A/P	MODERATE	.	0	0.333	4.297	0	22.8
6	152651153	rs77715745	G	T	SYNE1	missense	1	4.0656e-06	8.97344e-06	0	0	0	0	0	8.97344e-06	0	0	0	0	78/146	4889	F/L	MODERATE	.	0	0.025	1.88	0	22.8
6	152652051	rs19982780	T	C	SYNE1	missense	83	0.000337113	0.00411642	0	0	0	0.00411642	0	8.95496e-06	0.000357352	0	1	0	78/146	4590	N/S	MODERATE	.	0	0.504	3.983	0	22.8
6	152652580	rs76988794	C	A	SYNE1	missense	4	1.62485e-05	0.000231911	0	0	0	0.000231911	0	0	0	0	0	0	78/146	4414	D/Y	MODERATE	.	0	0.851	3.215	0	22.8
6	152673256	rs77052324	G	A	SYNE1	missense	1	4.06174e-06	3.24865e-05	0	0	0	0	0	0	3.24865e-05	0	0	0	70/146	3829	T/I	MODERATE	.	0	0.872	2.424	0	22.8
6	152686057	rs74849995	G	A	SYNE1	missense	3	1.21821e-05	8.93336e-05	0	8.93336e-05	0	0	0	0	0	0	0	0	63/146	3357	P/L	MODERATE	.	0	0.046	3.029	0	22.8
6	152722322	rs75457345	A	G	SYNE1	missense	1	4.06385e-06	8.96106e-06	0	0	0	0	0	8.96106e-06	0	0	0	0	47/146	2327	L/S	MODERATE	.	0	0.05	3.164	0	22.8
6	152730223	rs77843407	T	G	SYNE1	missense	1	4.06174e-06	8.95576e-06	0	0	0	0	0	8.95576e-06	0	0	0	0	44/146	2174	T/P	MODERATE	.	0	0.333	2.415	0	22.8
6	152751279	rs74957101	T	G	SYNE1	missense	2	8.56054e-06	0.00011744	0	0	0	0.00011744	0	0	0	0	0	0	36/146	1586	T/P	MODERATE	.	0	0.265	1.704	0	22.8
6	152754955	.	A	T	SYNE1	missense	1	4.06431e-06	2.97938e-05	0	2.97938e-05	0	0	0	0	0	0	0	0	34/146	1479	M/K	MODERATE	.	0	0.021	1.816	0	22.8
6	152457866	.	C	G	SYNE1	missense	1	4.06138e-06	8.95464e-06	0	0	0	0	0	8.95464e-06	0	0	0	0	141/146	8516	E/Q	MODERATE	.	0	0.021	3.113	0	22.7
6	152461099	.	T	C	SYNE1	missense	1	4.06421e-06	3.24865e-05	0	0	0	0	0	0	3.24865e-05	0	0	0	140/146	8482	I/V	MODERATE	.	0	0.992	4.068	0	22.7
6	152472700	.	T	C	SYNE1	missense	1	4.06537e-06	3.25606e-05	0	0	0	0	0	0	3.25606e-05	0	0	0	135/146	8146	I/M	MODERATE	.	0	0.995	1.731	0	22.7
6	152527482	rs13858194	A	T	SYNE1	missense	1	4.07156e-06	6.53595e-05	6.53595e-05	0	0	0	0	0	0	0	0	0	126/146	7614	F/I	MODERATE	.	0	0.007	1.998	0	22.7
6	152529193	rs75677474	C	T	SYNE1	missense	1	4.06283e-06	8.95929e-06	0	0	0	0	0	8.95929e-06	0	0	0	0	125/146	7580	V/I	MODERATE	.	0	0.071	1.964	0	22.7
6	152532675	rs36926091	T	C	SYNE1	missense	4	1.62682e-05	3.5897e-05	0	0	0	0	0	3.5897e-05	0	0	0	0	124/146	7515	I/V	MODERATE	.	0	0.621	3.255	0	22.7
6	152545710	rs74681140	C	T	SYNE1	missense	1	4.06392e-06	8.96395e-06	0	0	0	0	0	8.96395e-06	0	0	0	0	117/146	7147	M/I	MODERATE	.	0	0.405	2.28	0	22.7
6	152557290	.	A	G	SYNE1	missense	1	4.06144e-06	3.24865e-05	0	0	0	0	0	0	3.24865e-05	0	0	0	110/146	6783	M/T	MODERATE	.	0	0	2.059	0	22.7
6	152590393	rs37582926	T	C	SYNE1	missense	2	8.12203e-06	1.79051e-05	0	0	0	0	0	1.79051e-05	0	0	0	0	99/146	6201	D/G	MODERATE	.	0	0.031	1.684	0	22.7
6	152590410	.	C	G	SYNE1	missense	1	4.06131e-06	6.53424e-05	6.53424e-05	0	0	0	0	0	0	0	0	0	99/146	6195	Q/H	MODERATE	.	0	0.245	1.771	0	22.7
[truncated: 991 more rows]

## Sheet: Figure3C
IID	FID	SOL	C1	C2	C3	C4	C5	C6	pop	super_pop	gender	Relationship	label
[truncated: 2,592 more rows]

[truncated: 1 more sheets: Figure 4E]
